# Supplementary material for: DNA damage burden causes selective CUX2 neuron loss in neuroinflammation
Source: Nature. 2026 Apr 1;653(8115):809–18. doi: 10.1038/s41586-026-10310-3 (PMC13190333; doi:10.1038/s41586-026-10310-3)
Supplement: Supplementary file 3 — Supplementary Tables 1–12. [file 41586_2026_10310_MOESM3_ESM.xls]

## Sheet: Supplementary table 1
Supplementary table 1: Clinical findings and subject details for human MS and neurotypical control samples
Sample ID	Sex	Age (years)	Tissue	Death	Diagnosis	Experimental use
MS255_P4D1	M	45	leukocortical (occipital)	Bronchopneuomia; Advanced multiple sclerosis	Chronic multiple sclerosis	DNA damage IF
CO64_P6C5	F	63	leukocortical (occipital)	Multiple strokes, acute renal failure, pneumonia	Neurotypical: multiple cerebellar infarcts and microvascular pathology of the basal ganglia	DNA damage IF
MS549_A1B2	M	50	leukocortical (frontal)	End stage multiple sclerosis	Chronic multiple sclerosis	DNA damage IF
MS438_P6C4	F	53	leukocortical (occipital)	Multiple sclerosis	Chronic multiple sclerosis	DNA damage IF
CO22_P1A2	F	69	leukocortical (frontal)	Lung cancer	Neurotypical: mild ageing-related changes	DNA damage IF
PDCO40_P5C2	F	61	leukocortical (occipital)	Ovarian cancer	Neurotypical: mild vascular changes in the globus pallidus	DNA damage IF
MS094_A2C2	F	42	Leukocortical (frontal)	Broncopenumonia, multiple sclerosis	Chronic multiple sclerosis	DNA damage IF
CO74_A1A2	F	84	leukocortical (frontal)	Old age	Neurotypical: mild ageing-related changes	DNA damage IF
CO37_P5C2	M	84	Leukocortical (parietal)	Bladder cancer, pneuomonia	Neurotypical: Age-related changes	DNA damage IF
UCSF2022-005	M	25	Motor cortex	History of Chronic myeloid leukemia and testicular cancer, diffused aveoli damage	Neurotypical	CUX2/ATF4 RNAscope

## Sheet: Supplementary table 2
Supplementary table 2: Curated DNA damage response (DDR) genes
Gene ID	Identifier	Species	Gene Name
AAAS	ENSG00000291836	Homo sapiens	aladin WD repeat nucleoporin(AAAS)
AAAS	ENSG00000094914	Homo sapiens	aladin WD repeat nucleoporin(AAAS)
ABL1	ENSG00000097007	Homo sapiens	ABL proto-oncogene 1, non-receptor tyrosine kinase(ABL1)
ABRAXAS1	ENSG00000163322	Homo sapiens	abraxas 1, BRCA1 A complex subunit(ABRAXAS1)
ACTB	ENSG00000075624	Homo sapiens	actin beta(ACTB)
ACTL6A	ENSG00000136518	Homo sapiens	actin like 6A(ACTL6A)
ACTL6B	ENSG00000077080	Homo sapiens	actin like 6B(ACTL6B)
ACTR2	ENSG00000138071	Homo sapiens	actin related protein 2(ACTR2)
ACTR5	ENSG00000101442	Homo sapiens	actin related protein 5(ACTR5)
ACTR8	ENSG00000113812	Homo sapiens	actin related protein 8(ACTR8)
ADA	ENSG00000196839	Homo sapiens	adenosine deaminase(ADA)
ADCY6	ENSG00000174233	Homo sapiens	adenylate cyclase 6(ADCY6)
ADPRS	ENSG00000116863	Homo sapiens	ADP-ribosylserine hydrolase(ADPRS)
ADRM1	ENSG00000130706	Homo sapiens	ADRM1 26S proteasome ubiquitin receptor(ADRM1)
AK1	ENSG00000106992	Homo sapiens	adenylate kinase 1(AK1)
AK3	ENSG00000147853	Homo sapiens	adenylate kinase 3(AK3)
ALKBH1	ENSG00000100601	Homo sapiens	alkB homolog 1, histone H2A dioxygenase(ALKBH1)
ALKBH2	ENSG00000189046	Homo sapiens	alkB homolog 2, alpha-ketoglutarate dependent dioxygenase(ALKBH2)
ALKBH3	ENSG00000166199	Homo sapiens	alkB homolog 3, alpha-ketoglutarate dependent dioxygenase(ALKBH3)
ANKLE1	ENSG00000160117	Homo sapiens	ankyrin repeat and LEM domain containing 1(ANKLE1)
AP5S1	ENSG00000125843	Homo sapiens	adaptor related protein complex 5 subunit sigma 1(AP5S1)
AP5Z1	ENSG00000242802	Homo sapiens	adaptor related protein complex 5 subunit zeta 1(AP5Z1)
APBB1	ENSG00000166313	Homo sapiens	amyloid beta precursor protein binding family B member 1(APBB1)
APEX1	ENSG00000100823	Homo sapiens	apurinic/apyrimidinic endodeoxyribonuclease 1(APEX1)
APEX1	ENSG00000291796	Homo sapiens	apurinic/apyrimidinic endodeoxyribonuclease 1(APEX1)
APEX2	ENSG00000169188	Homo sapiens	apurinic/apyrimidinic endodeoxyribonuclease 2(APEX2)
APLF	ENSG00000169621	Homo sapiens	aprataxin and PNKP like factor(APLF)
APRT	ENSG00000198931	Homo sapiens	adenine phosphoribosyltransferase(APRT)
APTX	ENSG00000137074	Homo sapiens	aprataxin(APTX)
ARID1A	ENSG00000117713	Homo sapiens	AT-rich interaction domain 1A(ARID1A)
ARID1B	ENSG00000049618	Homo sapiens	AT-rich interaction domain 1B(ARID1B)
ARID2	ENSG00000189079	Homo sapiens	AT-rich interaction domain 2(ARID2)
ARL6IP1	ENSG00000170540	Homo sapiens	ADP ribosylation factor like GTPase 6 interacting protein 1(ARL6IP1)
ASCC1	ENSG00000138303	Homo sapiens	activating signal cointegrator 1 complex subunit 1(ASCC1)
ASCC2	ENSG00000100325	Homo sapiens	activating signal cointegrator 1 complex subunit 2(ASCC2)
ASCC3	ENSG00000112249	Homo sapiens	activating signal cointegrator 1 complex subunit 3(ASCC3)
ASF1A	ENSG00000111875	Homo sapiens	anti-silencing function 1A histone chaperone(ASF1A)
ATM	ENSG00000149311	Homo sapiens	ATM serine/threonine kinase(ATM)
ATR	ENSG00000175054	Homo sapiens	ATR serine/threonine kinase(ATR)
ATRIP	ENSG00000164053	Homo sapiens	ATR interacting protein(ATRIP)
ATRX	ENSG00000085224	Homo sapiens	ATRX chromatin remodeler(ATRX)
ATXN7	ENSG00000163635	Homo sapiens	ataxin 7(ATXN7)
ATXN7L3	ENSG00000087152	Homo sapiens	ataxin 7 like 3(ATXN7L3)
AUNIP	ENSG00000127423	Homo sapiens	aurora kinase A and ninein interacting protein(AUNIP)
AXIN2	ENSG00000168646	Homo sapiens	axin 2(AXIN2)
BABAM1	ENSG00000269307	Homo sapiens	BRISC and BRCA1 A complex member 1(BABAM1)
BABAM1	ENSG00000105393	Homo sapiens	BRISC and BRCA1 A complex member 1(BABAM1)
BABAM2	ENSG00000158019	Homo sapiens	BRISC and BRCA1 A complex member 2(BABAM2)
BACH1	ENSG00000156273	Homo sapiens	BTB domain and CNC homolog 1(BACH1)
BARD1	ENSG00000138376	Homo sapiens	BRCA1 associated RING domain 1(BARD1)
BCAM	ENSG00000187244	Homo sapiens	basal cell adhesion molecule (Lutheran blood group)(BCAM)
BCAP31	ENSG00000185825	Homo sapiens	B cell receptor associated protein 31(BCAP31)
BCCIP	ENSG00000107949	Homo sapiens	BRCA2 and CDKN1A interacting protein(BCCIP)
BCL7A	ENSG00000110987	Homo sapiens	BAF chromatin remodeling complex subunit BCL7A(BCL7A)
BCL7B	ENSG00000106635	Homo sapiens	BAF chromatin remodeling complex subunit BCL7B(BCL7B)
BCL7C	ENSG00000099385	Homo sapiens	BAF chromatin remodeling complex subunit BCL7C(BCL7C)
BLM	ENSG00000197299	Homo sapiens	BLM RecQ like helicase(BLM)
BOD1L1	ENSG00000038219	Homo sapiens	biorientation of chromosomes in cell division 1 like 1(BOD1L1)
BOLA2	ENSG00000261740	Homo sapiens	bolA family member 2(BOLA2)
BOLA2	ENSG00000183336	Homo sapiens	bolA family member 2(BOLA2)
BRCA1	ENSG00000012048	Homo sapiens	BRCA1 DNA repair associated(BRCA1)
BRCA2	ENSG00000139618	Homo sapiens	BRCA2 DNA repair associated(BRCA2)
BRCC3	ENSG00000185515	Homo sapiens	BRCA1/BRCA2-containing complex subunit 3(BRCC3)
BRD7	ENSG00000166164	Homo sapiens	bromodomain containing 7(BRD7)
BRD8	ENSG00000112983	Homo sapiens	bromodomain containing 8(BRD8)
BRF2	ENSG00000104221	Homo sapiens	BRF2 RNA polymerase III transcription initiation factor subunit(BRF2)
BRIP1	ENSG00000136492	Homo sapiens	BRCA1 interacting helicase 1(BRIP1)
BRME1	ENSG00000132016	Homo sapiens	break repair meiotic recombinase recruitment factor 1(BRME1)
BRME1	ENSG00000288152	Homo sapiens	break repair meiotic recombinase recruitment factor 1(BRME1)
C14ORF39	ENSG00000179008	Homo sapiens	chromosome 14 open reading frame 39(C14orf39)
CANT1	ENSG00000171302	Homo sapiens	calcium activated nucleotidase 1(CANT1)
CBX8	ENSG00000141570	Homo sapiens	chromobox 8(CBX8)
CCDC117	ENSG00000159873	Homo sapiens	coiled-coil domain containing 117(CCDC117)
CCNO	ENSG00000152669	Homo sapiens	cyclin O(CCNO)
CDA	ENSG00000158825	Homo sapiens	cytidine deaminase(CDA)
CDC14B	ENSG00000081377	Homo sapiens	cell division cycle 14B(CDC14B)
CDC45	ENSG00000093009	Homo sapiens	cell division cycle 45(CDC45)
CDC5L	ENSG00000096401	Homo sapiens	cell division cycle 5 like(CDC5L)
CDC7	ENSG00000097046	Homo sapiens	cell division cycle 7(CDC7)
CDCA5	ENSG00000146670	Homo sapiens	cell division cycle associated 5(CDCA5)
CDK2	ENSG00000123374	Homo sapiens	cyclin dependent kinase 2(CDK2)
CDK7	ENSG00000277273	Homo sapiens	cyclin dependent kinase 7(CDK7)
CDK7	ENSG00000134058	Homo sapiens	cyclin dependent kinase 7(CDK7)
CDK9	ENSG00000136807	Homo sapiens	cyclin dependent kinase 9(CDK9)
CDKN2D	ENSG00000129355	Homo sapiens	cyclin dependent kinase inhibitor 2D(CDKN2D)
CEBPG	ENSG00000153879	Homo sapiens	CCAAT enhancer binding protein gamma(CEBPG)
CENPS	ENSG00000175279	Homo sapiens	centromere protein S(CENPS)
CENPX	ENSG00000169689	Homo sapiens	centromere protein X(CENPX)
CEP164	ENSG00000110274	Homo sapiens	centrosomal protein 164(CEP164)
CETN1	ENSG00000177143	Homo sapiens	centrin 1(CETN1)
CETN2	ENSG00000292191	Homo sapiens	centrin 2(CETN2)
CETN2	ENSG00000147400	Homo sapiens	centrin 2(CETN2)
CGAS	ENSG00000164430	Homo sapiens	cyclic GMP-AMP synthase(CGAS)
CHAF1A	ENSG00000167670	Homo sapiens	chromatin assembly factor 1 subunit A(CHAF1A)
CHAF1B	ENSG00000159259	Homo sapiens	chromatin assembly factor 1 subunit B(CHAF1B)
CHCHD4	ENSG00000163528	Homo sapiens	coiled-coil-helix-coiled-coil-helix domain containing 4(CHCHD4)
CHD1L	ENSG00000131778	Homo sapiens	chromodomain helicase DNA binding protein 1 like(CHD1L)
CHD4	ENSG00000111642	Homo sapiens	chromodomain helicase DNA binding protein 4(CHD4)
CHEK1	ENSG00000149554	Homo sapiens	checkpoint kinase 1(CHEK1)
CHEK2	ENSG00000183765	Homo sapiens	checkpoint kinase 2(CHEK2)
CHRNA4	ENSG00000101204	Homo sapiens	cholinergic receptor nicotinic alpha 4 subunit(CHRNA4)
CINP	ENSG00000100865	Homo sapiens	cyclin dependent kinase 2 interacting protein(CINP)
CLP1	ENSG00000172409	Homo sapiens	cleavage factor polyribonucleotide kinase subunit 1(CLP1)
CLSPN	ENSG00000092853	Homo sapiens	claspin(CLSPN)
CMPK2	ENSG00000134326	Homo sapiens	cytidine/uridine monophosphate kinase 2(CMPK2)
COMMD1	ENSG00000173163	Homo sapiens	copper metabolism domain containing 1(COMMD1)
COX17	ENSG00000138495	Homo sapiens	cytochrome c oxidase copper chaperone COX17(COX17)
CSTF3	ENSG00000176102	Homo sapiens	cleavage stimulation factor subunit 3(CSTF3)
CUL4A	ENSG00000139842	Homo sapiens	cullin 4A(CUL4A)
CUL4B	ENSG00000158290	Homo sapiens	cullin 4B(CUL4B)
CYREN	ENSG00000122783	Homo sapiens	cell cycle regulator of NHEJ(CYREN)
DAD1	ENSG00000129562	Homo sapiens	defender against cell death 1(DAD1)
DCLRE1A	ENSG00000198924	Homo sapiens	DNA cross-link repair 1A(DCLRE1A)
DCLRE1B	ENSG00000118655	Homo sapiens	DNA cross-link repair 1B(DCLRE1B)
DCLRE1C	ENSG00000152457	Homo sapiens	DNA cross-link repair 1C(DCLRE1C)
DCTN4	ENSG00000132912	Homo sapiens	dynactin subunit 4(DCTN4)
DDB1	ENSG00000167986	Homo sapiens	damage specific DNA binding protein 1(DDB1)
DDB2	ENSG00000134574	Homo sapiens	damage specific DNA binding protein 2(DDB2)
DDX1	ENSG00000079785	Homo sapiens	DEAD-box helicase 1(DDX1)
DDX11	ENSG00000013573	Homo sapiens	DEAD/H-box helicase 11(DDX11)
DDX3X	ENSG00000215301	Homo sapiens	DEAD-box helicase 3 X-linked(DDX3X)
DEK	ENSG00000124795	Homo sapiens	DEK proto-oncogene(DEK)
DGCR8	ENSG00000128191	Homo sapiens	DGCR8 microprocessor complex subunit(DGCR8)
DGUOK	ENSG00000114956	Homo sapiens	deoxyguanosine kinase(DGUOK)
DHX9	ENSG00000135829	Homo sapiens	DExH-box helicase 9(DHX9)
DMAP1	ENSG00000178028	Homo sapiens	DNA methyltransferase 1 associated protein 1(DMAP1)
DMC1	ENSG00000100206	Homo sapiens	DNA meiotic recombinase 1(DMC1)
DNA2	ENSG00000138346	Homo sapiens	DNA replication helicase/nuclease 2(DNA2)
DNTT	ENSG00000107447	Homo sapiens	DNA nucleotidylexotransferase(DNTT)
DOT1L	ENSG00000104885	Homo sapiens	DOT1 like histone lysine methyltransferase(DOT1L)
DPF1	ENSG00000011332	Homo sapiens	double PHD fingers 1(DPF1)
DPF2	ENSG00000133884	Homo sapiens	double PHD fingers 2(DPF2)
DPF3	ENSG00000205683	Homo sapiens	double PHD fingers 3(DPF3)
DTL	ENSG00000143476	Homo sapiens	denticleless E3 ubiquitin protein ligase homolog(DTL)
DTX3L	ENSG00000163840	Homo sapiens	deltex E3 ubiquitin ligase 3L(DTX3L)
DUT	ENSG00000128951	Homo sapiens	deoxyuridine triphosphatase(DUT)
DYRK1B	ENSG00000105204	Homo sapiens	dual specificity tyrosine phosphorylation regulated kinase 1B(DYRK1B)
DYRK1B	ENSG00000281320	Homo sapiens	dual specificity tyrosine phosphorylation regulated kinase 1B(DYRK1B)
EDF1	ENSG00000107223	Homo sapiens	endothelial differentiation related factor 1(EDF1)
EEPD1	ENSG00000122547	Homo sapiens	endonuclease/exonuclease/phosphatase family domain containing 1(EEPD1)
EGFR	ENSG00000146648	Homo sapiens	epidermal growth factor receptor(EGFR)
EID3	ENSG00000255150	Homo sapiens	EP300 interacting inhibitor of differentiation 3(EID3)
EIF1B	ENSG00000114784	Homo sapiens	eukaryotic translation initiation factor 1B(EIF1B)
ELL	ENSG00000105656	Homo sapiens	elongation factor for RNA polymerase II(ELL)
EME1	ENSG00000154920	Homo sapiens	essential meiotic structure-specific endonuclease 1(EME1)
EME2	ENSG00000197774	Homo sapiens	essential meiotic structure-specific endonuclease subunit 2(EME2)
EMSY	ENSG00000158636	Homo sapiens	EMSY transcriptional repressor, BRCA2 interacting(EMSY)
ENDOV	ENSG00000173818	Homo sapiens	endonuclease V(ENDOV)
ENY2	ENSG00000120533	Homo sapiens	ENY2 transcription and export complex 2 subunit(ENY2)
EP400	ENSG00000183495	Homo sapiens	E1A binding protein p400(EP400)
EPC1	ENSG00000120616	Homo sapiens	enhancer of polycomb homolog 1(EPC1)
EPC2	ENSG00000135999	Homo sapiens	enhancer of polycomb homolog 2(EPC2)
ERCC1	ENSG00000012061	Homo sapiens	ERCC excision repair 1, endonuclease non-catalytic subunit(ERCC1)
ERCC2	ENSG00000104884	Homo sapiens	ERCC excision repair 2, TFIIH core complex helicase subunit(ERCC2)
ERCC3	ENSG00000163161	Homo sapiens	ERCC excision repair 3, TFIIH core complex helicase subunit(ERCC3)
ERCC4	ENSG00000175595	Homo sapiens	ERCC excision repair 4, endonuclease catalytic subunit(ERCC4)
ERCC5	ENSG00000134899	Homo sapiens	ERCC excision repair 5, endonuclease(ERCC5)
ERCC6	ENSG00000225830	Homo sapiens	ERCC excision repair 6, chromatin remodeling factor(ERCC6)
ERCC6L2	ENSG00000182150	Homo sapiens	ERCC excision repair 6 like 2(ERCC6L2)
ERCC8	ENSG00000049167	Homo sapiens	ERCC excision repair 8, CSA ubiquitin ligase complex subunit(ERCC8)
ESCO2	ENSG00000171320	Homo sapiens	establishment of sister chromatid cohesion N-acetyltransferase 2(ESCO2)
ETAA1	ENSG00000143971	Homo sapiens	ETAA1 activator of ATR kinase(ETAA1)
EXD2	ENSG00000081177	Homo sapiens	exonuclease 3'-5' domain containing 2(EXD2)
EXO1	ENSG00000174371	Homo sapiens	exonuclease 1(EXO1)
EXO5	ENSG00000164002	Homo sapiens	exonuclease 5(EXO5)
EYA1	ENSG00000104313	Homo sapiens	EYA transcriptional coactivator and phosphatase 1(EYA1)
EYA2	ENSG00000064655	Homo sapiens	EYA transcriptional coactivator and phosphatase 2(EYA2)
EYA3	ENSG00000158161	Homo sapiens	EYA transcriptional coactivator and phosphatase 3(EYA3)
EYA4	ENSG00000112319	Homo sapiens	EYA transcriptional coactivator and phosphatase 4(EYA4)
FAAP100	ENSG00000185504	Homo sapiens	FA core complex associated protein 100(FAAP100)
FAAP20	ENSG00000162585	Homo sapiens	FA core complex associated protein 20(FAAP20)
FAAP24	ENSG00000131944	Homo sapiens	FA core complex associated protein 24(FAAP24)
FAM111A	ENSG00000166801	Homo sapiens	FAM111 trypsin like peptidase A(FAM111A)
FAM168A	ENSG00000054965	Homo sapiens	family with sequence similarity 168 member A(FAM168A)
FAN1	ENSG00000276787	Homo sapiens	FANCD2 and FANCI associated nuclease 1(FAN1)
FAN1	ENSG00000198690	Homo sapiens	FANCD2 and FANCI associated nuclease 1(FAN1)
FANCA	ENSG00000187741	Homo sapiens	FA complementation group A(FANCA)
FANCB	ENSG00000181544	Homo sapiens	FA complementation group B(FANCB)
FANCC	ENSG00000158169	Homo sapiens	FA complementation group C(FANCC)
FANCD2	ENSG00000144554	Homo sapiens	FA complementation group D2(FANCD2)
FANCF	ENSG00000183161	Homo sapiens	FA complementation group F(FANCF)
FANCG	ENSG00000221829	Homo sapiens	FA complementation group G(FANCG)
FANCI	ENSG00000140525	Homo sapiens	FA complementation group I(FANCI)
FANCL	ENSG00000115392	Homo sapiens	FA complementation group L(FANCL)
FANCM	ENSG00000187790	Homo sapiens	FA complementation group M(FANCM)
FBH1	ENSG00000134452	Homo sapiens	F-box DNA helicase 1(FBH1)
FBXO6	ENSG00000116663	Homo sapiens	F-box protein 6(FBXO6)
FBXW7	ENSG00000109670	Homo sapiens	F-box and WD repeat domain containing 7(FBXW7)
FEN1	ENSG00000168496	Homo sapiens	flap structure-specific endonuclease 1(FEN1)
FGF10	ENSG00000070193	Homo sapiens	fibroblast growth factor 10(FGF10)
FIGNL1	ENSG00000132436	Homo sapiens	fidgetin like 1(FIGNL1)
FLNB	ENSG00000136068	Homo sapiens	filamin B(FLNB)
FMN2	ENSG00000155816	Homo sapiens	formin 2(FMN2)
FMR1	ENSG00000102081	Homo sapiens	fragile X messenger ribonucleoprotein 1(FMR1)
FOXM1	ENSG00000111206	Homo sapiens	forkhead box M1(FOXM1)
FTO	ENSG00000140718	Homo sapiens	FTO alpha-ketoglutarate dependent dioxygenase(FTO)
FUS	ENSG00000089280	Homo sapiens	FUS RNA binding protein(FUS)
FZR1	ENSG00000105325	Homo sapiens	fizzy and cell division cycle 20 related 1(FZR1)
GCNA	ENSG00000147174	Homo sapiens	germ cell nuclear acidic peptidase(GCNA)
GEN1	ENSG00000178295	Homo sapiens	GEN1 Holliday junction 5' flap endonuclease(GEN1)
GGN	ENSG00000179168	Homo sapiens	gametogenetin(GGN)
GINS2	ENSG00000131153	Homo sapiens	GINS complex subunit 2(GINS2)
GINS4	ENSG00000147536	Homo sapiens	GINS complex subunit 4(GINS4)
GMPR2	ENSG00000100938	Homo sapiens	guanosine monophosphate reductase 2(GMPR2)
GMPR2	ENSG00000284752	Homo sapiens	guanosine monophosphate reductase 2(GMPR2)
GPX4	ENSG00000167468	Homo sapiens	glutathione peroxidase 4(GPX4)
GTF2A2	ENSG00000140307	Homo sapiens	general transcription factor IIA subunit 2(GTF2A2)
GTF2B	ENSG00000137947	Homo sapiens	general transcription factor IIB(GTF2B)
GTF2F1	ENSG00000125651	Homo sapiens	general transcription factor IIF subunit 1(GTF2F1)
GTF2H1	ENSG00000110768	Homo sapiens	general transcription factor IIH subunit 1(GTF2H1)
GTF2H1	ENSG00000288114	Homo sapiens	general transcription factor IIH subunit 1(GTF2H1)
GTF2H2	ENSG00000145736	Homo sapiens	general transcription factor IIH subunit 2(GTF2H2)
GTF2H2	ENSG00000276910	Homo sapiens	general transcription factor IIH subunit 2(GTF2H2)
GTF2H2	ENSG00000275045	Homo sapiens	general transcription factor IIH subunit 2(GTF2H2)
GTF2H2C	ENSG00000183474	Homo sapiens	GTF2H2 family member C(GTF2H2C)
GTF2H2C	ENSG00000274675	Homo sapiens	GTF2H2 family member C(GTF2H2C)
GTF2H3	ENSG00000111358	Homo sapiens	general transcription factor IIH subunit 3(GTF2H3)
GTF2H4	ENSG00000236895	Homo sapiens	general transcription factor IIH subunit 4(GTF2H4)
GTF2H4	ENSG00000234370	Homo sapiens	general transcription factor IIH subunit 4(GTF2H4)
GTF2H4	ENSG00000221974	Homo sapiens	general transcription factor IIH subunit 4(GTF2H4)
GTF2H4	ENSG00000233149	Homo sapiens	general transcription factor IIH subunit 4(GTF2H4)
GTF2H4	ENSG00000213780	Homo sapiens	general transcription factor IIH subunit 4(GTF2H4)
GTF2H4	ENSG00000226384	Homo sapiens	general transcription factor IIH subunit 4(GTF2H4)
GTF2H5	ENSG00000272047	Homo sapiens	general transcription factor IIH subunit 5(GTF2H5)
GTF3C5	ENSG00000148308	Homo sapiens	general transcription factor IIIC subunit 5(GTF3C5)
GUK1	ENSG00000143774	Homo sapiens	guanylate kinase 1(GUK1)
H2AC25	ENSG00000284841	Homo sapiens	H2A clustered histone 25(H2AC25)
H2AC25	ENSG00000181218	Homo sapiens	H2A clustered histone 25(H2AC25)
H2AX	ENSG00000188486	Homo sapiens	H2A.X variant histone(H2AX)
HCLS1	ENSG00000180353	Homo sapiens	hematopoietic cell-specific Lyn substrate 1(HCLS1)
HDAC10	ENSG00000100429	Homo sapiens	histone deacetylase 10(HDAC10)
HDAC9	ENSG00000048052	Homo sapiens	histone deacetylase 9(HDAC9)
HDGFL2	ENSG00000167674	Homo sapiens	HDGF like 2(HDGFL2)
HELB	ENSG00000127311	Homo sapiens	DNA helicase B(HELB)
HELQ	ENSG00000163312	Homo sapiens	helicase, POLQ like(HELQ)
HERC2	ENSG00000276802	Homo sapiens	HECT and RLD domain containing E3 ubiquitin protein ligase 2(HERC2)
HERC2	ENSG00000277278	Homo sapiens	HECT and RLD domain containing E3 ubiquitin protein ligase 2(HERC2)
HERC2	ENSG00000128731	Homo sapiens	HECT and RLD domain containing E3 ubiquitin protein ligase 2(HERC2)
HINFP	ENSG00000172273	Homo sapiens	histone H4 transcription factor(HINFP)
HLTF	ENSG00000071794	Homo sapiens	helicase like transcription factor(HLTF)
HMCES	ENSG00000183624	Homo sapiens	5-hydroxymethylcytosine binding, ES cell specific(HMCES)
HMGA1	ENSG00000137309	Homo sapiens	high mobility group AT-hook 1(HMGA1)
HMGA2	ENSG00000149948	Homo sapiens	high mobility group AT-hook 2(HMGA2)
HMGB1	ENSG00000189403	Homo sapiens	high mobility group box 1(HMGB1)
HMGN1	ENSG00000205581	Homo sapiens	high mobility group nucleosome binding domain 1(HMGN1)
HPF1	ENSG00000056050	Homo sapiens	histone PARylation factor 1(HPF1)
HPRT1	ENSG00000165704	Homo sapiens	hypoxanthine phosphoribosyltransferase 1(HPRT1)
HROB	ENSG00000125319	Homo sapiens	homologous recombination factor with OB-fold(HROB)
HSF1	ENSG00000185122	Homo sapiens	heat shock transcription factor 1(HSF1)
HSF1	ENSG00000284774	Homo sapiens	heat shock transcription factor 1(HSF1)
HSF2BP	ENSG00000160207	Homo sapiens	heat shock transcription factor 2 binding protein(HSF2BP)
HSPA1A	ENSG00000232804	Homo sapiens	heat shock protein family A (Hsp70) member 1A(HSPA1A)
HSPA1A	ENSG00000204389	Homo sapiens	heat shock protein family A (Hsp70) member 1A(HSPA1A)
HSPA1A	ENSG00000224501	Homo sapiens	heat shock protein family A (Hsp70) member 1A(HSPA1A)
HSPA1A	ENSG00000215328	Homo sapiens	heat shock protein family A (Hsp70) member 1A(HSPA1A)
HSPA1A	ENSG00000235941	Homo sapiens	heat shock protein family A (Hsp70) member 1A(HSPA1A)
HSPA1A	ENSG00000231555	Homo sapiens	heat shock protein family A (Hsp70) member 1A(HSPA1A)
HSPA1A	ENSG00000237724	Homo sapiens	heat shock protein family A (Hsp70) member 1A(HSPA1A)
HSPA1A	ENSG00000212866	Homo sapiens	heat shock protein family A (Hsp70) member 1A(HSPA1A)
HSPA1A	ENSG00000234475	Homo sapiens	heat shock protein family A (Hsp70) member 1A(HSPA1A)
HSPA1B	ENSG00000232804	Homo sapiens	heat shock protein family A (Hsp70) member 1B(HSPA1B)
HSPA1B	ENSG00000224501	Homo sapiens	heat shock protein family A (Hsp70) member 1B(HSPA1B)
HSPA1B	ENSG00000204388	Homo sapiens	heat shock protein family A (Hsp70) member 1B(HSPA1B)
HSPA1B	ENSG00000231555	Homo sapiens	heat shock protein family A (Hsp70) member 1B(HSPA1B)
HSPA1B	ENSG00000212866	Homo sapiens	heat shock protein family A (Hsp70) member 1B(HSPA1B)
HUS1	ENSG00000136273	Homo sapiens	HUS1 checkpoint clamp component(HUS1)
HUS1B	ENSG00000188996	Homo sapiens	HUS1 checkpoint clamp component B(HUS1B)
HUWE1	ENSG00000086758	Homo sapiens	HECT, UBA and WWE domain containing E3 ubiquitin protein ligase 1(HUWE1)
IER3	ENSG00000137331	Homo sapiens	immediate early response 3(IER3)
IER3	ENSG00000235030	Homo sapiens	immediate early response 3(IER3)
IER3	ENSG00000206478	Homo sapiens	immediate early response 3(IER3)
IER3	ENSG00000230128	Homo sapiens	immediate early response 3(IER3)
IER3	ENSG00000227231	Homo sapiens	immediate early response 3(IER3)
IER3	ENSG00000237155	Homo sapiens	immediate early response 3(IER3)
IFFO1	ENSG00000010295	Homo sapiens	intermediate filament family orphan 1(IFFO1)
IMPDH2	ENSG00000178035	Homo sapiens	inosine monophosphate dehydrogenase 2(IMPDH2)
ING3	ENSG00000071243	Homo sapiens	inhibitor of growth family member 3(ING3)
INIP	ENSG00000148153	Homo sapiens	INTS3 and NABP interacting protein(INIP)
INO80	ENSG00000128908	Homo sapiens	INO80 complex ATPase subunit(INO80)
INO80B	ENSG00000115274	Homo sapiens	INO80 complex subunit B(INO80B)
INO80C	ENSG00000153391	Homo sapiens	INO80 complex subunit C(INO80C)
INO80D	ENSG00000114933	Homo sapiens	INO80 complex subunit D(INO80D)
INO80D	ENSG00000283510	Homo sapiens	INO80 complex subunit D(INO80D)
INO80E	ENSG00000169592	Homo sapiens	INO80 complex subunit E(INO80E)
INTS3	ENSG00000143624	Homo sapiens	integrator complex subunit 3(INTS3)
INTS3	ENSG00000262826	Homo sapiens	integrator complex subunit 3(INTS3)
ITPA	ENSG00000125877	Homo sapiens	inosine triphosphatase(ITPA)
JMY	ENSG00000152409	Homo sapiens	junction mediating and regulatory protein, p53 cofactor(JMY)
KASH5	ENSG00000161609	Homo sapiens	KASH domain containing 5(KASH5)
KAT2A	ENSG00000108773	Homo sapiens	lysine acetyltransferase 2A(KAT2A)
KAT2B	ENSG00000114166	Homo sapiens	lysine acetyltransferase 2B(KAT2B)
KAT5	ENSG00000172977	Homo sapiens	lysine acetyltransferase 5(KAT5)
KAT7	ENSG00000136504	Homo sapiens	lysine acetyltransferase 7(KAT7)
KDM1A	ENSG00000004487	Homo sapiens	lysine demethylase 1A(KDM1A)
KDM2A	ENSG00000173120	Homo sapiens	lysine demethylase 2A(KDM2A)
KDM4D	ENSG00000186280	Homo sapiens	lysine demethylase 4D(KDM4D)
KIF22	ENSG00000079616	Homo sapiens	kinesin family member 22(KIF22)
KIN	ENSG00000151657	Homo sapiens	Kin17 DNA and RNA binding protein(KIN)
KLHL15	ENSG00000174010	Homo sapiens	kelch like family member 15(KLHL15)
KMT5B	ENSG00000110066	Homo sapiens	lysine methyltransferase 5B(KMT5B)
KMT5C	ENSG00000133247	Homo sapiens	lysine methyltransferase 5C(KMT5C)
LIG1	ENSG00000105486	Homo sapiens	DNA ligase 1(LIG1)
LIG3	ENSG00000005156	Homo sapiens	DNA ligase 3(LIG3)
LIG4	ENSG00000174405	Homo sapiens	DNA ligase 4(LIG4)
MAD2L2	ENSG00000116670	Homo sapiens	mitotic arrest deficient 2 like 2(MAD2L2)
MAJIN	ENSG00000168070	Homo sapiens	membrane anchored junction protein(MAJIN)
MARF1	ENSG00000166783	Homo sapiens	meiosis regulator and mRNA stability factor 1(MARF1)
MARF1	ENSG00000277140	Homo sapiens	meiosis regulator and mRNA stability factor 1(MARF1)
MBD4	ENSG00000129071	Homo sapiens	methyl-CpG binding domain 4, DNA glycosylase(MBD4)
MBTD1	ENSG00000011258	Homo sapiens	mbt domain containing 1(MBTD1)
MC1R	ENSG00000258839	Homo sapiens	melanocortin 1 receptor(MC1R)
MCM2	ENSG00000073111	Homo sapiens	minichromosome maintenance complex component 2(MCM2)
MCM3	ENSG00000112118	Homo sapiens	minichromosome maintenance complex component 3(MCM3)
MCM4	ENSG00000104738	Homo sapiens	minichromosome maintenance complex component 4(MCM4)
MCM5	ENSG00000100297	Homo sapiens	minichromosome maintenance complex component 5(MCM5)
MCM6	ENSG00000076003	Homo sapiens	minichromosome maintenance complex component 6(MCM6)
MCM7	ENSG00000166508	Homo sapiens	minichromosome maintenance complex component 7(MCM7)
MCM8	ENSG00000286235	Homo sapiens	minichromosome maintenance 8 homologous recombination repair factor(MCM8)
MCM8	ENSG00000125885	Homo sapiens	minichromosome maintenance 8 homologous recombination repair factor(MCM8)
MCM9	ENSG00000111877	Homo sapiens	minichromosome maintenance 9 homologous recombination repair factor(MCM9)
MCMDC2	ENSG00000178460	Homo sapiens	minichromosome maintenance domain containing 2(MCMDC2)
MCRS1	ENSG00000187778	Homo sapiens	microspherule protein 1(MCRS1)
MDC1	ENSG00000224587	Homo sapiens	mediator of DNA damage checkpoint 1(MDC1)
MDC1	ENSG00000225589	Homo sapiens	mediator of DNA damage checkpoint 1(MDC1)
MDC1	ENSG00000231135	Homo sapiens	mediator of DNA damage checkpoint 1(MDC1)
MDC1	ENSG00000137337	Homo sapiens	mediator of DNA damage checkpoint 1(MDC1)
MDC1	ENSG00000237095	Homo sapiens	mediator of DNA damage checkpoint 1(MDC1)
MDC1	ENSG00000228575	Homo sapiens	mediator of DNA damage checkpoint 1(MDC1)
MDC1	ENSG00000206481	Homo sapiens	mediator of DNA damage checkpoint 1(MDC1)
MDC1	ENSG00000234012	Homo sapiens	mediator of DNA damage checkpoint 1(MDC1)
MEAF6	ENSG00000163875	Homo sapiens	MYST/Esa1 associated factor 6(MEAF6)
MEIOB	ENSG00000162039	Homo sapiens	meiosis specific with OB-fold(MEIOB)
MEIOC	ENSG00000180336	Homo sapiens	meiosis specific with coiled-coil domain(MEIOC)
MGME1	ENSG00000125871	Homo sapiens	mitochondrial genome maintenance exonuclease 1(MGME1)
MGMT	ENSG00000170430	Homo sapiens	O-6-methylguanine-DNA methyltransferase(MGMT)
MLH1	ENSG00000076242	Homo sapiens	mutL homolog 1(MLH1)
MLH3	ENSG00000119684	Homo sapiens	mutL homolog 3(MLH3)
MMS19	ENSG00000155229	Homo sapiens	MMS19 homolog, cytosolic iron-sulfur assembly component(MMS19)
MMS22L	ENSG00000146263	Homo sapiens	MMS22 like, DNA repair protein(MMS22L)
MNAT1	ENSG00000020426	Homo sapiens	MNAT1 component of CDK activating kinase(MNAT1)
MORC2	ENSG00000133422	Homo sapiens	MORC family CW-type zinc finger 2(MORC2)
MORF4L1	ENSG00000185787	Homo sapiens	mortality factor 4 like 1(MORF4L1)
MORF4L2	ENSG00000123562	Homo sapiens	mortality factor 4 like 2(MORF4L2)
MPG	ENSG00000103152	Homo sapiens	N-methylpurine DNA glycosylase(MPG)
MPND	ENSG00000008382	Homo sapiens	MPN domain containing(MPND)
MRE11	ENSG00000020922	Homo sapiens	MRE11 homolog, double strand break repair nuclease(MRE11)
MRGBP	ENSG00000101189	Homo sapiens	MRG domain binding protein(MRGBP)
MRNIP	ENSG00000283918	Homo sapiens	MRN complex interacting protein(MRNIP)
MRNIP	ENSG00000161010	Homo sapiens	MRN complex interacting protein(MRNIP)
MRPL40	ENSG00000185608	Homo sapiens	mitochondrial ribosomal protein L40(MRPL40)
MSH2	ENSG00000095002	Homo sapiens	mutS homolog 2(MSH2)
MSH3	ENSG00000113318	Homo sapiens	mutS homolog 3(MSH3)
MSH4	ENSG00000057468	Homo sapiens	mutS homolog 4(MSH4)
MSH5	ENSG00000227314	Homo sapiens	mutS homolog 5(MSH5)
MSH5	ENSG00000237333	Homo sapiens	mutS homolog 5(MSH5)
MSH5	ENSG00000204410	Homo sapiens	mutS homolog 5(MSH5)
MSH5	ENSG00000230961	Homo sapiens	mutS homolog 5(MSH5)
MSH5	ENSG00000235569	Homo sapiens	mutS homolog 5(MSH5)
MSH5	ENSG00000233345	Homo sapiens	mutS homolog 5(MSH5)
MSH5	ENSG00000230293	Homo sapiens	mutS homolog 5(MSH5)
MSH5	ENSG00000235222	Homo sapiens	mutS homolog 5(MSH5)
MSH6	ENSG00000116062	Homo sapiens	mutS homolog 6(MSH6)
MTA1	ENSG00000182979	Homo sapiens	metastasis associated 1(MTA1)
MUS81	ENSG00000172732	Homo sapiens	MUS81 structure-specific endonuclease subunit(MUS81)
MUTYH	ENSG00000132781	Homo sapiens	mutY DNA glycosylase(MUTYH)
NABP1	ENSG00000173559	Homo sapiens	nucleic acid binding protein 1(NABP1)
NABP2	ENSG00000139579	Homo sapiens	nucleic acid binding protein 2(NABP2)
NBN	ENSG00000104320	Homo sapiens	nibrin(NBN)
NCBP2	ENSG00000114503	Homo sapiens	nuclear cap binding protein subunit 2(NCBP2)
NEIL1	ENSG00000140398	Homo sapiens	nei like DNA glycosylase 1(NEIL1)
NEIL2	ENSG00000154328	Homo sapiens	nei like DNA glycosylase 2(NEIL2)
NEIL2	ENSG00000292286	Homo sapiens	nei like DNA glycosylase 2(NEIL2)
NEIL3	ENSG00000109674	Homo sapiens	nei like DNA glycosylase 3(NEIL3)
NFRKB	ENSG00000170322	Homo sapiens	nuclear factor related to kappaB binding protein(NFRKB)
NFX1	ENSG00000086102	Homo sapiens	nuclear transcription factor, X-box binding 1(NFX1)
NHEJ1	ENSG00000187736	Homo sapiens	non-homologous end joining factor 1(NHEJ1)
NIPBL	ENSG00000164190	Homo sapiens	NIPBL cohesin loading factor(NIPBL)
NME1	ENSG00000239672	Homo sapiens	NME/NM23 nucleoside diphosphate kinase 1(NME1)
NME3	ENSG00000103024	Homo sapiens	NME/NM23 nucleoside diphosphate kinase 3(NME3)
NME4	ENSG00000103202	Homo sapiens	NME/NM23 nucleoside diphosphate kinase 4(NME4)
NONO	ENSG00000147140	Homo sapiens	non-POU domain containing octamer binding(NONO)
NOP53	ENSG00000105373	Homo sapiens	NOP53 ribosome biogenesis factor(NOP53)
NPAS2	ENSG00000170485	Homo sapiens	neuronal PAS domain protein 2(NPAS2)
NPM1	ENSG00000181163	Homo sapiens	nucleophosmin 1(NPM1)
NPR2	ENSG00000159899	Homo sapiens	natriuretic peptide receptor 2(NPR2)
NSD2	ENSG00000109685	Homo sapiens	nuclear receptor binding SET domain protein 2(NSD2)
NSMCE1	ENSG00000169189	Homo sapiens	NSE1 homolog, SMC5-SMC6 complex component(NSMCE1)
NSMCE2	ENSG00000156831	Homo sapiens	NSE2 (MMS21) homolog, SMC5-SMC6 complex SUMO ligase(NSMCE2)
NSMCE3	ENSG00000282130	Homo sapiens	NSE3 homolog, SMC5-SMC6 complex component(NSMCE3)
NSMCE3	ENSG00000185115	Homo sapiens	NSE3 homolog, SMC5-SMC6 complex component(NSMCE3)
NSMCE4A	ENSG00000107672	Homo sapiens	NSE4 homolog A, SMC5-SMC6 complex component(NSMCE4A)
NT5C	ENSG00000125458	Homo sapiens	5', 3'-nucleotidase, cytosolic(NT5C)
NTHL1	ENSG00000065057	Homo sapiens	nth like DNA glycosylase 1(NTHL1)
NUCKS1	ENSG00000069275	Homo sapiens	nuclear casein kinase and cyclin dependent kinase substrate 1(NUCKS1)
NUDT16L1	ENSG00000168101	Homo sapiens	nudix hydrolase 16 like 1(NUDT16L1)
NUDT21	ENSG00000167005	Homo sapiens	nudix hydrolase 21(NUDT21)
NUDT9	ENSG00000170502	Homo sapiens	nudix hydrolase 9(NUDT9)
OGG1	ENSG00000114026	Homo sapiens	8-oxoguanine DNA glycosylase(OGG1)
OOEP	ENSG00000203907	Homo sapiens	oocyte expressed protein(OOEP)
OTUB1	ENSG00000167770	Homo sapiens	OTU deubiquitinase, ubiquitin aldehyde binding 1(OTUB1)
OTUB2	ENSG00000089723	Homo sapiens	OTU deubiquitinase, ubiquitin aldehyde binding 2(OTUB2)
OTUB2	ENSG00000277276	Homo sapiens	OTU deubiquitinase, ubiquitin aldehyde binding 2(OTUB2)
PALB2	ENSG00000083093	Homo sapiens	partner and localizer of BRCA2(PALB2)
PARG	ENSG00000227345	Homo sapiens	poly(ADP-ribose) glycohydrolase(PARG)
PARK7	ENSG00000116288	Homo sapiens	Parkinsonism associated deglycase(PARK7)
PARP1	ENSG00000143799	Homo sapiens	poly(ADP-ribose) polymerase 1(PARP1)
PARP10	ENSG00000178685	Homo sapiens	poly(ADP-ribose) polymerase family member 10(PARP10)
PARP2	ENSG00000129484	Homo sapiens	poly(ADP-ribose) polymerase 2(PARP2)
PARP2	ENSG00000291803	Homo sapiens	poly(ADP-ribose) polymerase 2(PARP2)
PARP3	ENSG00000041880	Homo sapiens	poly(ADP-ribose) polymerase family member 3(PARP3)
PARP9	ENSG00000138496	Homo sapiens	poly(ADP-ribose) polymerase family member 9(PARP9)
PARPBP	ENSG00000185480	Homo sapiens	PARP1 binding protein(PARPBP)
PAXIP1	ENSG00000157212	Homo sapiens	PAX interacting protein 1(PAXIP1)
PAXX	ENSG00000148362	Homo sapiens	PAXX non-homologous end joining factor(PAXX)
PBRM1	ENSG00000163939	Homo sapiens	polybromo 1(PBRM1)
PCLAF	ENSG00000166803	Homo sapiens	PCNA clamp associated factor(PCLAF)
PCNA	ENSG00000132646	Homo sapiens	proliferating cell nuclear antigen(PCNA)
PDE4B	ENSG00000184588	Homo sapiens	phosphodiesterase 4B(PDE4B)
PDE6G	ENSG00000185527	Homo sapiens	phosphodiesterase 6G(PDE6G)
PDS5A	ENSG00000121892	Homo sapiens	PDS5 cohesin associated factor A(PDS5A)
PDS5B	ENSG00000083642	Homo sapiens	PDS5 cohesin associated factor B(PDS5B)
PHF10	ENSG00000130024	Homo sapiens	PHD finger protein 10(PHF10)
PIAS4	ENSG00000105229	Homo sapiens	protein inhibitor of activated STAT 4(PIAS4)
PIF1	ENSG00000140451	Homo sapiens	PIF1 5'-to-3' DNA helicase(PIF1)
PML	ENSG00000140464	Homo sapiens	PML nuclear body scaffold(PML)
PMS1	ENSG00000064933	Homo sapiens	PMS1 homolog 1, mismatch repair system component(PMS1)
PMS2	ENSG00000122512	Homo sapiens	PMS1 homolog 2, mismatch repair system component(PMS2)
PNKP	ENSG00000039650	Homo sapiens	polynucleotide kinase 3'-phosphatase(PNKP)
PNP	ENSG00000198805	Homo sapiens	purine nucleoside phosphorylase(PNP)
PNP	ENSG00000291814	Homo sapiens	purine nucleoside phosphorylase(PNP)
POGZ	ENSG00000143442	Homo sapiens	pogo transposable element derived with ZNF domain(POGZ)
POLA1	ENSG00000101868	Homo sapiens	DNA polymerase alpha 1, catalytic subunit(POLA1)
POLA2	ENSG00000014138	Homo sapiens	DNA polymerase alpha 2, accessory subunit(POLA2)
POLB	ENSG00000070501	Homo sapiens	DNA polymerase beta(POLB)
POLD1	ENSG00000062822	Homo sapiens	DNA polymerase delta 1, catalytic subunit(POLD1)
POLD2	ENSG00000106628	Homo sapiens	DNA polymerase delta 2, accessory subunit(POLD2)
POLD3	ENSG00000077514	Homo sapiens	DNA polymerase delta 3, accessory subunit(POLD3)
POLD4	ENSG00000175482	Homo sapiens	DNA polymerase delta 4, accessory subunit(POLD4)
POLDIP2	ENSG00000004142	Homo sapiens	DNA polymerase delta interacting protein 2(POLDIP2)
POLE	ENSG00000177084	Homo sapiens	DNA polymerase epsilon, catalytic subunit(POLE)
POLE2	ENSG00000100479	Homo sapiens	DNA polymerase epsilon 2, accessory subunit(POLE2)
POLE4	ENSG00000115350	Homo sapiens	DNA polymerase epsilon 4, accessory subunit(POLE4)
POLG2	ENSG00000256525	Homo sapiens	DNA polymerase gamma 2, accessory subunit(POLG2)
POLH	ENSG00000170734	Homo sapiens	DNA polymerase eta(POLH)
POLI	ENSG00000101751	Homo sapiens	DNA polymerase iota(POLI)
POLK	ENSG00000122008	Homo sapiens	DNA polymerase kappa(POLK)
POLL	ENSG00000166169	Homo sapiens	DNA polymerase lambda(POLL)
POLM	ENSG00000122678	Homo sapiens	DNA polymerase mu(POLM)
POLN	ENSG00000130997	Homo sapiens	DNA polymerase nu(POLN)
POLQ	ENSG00000051341	Homo sapiens	DNA polymerase theta(POLQ)
POLR1C	ENSG00000171453	Homo sapiens	RNA polymerase I and III subunit C(POLR1C)
POLR1D	ENSG00000186184	Homo sapiens	RNA polymerase I and III subunit D(POLR1D)
POLR2A	ENSG00000181222	Homo sapiens	RNA polymerase II subunit A(POLR2A)
POLR2C	ENSG00000102978	Homo sapiens	RNA polymerase II subunit C(POLR2C)
POLR2D	ENSG00000144231	Homo sapiens	RNA polymerase II subunit D(POLR2D)
POLR2E	ENSG00000099817	Homo sapiens	RNA polymerase II, I and III subunit E(POLR2E)
POLR2F	ENSG00000100142	Homo sapiens	RNA polymerase II, I and III subunit F(POLR2F)
POLR2G	ENSG00000168002	Homo sapiens	RNA polymerase II subunit G(POLR2G)
POLR2H	ENSG00000163882	Homo sapiens	RNA polymerase II, I and III subunit H(POLR2H)
POLR2I	ENSG00000105258	Homo sapiens	RNA polymerase II subunit I(POLR2I)
POLR2J	ENSG00000005075	Homo sapiens	RNA polymerase II subunit J(POLR2J)
POLR2K	ENSG00000147669	Homo sapiens	RNA polymerase II, I and III subunit K(POLR2K)
POLR3C	ENSG00000186141	Homo sapiens	RNA polymerase III subunit C(POLR3C)
POLR3GL	ENSG00000121851	Homo sapiens	RNA polymerase III subunit GL(POLR3GL)
POM121	ENSG00000196313	Homo sapiens	POM121 transmembrane nucleoporin(POM121)
POT1	ENSG00000128513	Homo sapiens	protection of telomeres 1(POT1)
PPP4C	ENSG00000149923	Homo sapiens	protein phosphatase 4 catalytic subunit(PPP4C)
PPP4R2	ENSG00000163605	Homo sapiens	protein phosphatase 4 regulatory subunit 2(PPP4R2)
PPP4R3B	ENSG00000275052	Homo sapiens	protein phosphatase 4 regulatory subunit 3B(PPP4R3B)
PRDM9	ENSG00000164256	Homo sapiens	PR/SET domain 9(PRDM9)
PRIM1	ENSG00000198056	Homo sapiens	DNA primase subunit 1(PRIM1)
PRIMPOL	ENSG00000164306	Homo sapiens	primase and DNA directed polymerase(PRIMPOL)
PRKCG	ENSG00000126583	Homo sapiens	protein kinase C gamma(PRKCG)
PRKDC	ENSG00000253729	Homo sapiens	protein kinase, DNA-activated, catalytic subunit(PRKDC)
PRMT6	ENSG00000198890	Homo sapiens	protein arginine methyltransferase 6(PRMT6)
PRPF19	ENSG00000110107	Homo sapiens	pre-mRNA processing factor 19(PRPF19)
PSMD14	ENSG00000115233	Homo sapiens	proteasome 26S subunit, non-ATPase 14(PSMD14)
PSME4	ENSG00000068878	Homo sapiens	proteasome activator subunit 4(PSME4)
PTTG1	ENSG00000164611	Homo sapiens	PTTG1 regulator of sister chromatid separation, securin(PTTG1)
PWWP3A	ENSG00000160953	Homo sapiens	PWWP domain containing 3A, DNA repair factor(PWWP3A)
RAD1	ENSG00000113456	Homo sapiens	RAD1 checkpoint DNA exonuclease(RAD1)
RAD17	ENSG00000276618	Homo sapiens	RAD17 checkpoint clamp loader component(RAD17)
RAD17	ENSG00000152942	Homo sapiens	RAD17 checkpoint clamp loader component(RAD17)
RAD18	ENSG00000070950	Homo sapiens	RAD18 E3 ubiquitin protein ligase(RAD18)
RAD21	ENSG00000164754	Homo sapiens	RAD21 cohesin complex component(RAD21)
RAD21L1	ENSG00000244588	Homo sapiens	RAD21 cohesin complex component like 1(RAD21L1)
RAD23A	ENSG00000179262	Homo sapiens	RAD23 homolog A, nucleotide excision repair protein(RAD23A)
RAD23B	ENSG00000119318	Homo sapiens	RAD23 homolog B, nucleotide excision repair protein(RAD23B)
RAD50	ENSG00000283782	Homo sapiens	RAD50 double strand break repair protein(RAD50)
RAD50	ENSG00000113522	Homo sapiens	RAD50 double strand break repair protein(RAD50)
RAD51	ENSG00000051180	Homo sapiens	RAD51 recombinase(RAD51)
RAD51AP1	ENSG00000111247	Homo sapiens	RAD51 associated protein 1(RAD51AP1)
RAD51B	ENSG00000182185	Homo sapiens	RAD51 paralog B(RAD51B)
RAD51C	ENSG00000108384	Homo sapiens	RAD51 paralog C(RAD51C)
RAD51D	ENSG00000185379	Homo sapiens	RAD51 paralog D(RAD51D)
RAD52	ENSG00000002016	Homo sapiens	RAD52 homolog, DNA repair protein(RAD52)
RAD54B	ENSG00000197275	Homo sapiens	RAD54 homolog B(RAD54B)
RAD54L	ENSG00000085999	Homo sapiens	RAD54 like(RAD54L)
RAD9A	ENSG00000172613	Homo sapiens	RAD9 checkpoint clamp component A(RAD9A)
RAD9B	ENSG00000151164	Homo sapiens	RAD9 checkpoint clamp component B(RAD9B)
RADX	ENSG00000147231	Homo sapiens	RPA1 related single stranded DNA binding protein, X-linked(RADX)
RAE1	ENSG00000101146	Homo sapiens	ribonucleic acid export 1(RAE1)
RALA	ENSG00000006451	Homo sapiens	RAS like proto-oncogene A(RALA)
RBBP8	ENSG00000101773	Homo sapiens	RB binding protein 8, endonuclease(RBBP8)
RBX1	ENSG00000100387	Homo sapiens	ring-box 1(RBX1)
REC8	ENSG00000100918	Homo sapiens	REC8 meiotic recombination protein(REC8)
REC8	ENSG00000285007	Homo sapiens	REC8 meiotic recombination protein(REC8)
RECQL	ENSG00000004700	Homo sapiens	RecQ like helicase(RECQL)
RECQL4	ENSG00000160957	Homo sapiens	RecQ like helicase 4(RECQL4)
RECQL5	ENSG00000108469	Homo sapiens	RecQ like helicase 5(RECQL5)
REV1	ENSG00000135945	Homo sapiens	REV1 DNA directed polymerase(REV1)
REV3L	ENSG00000009413	Homo sapiens	REV3 like, DNA directed polymerase zeta catalytic subunit(REV3L)
REXO4	ENSG00000280706	Homo sapiens	REX4 homolog, 3'-5' exonuclease(REXO4)
REXO4	ENSG00000148300	Homo sapiens	REX4 homolog, 3'-5' exonuclease(REXO4)
RFC1	ENSG00000035928	Homo sapiens	replication factor C subunit 1(RFC1)
RFC2	ENSG00000049541	Homo sapiens	replication factor C subunit 2(RFC2)
RFC3	ENSG00000133119	Homo sapiens	replication factor C subunit 3(RFC3)
RFC4	ENSG00000163918	Homo sapiens	replication factor C subunit 4(RFC4)
RFC5	ENSG00000111445	Homo sapiens	replication factor C subunit 5(RFC5)
RFWD3	ENSG00000168411	Homo sapiens	ring finger and WD repeat domain 3(RFWD3)
RHNO1	ENSG00000171792	Homo sapiens	RAD9-HUS1-RAD1 interacting nuclear orphan 1(RHNO1)
RIF1	ENSG00000080345	Homo sapiens	replication timing regulatory factor 1(RIF1)
RMI1	ENSG00000178966	Homo sapiens	RecQ mediated genome instability 1(RMI1)
RMI2	ENSG00000175643	Homo sapiens	RecQ mediated genome instability 2(RMI2)
RNASEH2A	ENSG00000104889	Homo sapiens	ribonuclease H2 subunit A(RNASEH2A)
RNASEH2B	ENSG00000136104	Homo sapiens	ribonuclease H2 subunit B(RNASEH2B)
RNASEH2C	ENSG00000172922	Homo sapiens	ribonuclease H2 subunit C(RNASEH2C)
RNF111	ENSG00000157450	Homo sapiens	ring finger protein 111(RNF111)
RNF138	ENSG00000134758	Homo sapiens	ring finger protein 138(RNF138)
RNF168	ENSG00000163961	Homo sapiens	ring finger protein 168(RNF168)
RNF169	ENSG00000166439	Homo sapiens	ring finger protein 169(RNF169)
RNF8	ENSG00000112130	Homo sapiens	ring finger protein 8(RNF8)
RNMT	ENSG00000101654	Homo sapiens	RNA guanine-7 methyltransferase(RNMT)
RPA1	ENSG00000132383	Homo sapiens	replication protein A1(RPA1)
RPA2	ENSG00000117748	Homo sapiens	replication protein A2(RPA2)
RPA3	ENSG00000106399	Homo sapiens	replication protein A3(RPA3)
RPAIN	ENSG00000129197	Homo sapiens	RPA interacting protein(RPAIN)
RPS3	ENSG00000149273	Homo sapiens	ribosomal protein S3(RPS3)
RRM1	ENSG00000167325	Homo sapiens	ribonucleotide reductase catalytic subunit M1(RRM1)
RRM2B	ENSG00000048392	Homo sapiens	ribonucleotide reductase regulatory TP53 inducible subunit M2B(RRM2B)
RTEL1	ENSG00000258366	Homo sapiens	regulator of telomere elongation helicase 1(RTEL1)
RUVBL1	ENSG00000175792	Homo sapiens	RuvB like AAA ATPase 1(RUVBL1)
RUVBL2	ENSG00000183207	Homo sapiens	RuvB like AAA ATPase 2(RUVBL2)
SAC3D1	ENSG00000168061	Homo sapiens	SAC3 domain containing 1(SAC3D1)
SAMHD1	ENSG00000101347	Homo sapiens	SAM and HD domain containing deoxynucleoside triphosphate triphosphohydrolase 1(SAMHD1)
SDCBP	ENSG00000137575	Homo sapiens	syndecan binding protein(SDCBP)
SEC61A1	ENSG00000058262	Homo sapiens	SEC61 translocon subunit alpha 1(SEC61A1)
SEM1	ENSG00000127922	Homo sapiens	SEM1 26S proteasome subunit(SEM1)
SETD2	ENSG00000181555	Homo sapiens	SET domain containing 2, histone lysine methyltransferase(SETD2)
SETMAR	ENSG00000170364	Homo sapiens	SET domain and mariner transposase fusion gene(SETMAR)
SETX	ENSG00000107290	Homo sapiens	senataxin(SETX)
SF3A3	ENSG00000183431	Homo sapiens	splicing factor 3a subunit 3(SF3A3)
SF3B3	ENSG00000189091	Homo sapiens	splicing factor 3b subunit 3(SF3B3)
SF3B5	ENSG00000169976	Homo sapiens	splicing factor 3b subunit 5(SF3B5)
SFPQ	ENSG00000116560	Homo sapiens	splicing factor proline and glutamine rich(SFPQ)
SFR1	ENSG00000156384	Homo sapiens	SWI5 dependent homologous recombination repair protein 1(SFR1)
SGF29	ENSG00000176476	Homo sapiens	SAGA complex associated factor 29(SGF29)
SHLD1	ENSG00000171984	Homo sapiens	shieldin complex subunit 1(SHLD1)
SHLD2	ENSG00000122376	Homo sapiens	shieldin complex subunit 2(SHLD2)
SHLD3	ENSG00000253251	Homo sapiens	shieldin complex subunit 3(SHLD3)
SHPRH	ENSG00000146414	Homo sapiens	SNF2 histone linker PHD RING helicase(SHPRH)
SIRT1	ENSG00000096717	Homo sapiens	sirtuin 1(SIRT1)
SIRT6	ENSG00000077463	Homo sapiens	sirtuin 6(SIRT6)
SIRT7	ENSG00000187531	Homo sapiens	sirtuin 7(SIRT7)
SLF1	ENSG00000133302	Homo sapiens	SMC5-SMC6 complex localization factor 1(SLF1)
SLF2	ENSG00000119906	Homo sapiens	SMC5-SMC6 complex localization factor 2(SLF2)
SLX1A	ENSG00000132207	Homo sapiens	SLX1 homolog A, structure-specific endonuclease subunit(SLX1A)
SLX1B	ENSG00000181625	Homo sapiens	SLX1 homolog B, structure-specific endonuclease subunit(SLX1B)
SLX4	ENSG00000188827	Homo sapiens	SLX4 structure-specific endonuclease subunit(SLX4)
SMAD5	ENSG00000113658	Homo sapiens	SMAD family member 5(SMAD5)
SMARCA2	ENSG00000080503	Homo sapiens	SWI/SNF related, matrix associated, actin dependent regulator of chromatin, subfamily a, member 2(SMARCA2)
SMARCA4	ENSG00000127616	Homo sapiens	SWI/SNF related, matrix associated, actin dependent regulator of chromatin, subfamily a, member 4(SMARCA4)
SMARCA5	ENSG00000153147	Homo sapiens	SWI/SNF related, matrix associated, actin dependent regulator of chromatin, subfamily a, member 5(SMARCA5)
SMARCAD1	ENSG00000163104	Homo sapiens	SWI/SNF-related, matrix-associated actin-dependent regulator of chromatin, subfamily a, containing DEAD/H box 1(SMARCAD1)
SMARCAL1	ENSG00000138375	Homo sapiens	SWI/SNF related, matrix associated, actin dependent regulator of chromatin, subfamily a like 1(SMARCAL1)
SMARCB1	ENSG00000099956	Homo sapiens	SWI/SNF related, matrix associated, actin dependent regulator of chromatin, subfamily b, member 1(SMARCB1)
SMARCB1	ENSG00000275837	Homo sapiens	SWI/SNF related, matrix associated, actin dependent regulator of chromatin, subfamily b, member 1(SMARCB1)
SMARCC1	ENSG00000173473	Homo sapiens	SWI/SNF related, matrix associated, actin dependent regulator of chromatin subfamily c member 1(SMARCC1)
SMARCC2	ENSG00000139613	Homo sapiens	SWI/SNF related, matrix associated, actin dependent regulator of chromatin subfamily c member 2(SMARCC2)
SMARCD1	ENSG00000066117	Homo sapiens	SWI/SNF related, matrix associated, actin dependent regulator of chromatin, subfamily d, member 1(SMARCD1)
SMARCD2	ENSG00000108604	Homo sapiens	SWI/SNF related, matrix associated, actin dependent regulator of chromatin, subfamily d, member 2(SMARCD2)
SMARCD3	ENSG00000082014	Homo sapiens	SWI/SNF related, matrix associated, actin dependent regulator of chromatin, subfamily d, member 3(SMARCD3)
SMARCE1	ENSG00000073584	Homo sapiens	SWI/SNF related, matrix associated, actin dependent regulator of chromatin, subfamily e, member 1(SMARCE1)
SMC1A	ENSG00000072501	Homo sapiens	structural maintenance of chromosomes 1A(SMC1A)
SMC2	ENSG00000136824	Homo sapiens	structural maintenance of chromosomes 2(SMC2)
SMC3	ENSG00000108055	Homo sapiens	structural maintenance of chromosomes 3(SMC3)
SMC4	ENSG00000113810	Homo sapiens	structural maintenance of chromosomes 4(SMC4)
SMC5	ENSG00000198887	Homo sapiens	structural maintenance of chromosomes 5(SMC5)
SMC6	ENSG00000163029	Homo sapiens	structural maintenance of chromosomes 6(SMC6)
SMCHD1	ENSG00000101596	Homo sapiens	structural maintenance of chromosomes flexible hinge domain containing 1(SMCHD1)
SMG1	ENSG00000157106	Homo sapiens	SMG1 nonsense mediated mRNA decay associated PI3K related kinase(SMG1)
SMUG1	ENSG00000123415	Homo sapiens	single-strand-selective monofunctional uracil-DNA glycosylase 1(SMUG1)
SNAPC4	ENSG00000165684	Homo sapiens	small nuclear RNA activating complex polypeptide 4(SNAPC4)
SNAPC5	ENSG00000174446	Homo sapiens	small nuclear RNA activating complex polypeptide 5(SNAPC5)
SPATA22	ENSG00000141255	Homo sapiens	spermatogenesis associated 22(SPATA22)
SPIDR	ENSG00000164808	Homo sapiens	scaffold protein involved in DNA repair(SPIDR)
SPIRE1	ENSG00000134278	Homo sapiens	spire type actin nucleation factor 1(SPIRE1)
SPIRE2	ENSG00000204991	Homo sapiens	spire type actin nucleation factor 2(SPIRE2)
SPO11	ENSG00000054796	Homo sapiens	SPO11 initiator of meiotic double strand breaks(SPO11)
SPRTN	ENSG00000010072	Homo sapiens	SprT-like N-terminal domain(SPRTN)
SRSF6	ENSG00000124193	Homo sapiens	serine and arginine rich splicing factor 6(SRSF6)
SSRP1	ENSG00000149136	Homo sapiens	structure specific recognition protein 1(SSRP1)
STN1	ENSG00000107960	Homo sapiens	STN1 subunit of CST complex(STN1)
STUB1	ENSG00000103266	Homo sapiens	STIP1 homology and U-box containing protein 1(STUB1)
STX3	ENSG00000166900	Homo sapiens	syntaxin 3(STX3)
SUPT16H	ENSG00000092201	Homo sapiens	SPT16 homolog, facilitates chromatin remodeling subunit(SUPT16H)
SUPT20H	ENSG00000102710	Homo sapiens	SPT20 homolog, SAGA complex component(SUPT20H)
SUPT3H	ENSG00000196284	Homo sapiens	SPT3 homolog, SAGA and STAGA complex component(SUPT3H)
SUPT4H1	ENSG00000213246	Homo sapiens	SPT4 homolog, DSIF elongation factor subunit(SUPT4H1)
SUPT5H	ENSG00000196235	Homo sapiens	SPT5 homolog, DSIF elongation factor subunit(SUPT5H)
SUPT7L	ENSG00000119760	Homo sapiens	SPT7 like, STAGA complex subunit gamma(SUPT7L)
SURF1	ENSG00000280627	Homo sapiens	SURF1 cytochrome c oxidase assembly factor(SURF1)
SURF1	ENSG00000148290	Homo sapiens	SURF1 cytochrome c oxidase assembly factor(SURF1)
SUV39H1	ENSG00000101945	Homo sapiens	SUV39H1 histone lysine methyltransferase(SUV39H1)
SWI5	ENSG00000175854	Homo sapiens	SWI5 homologous recombination repair protein(SWI5)
SWSAP1	ENSG00000173928	Homo sapiens	SWIM-type zinc finger 7 associated protein 1(SWSAP1)
SYCP1	ENSG00000198765	Homo sapiens	synaptonemal complex protein 1(SYCP1)
SYCP3	ENSG00000139351	Homo sapiens	synaptonemal complex protein 3(SYCP3)
TADA1	ENSG00000152382	Homo sapiens	transcriptional adaptor 1(TADA1)
TADA2B	ENSG00000173011	Homo sapiens	transcriptional adaptor 2B(TADA2B)
TADA3	ENSG00000171148	Homo sapiens	transcriptional adaptor 3(TADA3)
TAF10	ENSG00000166337	Homo sapiens	TATA-box binding protein associated factor 10(TAF10)
TAF12	ENSG00000120656	Homo sapiens	TATA-box binding protein associated factor 12(TAF12)
TAF13	ENSG00000197780	Homo sapiens	TATA-box binding protein associated factor 13(TAF13)
TAF1C	ENSG00000103168	Homo sapiens	TATA-box binding protein associated factor, RNA polymerase I subunit C(TAF1C)
TAF2	ENSG00000064313	Homo sapiens	TATA-box binding protein associated factor 2(TAF2)
TAF4	ENSG00000280529	Homo sapiens	TATA-box binding protein associated factor 4(TAF4)
TAF4	ENSG00000130699	Homo sapiens	TATA-box binding protein associated factor 4(TAF4)
TAF5	ENSG00000148835	Homo sapiens	TATA-box binding protein associated factor 5(TAF5)
TAF5L	ENSG00000135801	Homo sapiens	TATA-box binding protein associated factor 5 like(TAF5L)
TAF6	ENSG00000106290	Homo sapiens	TATA-box binding protein associated factor 6(TAF6)
TAF6L	ENSG00000162227	Homo sapiens	TATA-box binding protein associated factor 6 like(TAF6L)
TAF7	ENSG00000178913	Homo sapiens	TATA-box binding protein associated factor 7(TAF7)
TAF9	ENSG00000276463	Homo sapiens	TATA-box binding protein associated factor 9(TAF9)
TAF9	ENSG00000273841	Homo sapiens	TATA-box binding protein associated factor 9(TAF9)
TAOK1	ENSG00000160551	Homo sapiens	TAO kinase 1(TAOK1)
TAOK3	ENSG00000135090	Homo sapiens	TAO kinase 3(TAOK3)
TARBP2	ENSG00000139546	Homo sapiens	TARBP2 subunit of RISC loading complex(TARBP2)
TDG	ENSG00000139372	Homo sapiens	thymine DNA glycosylase(TDG)
TDP1	ENSG00000042088	Homo sapiens	tyrosyl-DNA phosphodiesterase 1(TDP1)
TDP2	ENSG00000111802	Homo sapiens	tyrosyl-DNA phosphodiesterase 2(TDP2)
TERB1	ENSG00000249961	Homo sapiens	telomere repeat binding bouquet formation protein 1(TERB1)
TERB2	ENSG00000167014	Homo sapiens	telomere repeat binding bouquet formation protein 2(TERB2)
TERF2IP	ENSG00000166848	Homo sapiens	TERF2 interacting protein(TERF2IP)
TEX12	ENSG00000150783	Homo sapiens	testis expressed 12(TEX12)
TEX15	ENSG00000133863	Homo sapiens	testis expressed 15, meiosis and synapsis associated(TEX15)
TEX264	ENSG00000164081	Homo sapiens	testis expressed 264, ER-phagy receptor(TEX264)
TFPT	ENSG00000276504	Homo sapiens	TCF3 fusion partner(TFPT)
TFPT	ENSG00000278161	Homo sapiens	TCF3 fusion partner(TFPT)
TFPT	ENSG00000274073	Homo sapiens	TCF3 fusion partner(TFPT)
TFPT	ENSG00000275086	Homo sapiens	TCF3 fusion partner(TFPT)
TFPT	ENSG00000276263	Homo sapiens	TCF3 fusion partner(TFPT)
TFPT	ENSG00000276296	Homo sapiens	TCF3 fusion partner(TFPT)
TFPT	ENSG00000273833	Homo sapiens	TCF3 fusion partner(TFPT)
TFPT	ENSG00000276022	Homo sapiens	TCF3 fusion partner(TFPT)
TFPT	ENSG00000105619	Homo sapiens	TCF3 fusion partner(TFPT)
TFPT	ENSG00000276323	Homo sapiens	TCF3 fusion partner(TFPT)
TICRR	ENSG00000140534	Homo sapiens	TOPBP1 interacting checkpoint and replication regulator(TICRR)
TIGAR	ENSG00000078237	Homo sapiens	TP53 induced glycolysis regulatory phosphatase(TIGAR)
TIMELESS	ENSG00000111602	Homo sapiens	timeless circadian regulator(TIMELESS)
TK2	ENSG00000166548	Homo sapiens	thymidine kinase 2(TK2)
TMED2	ENSG00000086598	Homo sapiens	transmembrane p24 trafficking protein 2(TMED2)
TMEM161A	ENSG00000064545	Homo sapiens	transmembrane protein 161A(TMEM161A)
TNKS1BP1	ENSG00000149115	Homo sapiens	tankyrase 1 binding protein 1(TNKS1BP1)
TNP1	ENSG00000118245	Homo sapiens	transition protein 1(TNP1)
TONSL	ENSG00000160949	Homo sapiens	tonsoku like, DNA repair protein(TONSL)
TOP3A	ENSG00000177302	Homo sapiens	DNA topoisomerase III alpha(TOP3A)
TOP3A	ENSG00000284238	Homo sapiens	DNA topoisomerase III alpha(TOP3A)
TOPBP1	ENSG00000163781	Homo sapiens	DNA topoisomerase II binding protein 1(TOPBP1)
TP53	ENSG00000141510	Homo sapiens	tumor protein p53(TP53)
TP53BP1	ENSG00000067369	Homo sapiens	tumor protein p53 binding protein 1(TP53BP1)
TRAIP	ENSG00000183763	Homo sapiens	TRAF interacting protein(TRAIP)
TREX1	ENSG00000213689	Homo sapiens	three prime repair exonuclease 1(TREX1)
TREX2	ENSG00000183479	Homo sapiens	three prime repair exonuclease 2(TREX2)
TRIM28	ENSG00000130726	Homo sapiens	tripartite motif containing 28(TRIM28)
TRIP12	ENSG00000153827	Homo sapiens	thyroid hormone receptor interactor 12(TRIP12)
TRIP13	ENSG00000071539	Homo sapiens	thyroid hormone receptor interactor 13(TRIP13)
TRPC2	ENSG00000290962	Homo sapiens	transient receptor potential cation channel subfamily C member 2 (pseudogene)(TRPC2)
TRRAP	ENSG00000196367	Homo sapiens	transformation/transcription domain associated protein(TRRAP)
TSG101	ENSG00000074319	Homo sapiens	tumor susceptibility 101(TSG101)
TTC5	ENSG00000136319	Homo sapiens	tetratricopeptide repeat domain 5(TTC5)
TTC5	ENSG00000291781	Homo sapiens	tetratricopeptide repeat domain 5(TTC5)
TTF2	ENSG00000116830	Homo sapiens	transcription termination factor 2(TTF2)
TWIST1	ENSG00000122691	Homo sapiens	twist family bHLH transcription factor 1(TWIST1)
TYMS	ENSG00000176890	Homo sapiens	thymidylate synthetase(TYMS)
UBE2A	ENSG00000077721	Homo sapiens	ubiquitin conjugating enzyme E2 A(UBE2A)
UBE2B	ENSG00000119048	Homo sapiens	ubiquitin conjugating enzyme E2 B(UBE2B)
UBE2D3	ENSG00000109332	Homo sapiens	ubiquitin conjugating enzyme E2 D3(UBE2D3)
UBE2N	ENSG00000177889	Homo sapiens	ubiquitin conjugating enzyme E2 N(UBE2N)
UBE2T	ENSG00000077152	Homo sapiens	ubiquitin conjugating enzyme E2 T(UBE2T)
UBE2V1	ENSG00000244687	Homo sapiens	ubiquitin conjugating enzyme E2 V1(UBE2V1)
UBE2V2	ENSG00000169139	Homo sapiens	ubiquitin conjugating enzyme E2 V2(UBE2V2)
UBE2W	ENSG00000104343	Homo sapiens	ubiquitin conjugating enzyme E2 W(UBE2W)
UBE2W	ENSG00000258677	Homo sapiens	ubiquitin conjugating enzyme E2 W(UBE2W)
UBQLN4	ENSG00000160803	Homo sapiens	ubiquilin 4(UBQLN4)
UBR5	ENSG00000104517	Homo sapiens	ubiquitin protein ligase E3 component n-recognin 5(UBR5)
UCHL5	ENSG00000116750	Homo sapiens	ubiquitin C-terminal hydrolase L5(UCHL5)
UFL1	ENSG00000014123	Homo sapiens	UFM1 specific ligase 1(UFL1)
UHRF1	ENSG00000276043	Homo sapiens	ubiquitin like with PHD and ring finger domains 1(UHRF1)
UIMC1	ENSG00000087206	Homo sapiens	ubiquitin interaction motif containing 1(UIMC1)
UMPS	ENSG00000114491	Homo sapiens	uridine monophosphate synthetase(UMPS)
UNG	ENSG00000076248	Homo sapiens	uracil DNA glycosylase(UNG)
UPF1	ENSG00000005007	Homo sapiens	UPF1 RNA helicase and ATPase(UPF1)
UPF3B	ENSG00000125351	Homo sapiens	UPF3B regulator of nonsense mediated mRNA decay(UPF3B)
USP1	ENSG00000162607	Homo sapiens	ubiquitin specific peptidase 1(USP1)
USP10	ENSG00000103194	Homo sapiens	ubiquitin specific peptidase 10(USP10)
USP11	ENSG00000102226	Homo sapiens	ubiquitin specific peptidase 11(USP11)
USP22	ENSG00000124422	Homo sapiens	ubiquitin specific peptidase 22(USP22)
USP28	ENSG00000048028	Homo sapiens	ubiquitin specific peptidase 28(USP28)
USP3	ENSG00000140455	Homo sapiens	ubiquitin specific peptidase 3(USP3)
USP45	ENSG00000123552	Homo sapiens	ubiquitin specific peptidase 45(USP45)
USP47	ENSG00000170242	Homo sapiens	ubiquitin specific peptidase 47(USP47)
USP51	ENSG00000247746	Homo sapiens	ubiquitin specific peptidase 51(USP51)
USP7	ENSG00000187555	Homo sapiens	ubiquitin specific peptidase 7(USP7)
UVRAG	ENSG00000198382	Homo sapiens	UV radiation resistance associated(UVRAG)
UVSSA	ENSG00000163945	Homo sapiens	UV stimulated scaffold protein A(UVSSA)
VCP	ENSG00000165280	Homo sapiens	valosin containing protein(VCP)
VCPIP1	ENSG00000175073	Homo sapiens	valosin containing protein interacting protein 1(VCPIP1)
VPS28	ENSG00000160948	Homo sapiens	VPS28 subunit of ESCRT-I(VPS28)
VPS28	ENSG00000285339	Homo sapiens	VPS28 subunit of ESCRT-I(VPS28)
VPS37B	ENSG00000139722	Homo sapiens	VPS37B subunit of ESCRT-I(VPS37B)
VPS37D	ENSG00000176428	Homo sapiens	VPS37D subunit of ESCRT-I(VPS37D)
VPS72	ENSG00000163159	Homo sapiens	vacuolar protein sorting 72 homolog(VPS72)
WAS	ENSG00000015285	Homo sapiens	WASP actin nucleation promoting factor(WAS)
WDHD1	ENSG00000198554	Homo sapiens	WD repeat and HMG-box DNA binding protein 1(WDHD1)
WDR48	ENSG00000114742	Homo sapiens	WD repeat domain 48(WDR48)
WRAP53	ENSG00000141499	Homo sapiens	WD repeat containing antisense to TP53(WRAP53)
WRN	ENSG00000165392	Homo sapiens	WRN RecQ like helicase(WRN)
WRNIP1	ENSG00000124535	Homo sapiens	WRN helicase interacting protein 1(WRNIP1)
XAB2	ENSG00000076924	Homo sapiens	XPA binding protein 2(XAB2)
XPA	ENSG00000136936	Homo sapiens	XPA, DNA damage recognition and repair factor(XPA)
XPC	ENSG00000154767	Homo sapiens	XPC complex subunit, DNA damage recognition and repair factor(XPC)
XRCC1	ENSG00000073050	Homo sapiens	X-ray repair cross complementing 1(XRCC1)
XRCC2	ENSG00000196584	Homo sapiens	X-ray repair cross complementing 2(XRCC2)
XRCC3	ENSG00000126215	Homo sapiens	X-ray repair cross complementing 3(XRCC3)
XRCC4	ENSG00000152422	Homo sapiens	X-ray repair cross complementing 4(XRCC4)
XRCC5	ENSG00000079246	Homo sapiens	X-ray repair cross complementing 5(XRCC5)
XRCC6	ENSG00000196419	Homo sapiens	X-ray repair cross complementing 6(XRCC6)
XRN2	ENSG00000088930	Homo sapiens	5'-3' exoribonuclease 2(XRN2)
YEATS4	ENSG00000127337	Homo sapiens	YEATS domain containing 4(YEATS4)
YY1	ENSG00000100811	Homo sapiens	YY1 transcription factor(YY1)
ZBTB1	ENSG00000126804	Homo sapiens	zinc finger and BTB domain containing 1(ZBTB1)
ZBTB7A	ENSG00000178951	Homo sapiens	zinc finger and BTB domain containing 7A(ZBTB7A)
ZCWPW1	ENSG00000078487	Homo sapiens	zinc finger CW-type and PWWP domain containing 1(ZCWPW1)
ZFYVE26	ENSG00000072121	Homo sapiens	zinc finger FYVE-type containing 26(ZFYVE26)
ZMPSTE24	ENSG00000084073	Homo sapiens	zinc metallopeptidase STE24(ZMPSTE24)
ZMYND8	ENSG00000101040	Homo sapiens	zinc finger MYND-type containing 8(ZMYND8)
ZNF365	ENSG00000138311	Homo sapiens	zinc finger protein 365(ZNF365)
ZNF707	ENSG00000181135	Homo sapiens	zinc finger protein 707(ZNF707)
ZNF707	ENSG00000274352	Homo sapiens	zinc finger protein 707(ZNF707)
ZRANB3	ENSG00000121988	Homo sapiens	zinc finger RANBP2-type containing 3(ZRANB3)
ZSWIM7	ENSG00000214941	Homo sapiens	zinc finger SWIM-type containing 7(ZSWIM7)
ZWINT	ENSG00000122952	Homo sapiens	ZW10 interacting kinetochore protein(ZWINT)
BRP44	ENSG00000132016	Homo sapiens	break repair meiotic recombinase recruitment factor 1
COBRA1	ENSG00000134326	Homo sapiens	cytidine/uridine monophosphate kinase 2
DFNA5	ENSG00000013573	Homo sapiens	DEAD/H-box helicase 11
EIF2C4	ENSG00000114784	Homo sapiens	eukaryotic translation initiation factor 1B
NT5C3	ENSG00000127311	Homo sapiens	DNA helicase B
RDBP	ENSG00000145736	Homo sapiens	general transcription factor IIH subunit 2
TCEB3	ENSG00000111877	Homo sapiens	minichromosome maintenance 9 homologous recombination repair factor
TH1L	ENSG00000125458	Homo sapiens	5', 3'-nucleotidase, cytosolic
THOC4	ENSG00000006451	Homo sapiens	RAS like proto-oncogene A
ZNRD1	ENSG00000204388	Homo sapiens	heat shock protein family A (Hsp70) member 1B
MDC 1.00	ENSG00000139546	Homo sapiens	TARBP2 subunit of RISC loading complex
STN 1.00	ENSG00000164081	Homo sapiens	testis expressed 264, ER-phagy receptor
KHDC3L	ENSG00000203908	Homo sapiens	KH domain containing 3 like, subcortical maternal complex member
MRE11A	ENSG00000020922	Homo sapiens	MRE11 homolog, double strand break repair nuclease
HFM1	ENSG00000162669	Homo sapiens	helicase for meiosis 1(HFM1)
CCNH	ENSG00000134480	Homo sapiens	cyclin H(CCNH)
NUDT1	ENSG00000106268	Homo sapiens	nudix hydrolase 1(NUDT1)
RNF4	ENSG00000063978	Homo sapiens	ring finger protein 4(RNF4)
FANCE	ENSG00000112039	Homo sapiens	FA complementation group E(FANCE)
DNPH1	ENSG00000112667	Homo sapiens	2'-deoxynucleoside 5'-phosphate N-hydrolase 1(DNPH1)
GTF2E2	ENSG00000197265	Homo sapiens	general transcription factor IIE subunit 2(GTF2E2)
CLK2	ENSG00000261893	Homo sapiens	CDC like kinase 2(CLK2)
CLK2	ENSG00000176444	Homo sapiens	CDC like kinase 2(CLK2)
RDM1	ENSG00000278023	Homo sapiens	RAD52 motif containing 1(RDM1)
RDM1	ENSG00000276432	Homo sapiens	RAD52 motif containing 1(RDM1)
PER1	ENSG00000179094	Homo sapiens	period circadian regulator 1(PER1)
RPA4	ENSG00000204086	Homo sapiens	replication protein A4(RPA4)
POLE3	ENSG00000148229	Homo sapiens	DNA polymerase epsilon 3, accessory subunit(POLE3)
PMS2P3	ENSG00000291092	Homo sapiens	PMS1 homolog 2, mismatch repair system component pseudogene 3(PMS2P3)
MPLKIP	ENSG00000168303	Homo sapiens	M-phase specific PLK1 interacting protein(MPLKIP)
NUDT18	ENSG00000275074	Homo sapiens	nudix hydrolase 18(NUDT18)
NUDT15	ENSG00000136159	Homo sapiens	nudix hydrolase 15(NUDT15)
POLG	ENSG00000140521	Homo sapiens	DNA polymerase gamma, catalytic subunit(POLG)

## Sheet: Supplementary table 3
Supplementary table 3: Gene ontology terms for curated DNA damage response (DDR) genes
source	term_name	term_id	highlighted	adjusted_p_value	negative_log10_of_adjusted_p_value	term_size	query_size	intersection_size	effective_domain_size	intersections
GO:BP	double-strand break repair	GO:0006302	FALSE	5e-324	323.3062153431158	309	684	295	21031	ABL1,ABRAXAS1,ACTB,ACTL6A,ACTL6B,ACTR2,ACTR5,ACTR8,ANKLE1,AP5S1,AP5Z1,APLF,ARID1A,ARID1B,ARID2,ATM,ATR,ATRIP,AUNIP,BABAM1,BABAM2,BCL7A,BCL7B,BCL7C,BLM,BRCA1,BRCA2,BRCC3,BRD7,BRD8,BRIP1,BRME1,C14ORF39,CDC45,CDC7,CDCA5,CGAS,CHD4,CHEK1,CHEK2,CYREN,DCLRE1A,DC
GO:BP	DNA repair	GO:0006281	TRUE	5e-324	323.3062153431158	604	684	554	21031	ABL1,ABRAXAS1,ACTB,ACTL6A,ACTL6B,ACTR2,ACTR5,ACTR8,ADPRS,ALKBH1,ALKBH2,ALKBH3,ANKLE1,AP5S1,AP5Z1,APEX1,APEX2,APLF,APTX,ARID1A,ARID1B,ARID2,ASCC1,ASCC2,ASCC3,ASF1A,ATM,ATR,ATRIP,ATRX,ATXN7,ATXN7L3,AUNIP,AXIN2,BABAM1,BABAM2,BACH1,BARD1,BCCIP,BCL7A,BCL7B,BCL
GO:BP	cellular response to stress	GO:0033554	FALSE	5e-324	323.3062153431158	1770	684	565	21031	ABL1,ABRAXAS1,ACTB,ACTL6A,ACTL6B,ACTR2,ACTR5,ACTR8,ADPRS,ALKBH1,ALKBH2,ALKBH3,ANKLE1,AP5S1,AP5Z1,APBB1,APEX1,APEX2,APLF,APTX,ARID1A,ARID1B,ARID2,ASCC1,ASCC2,ASCC3,ASF1A,ATM,ATR,ATRIP,ATRX,ATXN7,ATXN7L3,AUNIP,AXIN2,BABAM1,BABAM2,BACH1,BARD1,BCAP31,BCCIP,BC
GO:BP	DNA metabolic process	GO:0006259	FALSE	5e-324	323.3062153431158	1040	684	567	21031	ABL1,ABRAXAS1,ACTB,ACTL6A,ACTL6B,ACTR2,ACTR5,ACTR8,ADPRS,ALKBH1,ALKBH2,ALKBH3,ANKLE1,AP5S1,AP5Z1,APEX1,APEX2,APLF,APTX,ARID1A,ARID1B,ARID2,ASCC1,ASCC2,ASCC3,ASF1A,ATM,ATR,ATRIP,ATRX,ATXN7,ATXN7L3,AUNIP,AXIN2,BABAM1,BABAM2,BACH1,BARD1,BCCIP,BCL7A,BCL7B,BCL
GO:BP	response to stress	GO:0006950	FALSE	5e-324	323.3062153431158	3855	684	577	21031	ABL1,ABRAXAS1,ACTB,ACTL6A,ACTL6B,ACTR2,ACTR5,ACTR8,ADA,ADPRS,AK3,ALKBH1,ALKBH2,ALKBH3,ANKLE1,AP5S1,AP5Z1,APBB1,APEX1,APEX2,APLF,APTX,ARID1A,ARID1B,ARID2,ASCC1,ASCC2,ASCC3,ASF1A,ATM,ATR,ATRIP,ATRX,ATXN7,ATXN7L3,AUNIP,AXIN2,BABAM1,BABAM2,BACH1,BARD1,BCAP31,
GO:BP	DNA damage response	GO:0006974	FALSE	5e-324	323.3062153431158	896	684	558	21031	ABL1,ABRAXAS1,ACTB,ACTL6A,ACTL6B,ACTR2,ACTR5,ACTR8,ADPRS,ALKBH1,ALKBH2,ALKBH3,ANKLE1,AP5S1,AP5Z1,APBB1,APEX1,APEX2,APLF,APTX,ARID1A,ARID1B,ARID2,ASCC1,ASCC2,ASCC3,ASF1A,ATM,ATR,ATRIP,ATRX,ATXN7,ATXN7L3,AUNIP,AXIN2,BABAM1,BABAM2,BACH1,BARD1,BCCIP,BCL7A,BCL
GO:BP	DNA recombination	GO:0006310	FALSE	2.1147202573702956e-307	306.6747470744902	334	684	248	21031	ABL1,ACTB,ACTL6A,ACTR2,ACTR5,ACTR8,ANKLE1,AP5S1,AP5Z1,APEX1,APEX2,APLF,ARID2,ATM,AUNIP,BARD1,BLM,BRCA1,BRCA2,BRD8,BRIP1,BRME1,C14ORF39,CDC45,CDC7,CENPS,CENPX,CGAS,CHD4,CHEK1,CYREN,DCLRE1C,DMAP1,DMC1,EID3,EME1,EME2,EP400,EPC1,EPC2,ERCC1,ERCC2,ERCC4,ERCC5,E
GO:BP	regulation of DNA repair	GO:0006282	FALSE	9.067517781130924e-305	304.04251158410824	216	684	207	21031	ABL1,ABRAXAS1,ACTB,ACTL6A,ACTL6B,ACTR2,ACTR5,ACTR8,ARID1A,ARID1B,ARID2,ATR,ATRIP,ATXN7,ATXN7L3,AUNIP,AXIN2,BABAM1,BABAM2,BARD1,BCL7A,BCL7B,BCL7C,BRCA1,BRCC3,BRD7,BRD8,CBX8,CCDC117,CDK9,CEBPG,CGAS,CHEK1,CUL4A,CYREN,DDX11,DEK,DHX9,DMAP1,DPF1,DPF2,DPF3,EGFR,
GO:BP	regulation of DNA metabolic process	GO:0051052	FALSE	2.423175496708964e-277	276.61561513126395	521	684	273	21031	ABL1,ABRAXAS1,ACTB,ACTL6A,ACTL6B,ACTR2,ACTR5,ACTR8,ANKLE1,APLF,ARID1A,ARID1B,ARID2,ATM,ATR,ATRIP,ATRX,ATXN7,ATXN7L3,AUNIP,AXIN2,BABAM1,BABAM2,BARD1,BCL7A,BCL7B,BCL7C,BLM,BRCA1,BRCC3,BRD7,BRD8,CBX8,CCDC117,CDC7,CDK2,CDK9,CEBPG,CGAS,CHEK1,CUL4A,CYREN,DDX11,
GO:BP	recombinational repair	GO:0000725	FALSE	1.9112997526790007e-257	256.71867119639575	181	684	175	21031	ABL1,ACTB,ACTL6A,ACTR2,ANKLE1,AP5S1,AP5Z1,ARID2,ATM,AUNIP,BLM,BRCA1,BRCA2,BRD8,CDC45,CDC7,CGAS,CHD4,CHEK1,DMAP1,DMC1,EID3,EP400,EPC1,EPC2,ERCC4,ERCC5,ERCC6,EXD2,FAN1,FANCB,FANCM,FBH1,FEN1,FIGNL1,FUS,GEN1,GINS2,GINS4,H2AX,HDGFL2,HELB,HELQ,HROB,HUS1,HUS1B,I
GO:BP	double-strand break repair via homologous recombination	GO:0000724	FALSE	1.6012643977707836e-252	251.79553695227034	176	684	171	21031	ABL1,ACTB,ACTL6A,ACTR2,ANKLE1,AP5S1,AP5Z1,ARID2,ATM,AUNIP,BLM,BRCA1,BRCA2,BRD8,CDC45,CDC7,CGAS,CHD4,CHEK1,DMAP1,DMC1,EID3,EP400,EPC1,EPC2,ERCC4,ERCC5,ERCC6,EXD2,FAN1,FANCB,FANCM,FBH1,FEN1,FIGNL1,FUS,GEN1,GINS2,GINS4,H2AX,HDGFL2,HELB,HELQ,HUS1,HUS1B,ING3,I
GO:BP	nucleobase-containing compound metabolic process	GO:0006139	FALSE	3.3459784491497107e-226	225.47547686057788	8055	684	651	21031	ABL1,ABRAXAS1,ACTB,ACTL6A,ACTL6B,ACTR2,ACTR5,ACTR8,ADA,ADCY6,ADPRS,ADRM1,AK1,AK3,ALKBH1,ALKBH2,ALKBH3,ANKLE1,AP5S1,AP5Z1,APBB1,APEX1,APEX2,APLF,APRT,APTX,ARID1A,ARID1B,ARID2,ASCC1,ASCC2,ASCC3,ASF1A,ATM,ATR,ATRIP,ATRX,ATXN7,ATXN7L3,AUNIP,AXIN2,BABAM1,BABAM
GO:BP	heterocycle metabolic process	GO:0046483	FALSE	3.924250165909484e-220	219.406	8228	684	651	21031	ABL1,ABRAXAS1,ACTB,ACTL6A,ACTL6B,ACTR2,ACTR5,ACTR8,ADA,ADCY6,ADPRS,ADRM1,AK1,AK3,ALKBH1,ALKBH2,ALKBH3,ANKLE1,AP5S1,AP5Z1,APBB1,APEX1,APEX2,APLF,APRT,APTX,ARID1A,ARID1B,ARID2,ASCC1,ASCC2,ASCC3,ASF1A,ATM,ATR,ATRIP,ATRX,ATXN7,ATXN7L3,AUNIP,AXIN2,BABAM1,BABAM
GO:BP	cellular aromatic compound metabolic process	GO:0006725	FALSE	2.458813325321649e-218	217.6092744419242	8280	684	651	21031	ABL1,ABRAXAS1,ACTB,ACTL6A,ACTL6B,ACTR2,ACTR5,ACTR8,ADA,ADCY6,ADPRS,ADRM1,AK1,AK3,ALKBH1,ALKBH2,ALKBH3,ANKLE1,AP5S1,AP5Z1,APBB1,APEX1,APEX2,APLF,APRT,APTX,ARID1A,ARID1B,ARID2,ASCC1,ASCC2,ASCC3,ASF1A,ATM,ATR,ATRIP,ATRX,ATXN7,ATXN7L3,AUNIP,AXIN2,BABAM1,BABAM
GO:BP	nucleic acid metabolic process	GO:0090304	FALSE	1.1472378293853646e-210	209.94034654087568	7499	684	626	21031	ABL1,ABRAXAS1,ACTB,ACTL6A,ACTL6B,ACTR2,ACTR5,ACTR8,ADPRS,ADRM1,ALKBH1,ALKBH2,ALKBH3,ANKLE1,AP5S1,AP5Z1,APBB1,APEX1,APEX2,APLF,APTX,ARID1A,ARID1B,ARID2,ASCC1,ASCC2,ASCC3,ASF1A,ATM,ATR,ATRIP,ATRX,ATXN7,ATXN7L3,AUNIP,AXIN2,BABAM1,BABAM2,BACH1,BARD1,BCCIP,BCL
GO:BP	organic cyclic compound metabolic process	GO:1901360	FALSE	4.940130899186168e-210	209.30626154337574	8525	684	651	21031	ABL1,ABRAXAS1,ACTB,ACTL6A,ACTL6B,ACTR2,ACTR5,ACTR8,ADA,ADCY6,ADPRS,ADRM1,AK1,AK3,ALKBH1,ALKBH2,ALKBH3,ANKLE1,AP5S1,AP5Z1,APBB1,APEX1,APEX2,APLF,APRT,APTX,ARID1A,ARID1B,ARID2,ASCC1,ASCC2,ASCC3,ASF1A,ATM,ATR,ATRIP,ATRX,ATXN7,ATXN7L3,AUNIP,AXIN2,BABAM1,BABAM
GO:BP	cellular nitrogen compound metabolic process	GO:0034641	FALSE	5.229229435262235e-209	208.28156230284765	8692	684	654	21031	ABL1,ABRAXAS1,ACTB,ACTL6A,ACTL6B,ACTR2,ACTR5,ACTR8,ADA,ADCY6,ADPRS,ADRM1,AK1,AK3,ALKBH1,ALKBH2,ALKBH3,ANKLE1,AP5S1,AP5Z1,APBB1,APEX1,APEX2,APLF,APRT,APTX,ARID1A,ARID1B,ARID2,ASCC1,ASCC2,ASCC3,ASF1A,ATM,ATR,ATRIP,ATRX,ATXN7,ATXN7L3,AUNIP,AXIN2,BABAM1,BABAM
GO:BP	regulation of cellular response to stress	GO:0080135	FALSE	1.5485632650321682e-204	203.81	512	684	227	21031	ABL1,ABRAXAS1,ACTB,ACTL6A,ACTL6B,ACTR2,ACTR5,ACTR8,ARID1A,ARID1B,ARID2,ATM,ATR,ATRIP,ATXN7,ATXN7L3,AUNIP,AXIN2,BABAM1,BABAM2,BARD1,BCL7A,BCL7B,BCL7C,BRCA1,BRCA2,BRCC3,BRD7,BRD8,CBX8,CCDC117,CDK9,CDKN2D,CEBPG,CGAS,CHEK1,CUL4A,CYREN,DDX11,DEK,DHX9,DMAP1,DPF
GO:BP	positive regulation of DNA repair	GO:0045739	FALSE	7.990870013805216e-191	190.09740593387437	131	684	129	21031	ABRAXAS1,ACTB,ACTL6A,ACTL6B,ACTR2,ACTR5,ACTR8,ARID1A,ARID1B,ARID2,BABAM1,BABAM2,BCL7A,BCL7B,BCL7C,BRCA1,BRCC3,BRD7,BRD8,CBX8,CCDC117,CEBPG,DDX11,DHX9,DMAP1,DPF1,DPF2,DPF3,EGFR,EP400,EPC1,EPC2,ERCC6,ERCC8,EYA1,EYA2,EYA3,EYA4,FAM168A,FANCB,FGF10,FMN2,FOXM1,
GO:BP	regulation of double-strand break repair	GO:2000779	FALSE	8.154421022938979e-182	181.08860686913863	133	684	127	21031	ABL1,ACTB,ACTL6A,ACTL6B,ACTR2,ARID1A,ARID1B,ARID2,ATR,ATRIP,AUNIP,BCL7A,BCL7B,BCL7C,BRD7,BRD8,CGAS,CHEK1,CYREN,DDX11,DEK,DMAP1,DPF1,DPF2,DPF3,EP400,EPC1,EPC2,ERCC6,FANCB,FBH1,FIGNL1,FMN2,FOXM1,FUS,HDGFL2,HELB,HELQ,HMGA2,HSF1,ING3,KAT5,KDM1A,KDM4D,KLHL15,K
GO:BP	chromosome organization	GO:0051276	FALSE	1.5568489461893423e-174	173.808	635	684	224	21031	AAAS,ABL1,ABRAXAS1,ACTB,ACTL6A,ACTL6B,ACTR5,ACTR8,APEX1,ARID1A,ARID1B,ARID2,ASCC1,ASCC2,ASCC3,ATM,ATR,ATRX,AXIN2,BCCIP,BCL7A,BCL7B,BCL7C,BLM,BRCA2,BRD7,BRIP1,C14ORF39,CDC45,CDCA5,CDK2,CENPX,CHD1L,CHEK2,DCLRE1B,DCLRE1C,DDX1,DDX11,DDX3X,DHX9,DMC1,DNA2,DOT1L
GO:BP	cellular response to stimulus	GO:0051716	FALSE	2.2150147923497923e-174	173.65462336911835	7394	684	593	21031	ABL1,ABRAXAS1,ACTB,ACTL6A,ACTL6B,ACTR2,ACTR5,ACTR8,ADA,ADCY6,ADPRS,ALKBH1,ALKBH2,ALKBH3,ANKLE1,AP5S1,AP5Z1,APBB1,APEX1,APEX2,APLF,APTX,ARID1A,ARID1B,ARID2,ASCC1,ASCC2,ASCC3,ASF1A,ATM,ATR,ATRIP,ATRX,ATXN7,ATXN7L3,AUNIP,AXIN2,BABAM1,BABAM2,BACH1,BARD1,BCAM,
GO:BP	positive regulation of DNA metabolic process	GO:0051054	FALSE	1.4221819129440922e-173	172.84704484894039	300	684	170	21031	ABRAXAS1,ACTB,ACTL6A,ACTL6B,ACTR2,ACTR5,ACTR8,APLF,ARID1A,ARID1B,ARID2,ATM,ATR,ATRX,BABAM1,BABAM2,BCL7A,BCL7B,BCL7C,BRCA1,BRCC3,BRD7,BRD8,CBX8,CCDC117,CDC7,CDK2,CEBPG,DDX11,DHX9,DMAP1,DNA2,DPF1,DPF2,DPF3,EGFR,EP400,EPC1,EPC2,ERCC1,ERCC2,ERCC6,ERCC8,EYA1,E
GO:BP	cell cycle	GO:0007049	FALSE	2.3197992968198655e-149	148.63454958754622	1819	684	312	21031	AAAS,ABL1,ABRAXAS1,ACTB,ACTL6A,ACTL6B,ACTR2,ACTR5,ACTR8,ANKLE1,APBB1,APEX2,ARID1A,ARID1B,ARID2,ATM,ATR,ATRIP,ATRX,AUNIP,AXIN2,BABAM1,BABAM2,BARD1,BCCIP,BCL7A,BCL7B,BCL7C,BLM,BOD1L1,BRCA1,BRCA2,BRCC3,BRD7,BRD8,BRIP1,BRME1,C14ORF39,CCNO,CDC14B,CDC45,CDC5L,C
GO:BP	DNA replication	GO:0006260	FALSE	1.8186700184297186e-146	145.7402460926767	281	684	150	21031	ACTL6A,ACTR5,ACTR8,ASF1A,ATR,ATRX,BARD1,BLM,BOD1L1,BRCA1,BRCA2,CDC45,CDC7,CDK2,CDK9,CENPS,CENPX,CHAF1A,CHAF1B,CHEK1,CINP,DDX11,DHX9,DNA2,DTL,DUT,EGFR,EME1,EME2,ESCO2,ETAA1,EXD2,FAM111A,FANCM,FBH1,FEN1,GEN1,GINS2,GINS4,HELB,HMGA1,INO80,INO80B,INO80C,INO80D
GO:BP	response to stimulus	GO:0050896	FALSE	1.4088193140528297e-142	141.85114470308773	8976	684	608	21031	ABL1,ABRAXAS1,ACTB,ACTL6A,ACTL6B,ACTR2,ACTR5,ACTR8,ADA,ADCY6,ADPRS,AK3,ALKBH1,ALKBH2,ALKBH3,ANKLE1,AP5S1,AP5Z1,APBB1,APEX1,APEX2,APLF,APTX,ARID1A,ARID1B,ARID2,ASCC1,ASCC2,ASCC3,ASF1A,ATM,ATR,ATRIP,ATRX,ATXN7,ATXN7L3,AUNIP,AXIN2,BABAM1,BABAM2,BACH1,BARD1,B
GO:BP	nitrogen compound metabolic process	GO:0006807	FALSE	1.1292600990135238e-131	130.9472060168381	11995	684	664	21031	ABL1,ABRAXAS1,ACTB,ACTL6A,ACTL6B,ACTR2,ACTR5,ACTR8,ADA,ADCY6,ADPRS,ADRM1,AK1,AK3,ALKBH1,ALKBH2,ALKBH3,ANKLE1,AP5S1,AP5Z1,APBB1,APEX1,APEX2,APLF,APRT,APTX,ARID1A,ARID1B,ARID2,ARL6IP1,ASCC1,ASCC2,ASCC3,ASF1A,ATM,ATR,ATRIP,ATRX,ATXN7,ATXN7L3,AUNIP,AXIN2,BABA
GO:BP	cell cycle process	GO:0022402	FALSE	2.5136706232223995e-125	124.5996916303448	1276	684	247	21031	AAAS,ABRAXAS1,ACTB,ACTL6A,ACTL6B,ACTR2,ANKLE1,APBB1,ARID1A,ARID1B,ARID2,ATM,ATR,ATRIP,ATRX,AUNIP,AXIN2,BABAM1,BABAM2,BARD1,BCCIP,BCL7A,BCL7B,BCL7C,BLM,BRCA1,BRCA2,BRCC3,BRD7,BRIP1,BRME1,C14ORF39,CCNO,CDC14B,CDC45,CDC5L,CDC7,CDCA5,CDK2,CDK7,CDKN2D,CENPS,CE
GO:BP	positive regulation of double-strand break repair	GO:2000781	FALSE	3.3327559874417427e-124	123.4771964826752	86	684	85	21031	ACTB,ACTL6A,ACTL6B,ACTR2,ARID1A,ARID1B,ARID2,BCL7A,BCL7B,BCL7C,BRD7,BRD8,DDX11,DMAP1,DPF1,DPF2,DPF3,EP400,EPC1,EPC2,ERCC6,FANCB,FMN2,FOXM1,FUS,HDGFL2,HELQ,ING3,KAT5,KDM4D,KMT5B,KMT5C,MAD2L2,MBTD1,MEAF6,MGMT,MMS19,MORF4L1,MORF4L2,MRGBP,MRNIP,OOEP,PARP1,PAR
GO:BP	protein-DNA complex organization	GO:0071824	FALSE	1.1841339481561612e-120	119.92659916783715	915	684	211	21031	ABRAXAS1,ACTB,ACTL6A,ACTL6B,ACTR5,ACTR8,APBB1,APLF,ARID1A,ARID1B,ARID2,ASF1A,ATM,ATR,ATRX,ATXN7L3,BABAM1,BABAM2,BCL7A,BCL7B,BCL7C,BRCA1,BRCA2,BRCC3,BRD7,BRD8,BRF2,CBX8,CDC45,CDK2,CDK9,CENPX,CHAF1A,CHAF1B,CHD1L,CHD4,CHEK1,DDB1,DDX11,DEK,DMAP1,DMC1,DOT1L,DP
GO:BP	primary metabolic process	GO:0044238	FALSE	7.836774528917868e-120	119.10586264809687	12505	684	664	21031	ABL1,ABRAXAS1,ACTB,ACTL6A,ACTL6B,ACTR2,ACTR5,ACTR8,ADA,ADCY6,ADPRS,ADRM1,AK1,AK3,ALKBH1,ALKBH2,ALKBH3,ANKLE1,AP5S1,AP5Z1,APBB1,APEX1,APEX2,APLF,APRT,APTX,ARID1A,ARID1B,ARID2,ARL6IP1,ASCC1,ASCC2,ASCC3,ASF1A,ATM,ATR,ATRIP,ATRX,ATXN7,ATXN7L3,AUNIP,AXIN2,BABA
GO:BP	regulation of response to stress	GO:0080134	FALSE	3.787218702823193e-117	116.42167961468726	1340	684	244	21031	ABL1,ABRAXAS1,ACTB,ACTL6A,ACTL6B,ACTR2,ACTR5,ACTR8,ADA,ARID1A,ARID1B,ARID2,ATM,ATR,ATRIP,ATXN7,ATXN7L3,AUNIP,AXIN2,BABAM1,BABAM2,BARD1,BCL7A,BCL7B,BCL7C,BRCA1,BRCA2,BRCC3,BRD7,BRD8,CBX8,CCDC117,CDK9,CDKN2D,CEBPG,CGAS,CHEK1,CUL4A,CYREN,DDX11,DDX3X,DEK,DHX9
GO:BP	cellular metabolic process	GO:0044237	FALSE	8.54282069481746e-113	112.06839870894414	12881	684	665	21031	ABL1,ABRAXAS1,ACTB,ACTL6A,ACTL6B,ACTR2,ACTR5,ACTR8,ADA,ADCY6,ADPRS,ADRM1,AK1,AK3,ALKBH1,ALKBH2,ALKBH3,ANKLE1,AP5S1,AP5Z1,APBB1,APEX1,APEX2,APLF,APRT,APTX,ARID1A,ARID1B,ARID2,ASCC1,ASCC2,ASCC3,ASF1A,ATM,ATR,ATRIP,ATRX,ATXN7,ATXN7L3,AUNIP,AXIN2,BABAM1,BABAM
GO:BP	chromatin organization	GO:0006325	FALSE	3.124709532377197e-110	109.50519034771153	816	684	192	21031	ABRAXAS1,ACTB,ACTL6A,ACTL6B,ACTR5,ACTR8,APBB1,APLF,ARID1A,ARID1B,ARID2,ASF1A,ATM,ATR,ATRX,ATXN7L3,BABAM1,BABAM2,BCL7A,BCL7B,BCL7C,BRCA1,BRCA2,BRCC3,BRD7,BRD8,CBX8,CDK2,CDK9,CHAF1A,CHAF1B,CHD1L,CHD4,CHEK1,DDB1,DDX11,DEK,DMAP1,DOT1L,DPF1,DPF2,DPF3,DTX3L,EID
GO:BP	nucleotide-excision repair	GO:0006289	FALSE	1.8828176745402472e-109	108.72519173350157	84	684	79	21031	ACTB,ACTL6A,ACTL6B,ARID1A,ARID1B,ARID2,BCL7A,BCL7B,BCL7C,BRCA2,BRD7,BRIP1,CETN1,CETN2,COMMD1,CUL4A,DDB1,DDB2,DPF1,DPF2,DPF3,ERCC1,ERCC2,ERCC3,ERCC4,ERCC5,ERCC6,ERCC8,FAN1,FANCC,GTF2H1,GTF2H2,GTF2H3,GTF2H4,GTF2H5,HUS1,HUS1B,KAT5,KAT7,LIG4,MMS19,MNAT1,NTHL1
GO:BP	DNA-templated DNA replication	GO:0006261	FALSE	5.244048196149213e-108	107.28033332552019	162	684	102	21031	ASF1A,ATR,ATRX,BARD1,BLM,BOD1L1,BRCA1,BRCA2,CDC45,CDC7,CDK2,CDK9,CENPS,CENPX,DDX11,DNA2,EME1,EME2,ETAA1,EXD2,FAM111A,FANCM,FBH1,FEN1,GEN1,GINS2,GINS4,HELB,HMGA1,INO80,KAT7,LIG1,LIG3,MCM2,MCM3,MCM4,MCM5,MCM6,MCM7,MCM8,MCM9,MGME1,MMS22L,MRE11,MUS81,NBN,NUCK
GO:BP	regulation of cell cycle	GO:0051726	FALSE	3.3753900975053e-105	104.47167602804667	1105	684	213	21031	ABL1,ABRAXAS1,ACTB,ACTL6A,ACTL6B,ACTR5,ACTR8,APBB1,ARID1A,ARID1B,ARID2,ATM,ATR,ATRIP,ATRX,AXIN2,BABAM1,BABAM2,BARD1,BCCIP,BCL7A,BCL7B,BCL7C,BLM,BRCA1,BRCA2,BRCC3,BRD7,BRD8,BRIP1,CDC14B,CDC45,CDC5L,CDC7,CDCA5,CDK2,CDK7,CDK9,CDKN2D,CETN2,CHEK1,CHEK2,CLSPN,C
GO:BP	regulation of DNA recombination	GO:0000018	FALSE	2.0861378637540107e-102	101.6806569943327	134	684	92	21031	ABL1,ACTB,ACTL6A,ACTR2,ANKLE1,APLF,ARID2,BLM,BRD8,CGAS,CHEK1,DMAP1,EP400,EPC1,EPC2,ERCC2,ERCC6,FANCB,FBH1,FIGNL1,FUS,HDGFL2,HELB,HELQ,HMCES,ING3,KAT5,KDM1A,KLHL15,KMT5B,KMT5C,MAD2L2,MBTD1,MEAF6,MLH1,MMS19,MORF4L1,MORF4L2,MRE11,MRGBP,MRNIP,MSH2,MSH3,MSH6,N
GO:BP	macromolecule metabolic process	GO:0043170	FALSE	5.833732456723527e-102	101.23405349212086	12170	684	643	21031	ABL1,ABRAXAS1,ACTB,ACTL6A,ACTL6B,ACTR2,ACTR5,ACTR8,ADPRS,ADRM1,ALKBH1,ALKBH2,ALKBH3,ANKLE1,AP5S1,AP5Z1,APBB1,APEX1,APEX2,APLF,APTX,ARID1A,ARID1B,ARID2,ARL6IP1,ASCC1,ASCC2,ASCC3,ASF1A,ATM,ATR,ATRIP,ATRX,ATXN7,ATXN7L3,AUNIP,AXIN2,BABAM1,BABAM2,BACH1,BARD1,B
GO:BP	regulation of nucleobase-containing compound metabolic process	GO:0019219	FALSE	2.0697418780764137e-99	98.68408381295707	4063	684	381	21031	ABL1,ABRAXAS1,ACTB,ACTL6A,ACTL6B,ACTR2,ACTR5,ACTR8,ANKLE1,APBB1,APEX1,APLF,ARID1A,ARID1B,ARID2,ASCC1,ASCC2,ATM,ATR,ATRIP,ATRX,ATXN7,ATXN7L3,AUNIP,AXIN2,BABAM1,BABAM2,BACH1,BARD1,BCL7A,BCL7B,BCL7C,BLM,BRCA1,BRCA2,BRCC3,BRD7,BRD8,BRF2,BRIP1,C14ORF39,CBX8,CC
GO:BP	regulation of double-strand break repair via homologous recombination	GO:0010569	FALSE	4.809705432480977e-97	96.31788152091629	74	684	70	21031	ABL1,ACTB,ACTL6A,ACTR2,ARID2,BRD8,CGAS,CHEK1,DMAP1,EP400,EPC1,EPC2,ERCC6,FANCB,FBH1,FIGNL1,FUS,HDGFL2,HELB,HELQ,ING3,KAT5,KDM1A,KLHL15,MAD2L2,MBTD1,MEAF6,MMS19,MORF4L1,MORF4L2,MRGBP,MRNIP,OOEP,PARP1,PARPBP,PIAS4,POLQ,PPP4C,PPP4R2,RAD51,RAD51AP1,RADX,RECQL
GO:BP	organic substance metabolic process	GO:0071704	FALSE	2.6533408878045955e-95	94.57620695047677	13768	684	666	21031	ABL1,ABRAXAS1,ACTB,ACTL6A,ACTL6B,ACTR2,ACTR5,ACTR8,ADA,ADCY6,ADPRS,ADRM1,AK1,AK3,ALKBH1,ALKBH2,ALKBH3,ANKLE1,AP5S1,AP5Z1,APBB1,APEX1,APEX2,APLF,APRT,APTX,ARID1A,ARID1B,ARID2,ARL6IP1,ASCC1,ASCC2,ASCC3,ASF1A,ATM,ATR,ATRIP,ATRX,ATXN7,ATXN7L3,AUNIP,AXIN2,BABA
GO:BP	positive regulation of nucleobase-containing compound metabolic process	GO:0045935	FALSE	4.490806376823102e-91	90.34767566933944	2052	684	264	21031	ABL1,ABRAXAS1,ACTB,ACTL6A,ACTL6B,ACTR2,ACTR5,ACTR8,APBB1,APEX1,APLF,ARID1A,ARID1B,ARID2,ATM,ATR,ATRX,ATXN7,ATXN7L3,BABAM1,BABAM2,BACH1,BCL7A,BCL7B,BCL7C,BLM,BRCA1,BRCA2,BRCC3,BRD7,BRD8,CBX8,CCDC117,CDC5L,CDC7,CDK2,CDK7,CDK9,CEBPG,CHD4,CHEK2,DDX11,DDX3X,DE
GO:BP	regulation of cell cycle process	GO:0010564	FALSE	8.402336023799641e-91	90.07559995427103	724	684	165	21031	ABRAXAS1,ACTB,ACTL6A,ACTL6B,APBB1,ARID1A,ARID1B,ARID2,ATM,ATR,ATRIP,ATRX,AXIN2,BABAM1,BABAM2,BARD1,BCL7A,BCL7B,BCL7C,BLM,BRCA1,BRCA2,BRCC3,BRD7,BRIP1,CDC14B,CDC45,CDC5L,CDC7,CDCA5,CDK2,CDK7,CDKN2D,CETN2,CHEK1,CHEK2,CLSPN,CUL4A,CUL4B,DDB1,DDX11,DDX3X,DNA2,
GO:BP	metabolic process	GO:0008152	FALSE	5.534934168853464e-88	87.25688754014637	14261	684	668	21031	ABL1,ABRAXAS1,ACTB,ACTL6A,ACTL6B,ACTR2,ACTR5,ACTR8,ADA,ADCY6,ADPRS,ADRM1,AK1,AK3,ALKBH1,ALKBH2,ALKBH3,ANKLE1,AP5S1,AP5Z1,APBB1,APEX1,APEX2,APLF,APRT,APTX,ARID1A,ARID1B,ARID2,ARL6IP1,ASCC1,ASCC2,ASCC3,ASF1A,ATM,ATR,ATRIP,ATRX,ATXN7,ATXN7L3,AUNIP,AXIN2,BABA
GO:BP	regulation of cell cycle phase transition	GO:1901987	FALSE	2.6174627894012326e-86	85.58211948365965	433	684	130	21031	ABRAXAS1,ACTB,ACTL6A,ACTL6B,APBB1,ARID1A,ARID1B,ARID2,ATM,ATR,ATRIP,BABAM1,BABAM2,BARD1,BCL7A,BCL7B,BCL7C,BLM,BRCA1,BRCA2,BRCC3,BRD7,BRIP1,CDC14B,CDC45,CDC5L,CDC7,CDCA5,CDK2,CDK7,CDKN2D,CHEK1,CHEK2,CLSPN,CUL4A,CUL4B,DDB1,DDX3X,DNA2,DOT1L,DPF1,DPF2,DPF3,DT
GO:BP	double-strand break repair via nonhomologous end joining	GO:0006303	FALSE	6.823021061578637e-84	83.16602328812017	67	684	62	21031	APLF,ATM,AUNIP,CYREN,DCLRE1A,DCLRE1B,DCLRE1C,DEK,DNTT,ERCC1,ERCC4,ERCC6,ERCC8,HELQ,HMCES,HMGA2,HMGB1,HSF1,IFFO1,KDM2A,KDM4D,KMT5B,KMT5C,LIG4,MAD2L2,MLH1,MRE11,MRNIP,NHEJ1,NSD2,NUDT16L1,PARP3,PAXX,PNKP,POLA1,POLB,POLL,POLM,POLQ,POT1,PRKDC,PRPF19,PSMD14,RHN
GO:BP	cell cycle phase transition	GO:0044770	FALSE	4.8620854046665306e-82	81.31317741685228	537	684	138	21031	ABRAXAS1,ACTB,ACTL6A,ACTL6B,APBB1,ARID1A,ARID1B,ARID2,ATM,ATR,ATRIP,BABAM1,BABAM2,BARD1,BCL7A,BCL7B,BCL7C,BLM,BRCA1,BRCA2,BRCC3,BRD7,BRIP1,CCNO,CDC14B,CDC45,CDC5L,CDC7,CDCA5,CDK2,CDK7,CDKN2D,CHEK1,CHEK2,CLSPN,CUL4A,CUL4B,DDB1,DDX3X,DNA2,DOT1L,DPF1,DPF2,DP
GO:BP	regulation of nitrogen compound metabolic process	GO:0051171	FALSE	1.539268003907456e-81	80.81268575802108	5440	684	415	21031	ABL1,ABRAXAS1,ACTB,ACTL6A,ACTL6B,ACTR2,ACTR5,ACTR8,ALKBH1,ANKLE1,APBB1,APEX1,APLF,ARID1A,ARID1B,ARID2,ARL6IP1,ASCC1,ASCC2,ATM,ATR,ATRIP,ATRX,ATXN7,ATXN7L3,AUNIP,AXIN2,BABAM1,BABAM2,BACH1,BARD1,BCAP31,BCCIP,BCL7A,BCL7B,BCL7C,BLM,BRCA1,BRCA2,BRCC3,BRD7,BRD8
GO:BP	chromatin remodeling	GO:0006338	FALSE	3.964588356221914e-80	79.40180189886394	664	684	149	21031	ACTB,ACTL6A,ACTL6B,ACTR5,ACTR8,APLF,ARID1A,ARID1B,ARID2,ASF1A,ATM,ATR,ATRX,BABAM1,BCL7A,BCL7B,BCL7C,BRCA1,BRCA2,BRCC3,BRD7,CDK2,CDK9,CHAF1A,CHAF1B,CHD1L,CHD4,CHEK1,DDB1,DEK,DMAP1,DOT1L,DPF1,DPF2,DPF3,DTX3L,EP400,EPC1,ERCC6,ERCC6L2,EYA1,EYA2,EYA3,GTF2B,H2A
GO:BP	nucleobase-containing compound biosynthetic process	GO:0034654	FALSE	1.0347410942822756e-77	76.98516830275828	4027	684	349	21031	ABL1,ACTB,ACTL6A,ACTL6B,ACTR2,ACTR5,ACTR8,ADA,ADCY6,ADRM1,AK1,AK3,APBB1,APEX1,APRT,ARID1A,ARID1B,ARID2,ASCC1,ASCC2,ATM,ATR,ATRX,ATXN7,ATXN7L3,BACH1,BCL7A,BCL7B,BCL7C,BLM,BRCA1,BRCA2,BRD7,BRD8,BRF2,BRIP1,C14ORF39,CBX8,CDA,CDC5L,CDK2,CDK7,CDK9,CDKN2D,CEBPG,
GO:BP	response to radiation	GO:0009314	FALSE	1.2901732638417511e-77	76.88935196219883	428	684	122	21031	ABRAXAS1,ACTR5,ATM,ATR,BABAM1,BABAM2,BARD1,BLM,BRCA1,BRCA2,BRCC3,CDKN2D,CHEK2,CUL4A,CUL4B,DCLRE1C,DDB1,DDB2,DTL,EGFR,ERCC1,ERCC2,ERCC3,ERCC4,ERCC5,ERCC6,ERCC8,EYA1,EYA3,FANCD2,FANCG,FBXW7,FEN1,FIGNL1,GTF2H2,GTF2H5,H2AC25,H2AX,HSF1,HUS1,INIP,INO80,INTS3,KA
GO:BP	regulation of primary metabolic process	GO:0080090	FALSE	1.4954611575037012e-77	76.82522486267337	5591	684	415	21031	ABL1,ABRAXAS1,ACTB,ACTL6A,ACTL6B,ACTR2,ACTR5,ACTR8,ALKBH1,ANKLE1,APBB1,APEX1,APLF,ARID1A,ARID1B,ARID2,ARL6IP1,ASCC1,ASCC2,ATM,ATR,ATRIP,ATRX,ATXN7,ATXN7L3,AUNIP,AXIN2,BABAM1,BABAM2,BACH1,BARD1,BCAP31,BCCIP,BCL7A,BCL7B,BCL7C,BLM,BRCA1,BRCA2,BRCC3,BRD7,BRD8
GO:BP	positive regulation of nitrogen compound metabolic process	GO:0051173	FALSE	1.0707855098991218e-76	75.97029751441211	3001	684	298	21031	ABL1,ABRAXAS1,ACTB,ACTL6A,ACTL6B,ACTR2,ACTR5,ACTR8,APBB1,APEX1,APLF,ARID1A,ARID1B,ARID2,ATM,ATR,ATRX,ATXN7,ATXN7L3,AXIN2,BABAM1,BABAM2,BACH1,BARD1,BCAP31,BCL7A,BCL7B,BCL7C,BLM,BRCA1,BRCA2,BRCC3,BRD7,BRD8,CBX8,CCDC117,CDC14B,CDC5L,CDC7,CDK2,CDK7,CDK9,CEBPG
GO:BP	telomere maintenance	GO:0000723	FALSE	1.5585189844295772e-75	74.80728790318324	160	684	82	21031	ACTL6A,ACTR5,ACTR8,APEX1,ATM,ATR,ATRX,BLM,BRCA2,DCLRE1B,DCLRE1C,DNA2,EID3,ERCC1,ERCC4,EXO1,FEN1,HUS1,HUS1B,INO80,INO80B,INO80C,INO80D,INO80E,MAD2L2,MCRS1,MRE11,NABP2,NBN,NFRKB,NSMCE1,NSMCE2,NSMCE3,NSMCE4A,PARP1,PARP3,PCNA,PIF1,PML,PNKP,POT1,PRKDC,RAD50,RA
GO:BP	heterocycle biosynthetic process	GO:0018130	FALSE	2.4099769835461537e-75	74.61798710512913	4105	684	349	21031	ABL1,ACTB,ACTL6A,ACTL6B,ACTR2,ACTR5,ACTR8,ADA,ADCY6,ADRM1,AK1,AK3,APBB1,APEX1,APRT,ARID1A,ARID1B,ARID2,ASCC1,ASCC2,ATM,ATR,ATRX,ATXN7,ATXN7L3,BACH1,BCL7A,BCL7B,BCL7C,BLM,BRCA1,BRCA2,BRD7,BRD8,BRF2,BRIP1,C14ORF39,CBX8,CDA,CDC5L,CDK2,CDK7,CDK9,CDKN2D,CEBPG,
GO:BP	aromatic compound biosynthetic process	GO:0019438	FALSE	5.137251348806209e-75	74.28926918515573	4116	684	349	21031	ABL1,ACTB,ACTL6A,ACTL6B,ACTR2,ACTR5,ACTR8,ADA,ADCY6,ADRM1,AK1,AK3,APBB1,APEX1,APRT,ARID1A,ARID1B,ARID2,ASCC1,ASCC2,ATM,ATR,ATRX,ATXN7,ATXN7L3,BACH1,BCL7A,BCL7B,BCL7C,BLM,BRCA1,BRCA2,BRD7,BRD8,BRF2,BRIP1,C14ORF39,CBX8,CDA,CDC5L,CDK2,CDK7,CDK9,CDKN2D,CEBPG,
GO:BP	regulation of chromosome organization	GO:0033044	FALSE	2.0675077680596696e-74	73.68455285003704	248	684	96	21031	ACTB,ACTL6A,ACTL6B,ACTR5,ACTR8,ARID1A,ARID1B,ARID2,ATM,ATR,ATRX,AXIN2,BCL7A,BCL7B,BCL7C,BRD7,CDK2,DDX11,DPF1,DPF2,DPF3,EID3,ERCC1,ERCC4,FEN1,GEN1,GTF2H2,INO80,INO80B,INO80C,INO80D,INO80E,KAT2B,KAT5,LIG4,MAD2L2,MCM2,MCRS1,MNAT1,MORC2,MRE11,NABP2,NBN,NFRKB,
GO:BP	organic cyclic compound biosynthetic process	GO:1901362	FALSE	1.0352575616047804e-70	69.98495158869206	4264	684	349	21031	ABL1,ACTB,ACTL6A,ACTL6B,ACTR2,ACTR5,ACTR8,ADA,ADCY6,ADRM1,AK1,AK3,APBB1,APEX1,APRT,ARID1A,ARID1B,ARID2,ASCC1,ASCC2,ATM,ATR,ATRX,ATXN7,ATXN7L3,BACH1,BCL7A,BCL7B,BCL7C,BLM,BRCA1,BRCA2,BRD7,BRD8,BRF2,BRIP1,C14ORF39,CBX8,CDA,CDC5L,CDK2,CDK7,CDK9,CDKN2D,CEBPG,
GO:BP	positive regulation of macromolecule metabolic process	GO:0010604	FALSE	2.3809677317396965e-69	68.6232	3420	684	308	21031	ABL1,ABRAXAS1,ACTB,ACTL6A,ACTL6B,ACTR2,ACTR5,ACTR8,APBB1,APEX1,APLF,ARID1A,ARID1B,ARID2,ATM,ATR,ATRX,ATXN7,ATXN7L3,AXIN2,BABAM1,BABAM2,BACH1,BARD1,BCAP31,BCL7A,BCL7B,BCL7C,BLM,BRCA1,BRCA2,BRCC3,BRD7,BRD8,CBX8,CCDC117,CDC14B,CDC5L,CDC7,CDK2,CDK7,CDK9,CEBPG
GO:BP	telomere organization	GO:0032200	FALSE	7.633074148976472e-69	68.11730051878769	191	684	83	21031	ACTL6A,ACTR5,ACTR8,APEX1,ATM,ATR,ATRX,BLM,BRCA2,DCLRE1B,DCLRE1C,DNA2,DOT1L,EID3,ERCC1,ERCC4,EXO1,FEN1,HUS1,HUS1B,INO80,INO80B,INO80C,INO80D,INO80E,MAD2L2,MCRS1,MRE11,NABP2,NBN,NFRKB,NSMCE1,NSMCE2,NSMCE3,NSMCE4A,PARP1,PARP3,PCNA,PIF1,PML,PNKP,POT1,PRKDC,RA
GO:BP	mitotic cell cycle	GO:0000278	FALSE	2.1592517086018323e-68	67.66569672807569	895	684	157	21031	AAAS,ABL1,ABRAXAS1,ACTB,ACTL6A,ACTL6B,ARID1A,ARID1B,ARID2,ATM,BABAM1,BABAM2,BARD1,BCCIP,BCL7A,BCL7B,BCL7C,BLM,BRCA1,BRCA2,BRCC3,BRD7,CCNO,CDC14B,CDC45,CDC7,CDCA5,CDK2,CDK7,CDKN2D,CETN1,CETN2,CHEK1,CHEK2,CLSPN,CUL4A,CUL4B,DDB1,DDX3X,DNA2,DPF1,DPF2,DPF3,DTL
GO:BP	response to ionizing radiation	GO:0010212	FALSE	6.753181595403589e-68	67.17049157179302	139	684	73	21031	ABRAXAS1,ATM,ATR,BABAM1,BABAM2,BARD1,BLM,BRCA1,BRCA2,BRCC3,CHEK2,DCLRE1C,ERCC1,ERCC6,ERCC8,EYA1,EYA3,FANCD2,FIGNL1,GTF2H5,H2AX,HSF1,HUS1,INIP,INO80,INTS3,KAT5,KDM1A,KDM4D,LIG4,MRNIP,MSH2,MTA1,NABP1,NABP2,NHEJ1,NIPBL,NUCKS1,PARP1,PAXIP1,PML,POLB,PRKDC,RAD1
GO:BP	mitotic cell cycle process	GO:1903047	FALSE	5.607832591340508e-67	66.25120495968874	745	684	143	21031	AAAS,ABRAXAS1,ACTB,ACTL6A,ACTL6B,ARID1A,ARID1B,ARID2,ATM,BABAM1,BABAM2,BARD1,BCCIP,BCL7A,BCL7B,BCL7C,BLM,BRCA1,BRCA2,BRCC3,BRD7,CCNO,CDC14B,CDC45,CDC7,CDCA5,CDK2,CDK7,CDKN2D,CHEK1,CHEK2,CLSPN,CUL4A,CUL4B,DDB1,DDX3X,DNA2,DPF1,DPF2,DPF3,DTL,EGFR,EME1,EME2,E
GO:BP	organelle organization	GO:0006996	FALSE	1.2132350658877357e-66	65.91605504585439	3613	684	313	21031	AAAS,ABL1,ABRAXAS1,ACTB,ACTL6A,ACTL6B,ACTR2,ACTR5,ACTR8,ANKLE1,APEX1,ARID1A,ARID1B,ARID2,ARL6IP1,ASCC1,ASCC2,ASCC3,ATM,ATR,ATRX,ATXN7,AUNIP,AXIN2,BCCIP,BCL7A,BCL7B,BCL7C,BLM,BRCA1,BRCA2,BRD7,BRIP1,BRME1,C14ORF39,CCNO,CDC14B,CDC45,CDCA5,CDK2,CENPS,CENPX,CE
GO:BP	DNA geometric change	GO:0032392	FALSE	3.089719920550813e-66	65.51008088707103	86	684	60	21031	ASCC1,ASCC2,ASCC3,BLM,BRIP1,CDC45,CHD1L,DDX1,DDX11,DDX3X,DHX9,DNA2,ERCC2,ERCC3,FANCM,FBH1,GINS2,GINS4,GTF2H2,HELB,HELQ,HMGA1,HMGB1,MCM2,MCM3,MCM4,MCM5,MCM6,MCM7,MCM8,MCM9,MCMDC2,MNAT1,MRE11,NBN,PIF1,POLQ,POT1,RAD50,RAD51,RAD54B,RECQL,RECQL4,RECQL5,RFC2,RF
GO:BP	DNA conformation change	GO:0071103	FALSE	4.1664292205737065e-66	65.38023599158352	94	684	62	21031	ABL1,ASCC1,ASCC2,ASCC3,BLM,BRIP1,CDC45,CHD1L,DDX1,DDX11,DDX3X,DHX9,DNA2,ERCC2,ERCC3,FANCM,FBH1,GINS2,GINS4,GTF2H2,HELB,HELQ,HMGA1,HMGB1,MCM2,MCM3,MCM4,MCM5,MCM6,MCM7,MCM8,MCM9,MCMDC2,MNAT1,MRE11,NBN,PIF1,POLQ,POT1,RAD50,RAD51,RAD54B,RECQL,RECQL4,RECQL5,RF
GO:BP	DNA duplex unwinding	GO:0032508	FALSE	1.4654325631252302e-65	64.83403416230672	80	684	58	21031	ASCC1,ASCC2,ASCC3,BLM,BRIP1,CDC45,CHD1L,DDX1,DDX11,DDX3X,DHX9,DNA2,ERCC2,ERCC3,FANCM,FBH1,GINS2,GINS4,GTF2H2,HELB,HELQ,HMGA1,MCM2,MCM3,MCM4,MCM5,MCM6,MCM7,MCM8,MCM9,MCMDC2,MNAT1,MRE11,NBN,PIF1,POLQ,POT1,RAD50,RAD51,RAD54B,RECQL,RECQL4,RECQL5,RFC2,RFC3,RFC
GO:BP	positive regulation of DNA recombination	GO:0045911	FALSE	1.7885331852405254e-65	64.7475	70	684	55	21031	ACTB,ACTL6A,ACTR2,ARID2,BRD8,DMAP1,EP400,EPC1,EPC2,ERCC2,ERCC6,FANCB,FUS,HDGFL2,HELQ,HMCES,ING3,KAT5,KMT5B,KMT5C,MAD2L2,MBTD1,MEAF6,MLH1,MMS19,MORF4L1,MORF4L2,MRGBP,MRNIP,MSH2,NSD2,OOEP,PARP1,PAXIP1,PIAS4,PMS2,PRDM9,RAD51AP1,RIF1,RUVBL1,RUVBL2,SHLD1,SHLD2
GO:BP	DNA-templated DNA replication maintenance of fidelity	GO:0045005	FALSE	4.241289711071648e-65	64.37250206104125	56	684	50	21031	ASF1A,ATR,ATRX,BARD1,BLM,BOD1L1,BRCA1,BRCA2,CDK9,CENPS,CENPX,DDX11,DNA2,EME1,EME2,ETAA1,EXD2,FAM111A,FANCM,FBH1,GEN1,MCM8,MCM9,MMS22L,MRE11,MUS81,NBN,NUCKS1,OOEP,PARP1,PCNA,POLD1,POLE,POLQ,PRIMPOL,RAD50,RAD51,RBBP8,RFWD3,RTEL1,SAMHD1,SETMAR,SMARCAL1,TIMEL
GO:BP	cell cycle checkpoint signaling	GO:0000075	FALSE	1.0428767239569188e-64	63.98176702548473	197	684	81	21031	ABRAXAS1,ATM,ATR,ATRIP,BABAM1,BABAM2,BARD1,BLM,BRCA1,BRCA2,BRCC3,BRIP1,CDC14B,CDC45,CDC5L,CDK2,CHEK1,CHEK2,CLSPN,CUL4A,DNA2,DOT1L,DTL,DTX3L,EME1,EME2,ERCC6,ETAA1,FANCD2,FBXO6,FZR1,GEN1,H2AX,HINFP,HUS1,HUS1B,IER3,INIP,INTS3,MAD2L2,MDC1,MRE11,MRNIP,MSH2,MUS
GO:BP	positive regulation of metabolic process	GO:0009893	FALSE	2.2166714953151508e-64	63.65429866337756	3711	684	314	21031	ABL1,ABRAXAS1,ACTB,ACTL6A,ACTL6B,ACTR2,ACTR5,ACTR8,APBB1,APEX1,APLF,ARID1A,ARID1B,ARID2,ATM,ATR,ATRX,ATXN7,ATXN7L3,AXIN2,BABAM1,BABAM2,BACH1,BARD1,BCAP31,BCL7A,BCL7B,BCL7C,BLM,BRCA1,BRCA2,BRCC3,BRD7,BRD8,CBX8,CCDC117,CDC14B,CDC5L,CDC7,CDK2,CDK7,CDK9,CEBPG
GO:BP	base-excision repair	GO:0006284	FALSE	2.708827074472429e-63	62.56721871848085	46	684	45	21031	ADPRS,APEX1,APEX2,DNA2,ERCC5,ERCC6,FAM168A,FEN1,HMGA1,HMGA2,HUWE1,LIG1,LIG3,MBD4,MPG,MUTYH,NEIL1,NEIL2,NEIL3,NTHL1,OGG1,PARG,PARP1,PARP2,PCNA,PNKP,POLB,POLD1,POLE,POLL,POLQ,PRMT6,RPA1,RPA2,RPA3,RPS3,SIRT6,SMUG1,TDG,UNG,USP47,WRN,XPA,XRCC1,POLG
GO:BP	DNA integrity checkpoint signaling	GO:0031570	FALSE	5.65222706083321e-63	62.247780400028326	140	684	70	21031	ABRAXAS1,ATM,ATR,ATRIP,BABAM1,BABAM2,BARD1,BLM,BRCA1,BRCA2,BRCC3,BRIP1,CDC14B,CDC45,CDC5L,CDK2,CHEK1,CHEK2,CLSPN,CUL4A,DNA2,DOT1L,DTL,DTX3L,EME1,EME2,ERCC6,ETAA1,FANCD2,FBXO6,FZR1,H2AX,HINFP,HUS1,HUS1B,IER3,MDC1,MRE11,MRNIP,MSH2,MUS81,NBN,NOP53,PARP9,PML,
GO:BP	signal transduction in response to DNA damage	GO:0042770	FALSE	5.493432615053125e-62	61.26015619836947	197	684	79	21031	ABL1,ABRAXAS1,ATM,ATR,ATRIP,ATRX,BABAM1,BABAM2,BARD1,BLM,BRCA1,BRCA2,BRCC3,BRIP1,CDC14B,CDC5L,CDK2,CHEK1,CHEK2,CLSPN,CUL4A,DOT1L,DTL,DTX3L,EME1,EME2,ERCC6,ETAA1,FANCD2,FBXO6,FOXM1,FZR1,H2AX,HINFP,HUS1,HUS1B,IER3,KAT5,KDM1A,MAD2L2,MDC1,MRE11,MRNIP,MSH2,MUS
GO:BP	positive regulation of cellular metabolic process	GO:0031325	FALSE	2.322888781206415e-61	60.63397158351214	3346	684	292	21031	ABL1,ABRAXAS1,ACTB,ACTL6A,ACTL6B,ACTR2,ACTR5,ACTR8,APBB1,APEX1,APLF,ARID1A,ARID1B,ARID2,ATM,ATR,ATRX,ATXN7,ATXN7L3,AXIN2,BABAM1,BABAM2,BACH1,BCL7A,BCL7B,BCL7C,BLM,BRCA1,BRCA2,BRCC3,BRD7,BRD8,CBX8,CCDC117,CDC5L,CDC7,CDK2,CDK7,CDK9,CEBPG,CGAS,CHCHD4,CHD4,CH
GO:BP	cellular nitrogen compound biosynthetic process	GO:0044271	FALSE	1.470251179997186e-60	59.832608463368835	4836	684	357	21031	ABL1,ACTB,ACTL6A,ACTL6B,ACTR2,ACTR5,ACTR8,ADA,ADCY6,ADRM1,AK1,AK3,ALKBH1,APBB1,APEX1,APRT,ARID1A,ARID1B,ARID2,ASCC1,ASCC2,ASCC3,ATM,ATR,ATRX,ATXN7,ATXN7L3,BACH1,BCL7A,BCL7B,BCL7C,BLM,BRCA1,BRCA2,BRD7,BRD8,BRF2,BRIP1,C14ORF39,CBX8,CDA,CDC5L,CDK2,CDK7,CDK9,
GO:BP	replication fork processing	GO:0031297	FALSE	1.1394728966190586e-59	58.943296000443034	49	684	45	21031	ASF1A,ATR,ATRX,BARD1,BLM,BOD1L1,BRCA1,BRCA2,CDK9,CENPS,CENPX,DDX11,DNA2,EME1,EME2,ETAA1,EXD2,FAM111A,FANCM,FBH1,GEN1,MMS22L,MRE11,MUS81,NBN,NUCKS1,OOEP,PARP1,PCNA,POLQ,PRIMPOL,RAD50,RAD51,RBBP8,RFWD3,RTEL1,SAMHD1,SETMAR,SMARCAL1,TONSL,TRAIP,WRN,ZNF365,ZRA
GO:BP	regulation of macromolecule metabolic process	GO:0060255	FALSE	1.7354490491954969e-59	58.760588132196006	6631	684	425	21031	ABL1,ABRAXAS1,ACTB,ACTL6A,ACTL6B,ACTR2,ACTR5,ACTR8,ALKBH1,ANKLE1,APBB1,APEX1,APLF,ARID1A,ARID1B,ARID2,ARL6IP1,ASCC1,ASCC2,ATM,ATR,ATRIP,ATRX,ATXN7,ATXN7L3,AUNIP,AXIN2,BABAM1,BABAM2,BACH1,BARD1,BCAP31,BCCIP,BCL7A,BCL7B,BCL7C,BLM,BRCA1,BRCA2,BRCC3,BRD7,BRD8
GO:BP	DNA damage checkpoint signaling	GO:0000077	FALSE	1.7419957620431833e-59	58.75895290588605	131	684	66	21031	ABRAXAS1,ATM,ATR,ATRIP,BABAM1,BABAM2,BARD1,BLM,BRCA1,BRCA2,BRCC3,BRIP1,CDC14B,CDC5L,CDK2,CHEK1,CHEK2,CLSPN,CUL4A,DOT1L,DTL,DTX3L,EME1,EME2,ERCC6,ETAA1,FANCD2,FBXO6,FZR1,H2AX,HINFP,HUS1,HUS1B,IER3,MDC1,MRE11,MRNIP,MSH2,MUS81,NBN,NOP53,PARP9,PML,PRKDC,PRPF1
GO:BP	negative regulation of cell cycle phase transition	GO:1901988	FALSE	1.890034242203064e-59	58.72353032753833	260	684	86	21031	ABRAXAS1,APBB1,ATM,ATR,ATRIP,BABAM1,BABAM2,BARD1,BLM,BRCA1,BRCA2,BRCC3,BRD7,BRIP1,CDC14B,CDC45,CDC5L,CDK2,CDKN2D,CHEK1,CHEK2,CLSPN,CUL4A,DNA2,DOT1L,DTL,DTX3L,EME1,EME2,ERCC6,ETAA1,FANCD2,FBXO6,FZR1,GEN1,H2AX,HINFP,HUS1,HUS1B,IER3,INIP,INTS3,MAD2L2,MDC1,MR
GO:BP	negative regulation of cell cycle process	GO:0010948	FALSE	4.753321258886062e-59	58.32300283240279	302	684	91	21031	ABRAXAS1,APBB1,ATM,ATR,ATRIP,ATRX,BABAM1,BABAM2,BARD1,BLM,BRCA1,BRCA2,BRCC3,BRD7,BRIP1,CDC14B,CDC45,CDC5L,CDK2,CDKN2D,CHEK1,CHEK2,CLSPN,CUL4A,DNA2,DOT1L,DTL,DTX3L,EME1,EME2,ERCC6,ETAA1,FANCD2,FBXO6,FZR1,GEN1,H2AX,HINFP,HUS1,HUS1B,IER3,INIP,INTS3,KAT2A,KAT
GO:BP	DNA biosynthetic process	GO:0071897	FALSE	5.484435492623554e-59	58.260868067278935	192	684	76	21031	ATM,ATR,CDKN2D,CHEK1,DNTT,DTL,FAAP20,HROB,KAT7,LIG1,LIG3,LIG4,MAD2L2,MCRS1,MEAF6,MRE11,PARP10,PARP3,PCLAF,PCNA,PIF1,PML,PNKP,POLA1,POLB,POLD1,POLD2,POLD3,POLD4,POLDIP2,POLE,POLE2,POLE4,POLG2,POLH,POLI,POLK,POLL,POLM,POLN,POLQ,POT1,PRIMPOL,RAD50,REV1,REV3L
GO:BP	regulation of mitotic cell cycle	GO:0007346	FALSE	5.530207430799864e-59	58.25725857857555	496	684	112	21031	ABL1,ABRAXAS1,ACTB,ACTL6A,ACTL6B,ARID1A,ARID1B,ARID2,ATM,BABAM1,BABAM2,BARD1,BCL7A,BCL7B,BCL7C,BLM,BRCA1,BRCA2,BRCC3,BRD7,CDC14B,CDC7,CDCA5,CDK2,CDK7,CDKN2D,CHEK1,CHEK2,CLSPN,CUL4A,CUL4B,DDB1,DDX3X,DPF1,DPF2,DPF3,DTL,EGFR,EME1,EME2,ERCC2,ERCC3,FANCD2,FGF1
GO:BP	regulation of mitotic cell cycle phase transition	GO:1901990	FALSE	2.9887602792168563e-57	56.52450891720842	332	684	93	21031	ABRAXAS1,ACTB,ACTL6A,ACTL6B,ARID1A,ARID1B,ARID2,ATM,BABAM1,BABAM2,BARD1,BCL7A,BCL7B,BCL7C,BLM,BRCA1,BRCC3,BRD7,CDC14B,CDC7,CDCA5,CDK2,CDK7,CDKN2D,CHEK1,CHEK2,CLSPN,CUL4A,CUL4B,DDB1,DDX3X,DPF1,DPF2,DPF3,DTL,EGFR,ERCC2,ERCC3,FGF10,FZR1,GEN1,HUS1,HUS1B,IER3,
GO:BP	homologous recombination	GO:0035825	FALSE	3.1631532397798025e-57	56.49987976806572	67	684	50	21031	ANKLE1,ATM,BARD1,BRCA1,BRIP1,BRME1,C14ORF39,CENPS,CENPX,DMC1,EME1,EME2,ERCC4,FANCD2,FANCM,HDAC10,HSF2BP,MAJIN,MEIOB,MLH1,MLH3,MRE11,MSH4,MSH5,MUS81,NBN,NUCKS1,PRDM9,RAD21,RAD50,RAD51,RAD51AP1,RAD51B,RAD51C,RAD51D,RAD54B,RAD54L,RBBP8,REC8,RMI1,SLX4,SPO11,S
GO:BP	negative regulation of cell cycle	GO:0045786	FALSE	6.522477817408401e-56	55.18558738923709	388	684	98	21031	ABL1,ABRAXAS1,APBB1,ATM,ATR,ATRIP,ATRX,BABAM1,BABAM2,BARD1,BLM,BRCA1,BRCA2,BRCC3,BRD7,BRIP1,CDC14B,CDC45,CDC5L,CDK2,CDKN2D,CHEK1,CHEK2,CLSPN,CUL4A,DNA2,DOT1L,DTL,DTX3L,EGFR,EME1,EME2,ERCC6,ETAA1,FANCD2,FBXO6,FZR1,GEN1,H2AX,HINFP,HUS1,HUS1B,IER3,INIP,INTS3
GO:BP	negative regulation of DNA metabolic process	GO:0051053	FALSE	4.921936090849997e-55	54.3079	142	684	65	21031	ABL1,ANKLE1,ATM,ATR,AUNIP,BLM,CGAS,CHEK1,CYREN,ERCC1,ERCC4,ERCC6,FANCB,FBH1,HELB,HMGA2,HSF1,KAT5,KLHL15,LIG3,MAD2L2,MCRS1,MLH1,MSH2,MSH3,MSH6,NBN,NUDT16L1,OGG1,OTUB1,OTUB2,PARP1,PARP3,PARPBP,PDS5A,PIF1,PML,POLQ,POT1,RAD17,RAD50,RADX,RECQL5,RIF1,RMI2,RNF16
GO:BP	mitotic cell cycle phase transition	GO:0044772	FALSE	2.828667425764584e-54	53.54841811074228	432	684	101	21031	ABRAXAS1,ACTB,ACTL6A,ACTL6B,ARID1A,ARID1B,ARID2,ATM,BABAM1,BABAM2,BARD1,BCL7A,BCL7B,BCL7C,BLM,BRCA1,BRCC3,BRD7,CCNO,CDC14B,CDC7,CDCA5,CDK2,CDK7,CDKN2D,CHEK1,CHEK2,CLSPN,CUL4A,CUL4B,DDB1,DDX3X,DPF1,DPF2,DPF3,DTL,EGFR,ERCC2,ERCC3,FGF10,FOXM1,FZR1,GEN1,HINFP
GO:BP	interstrand cross-link repair	GO:0036297	FALSE	2.862792677899994e-54	53.54321010224184	40	684	39	21031	ATR,CENPS,CENPX,DCLRE1A,DCLRE1B,DCLRE1C,ERCC1,ERCC4,ERCC6L2,EXO5,FAAP100,FAAP20,FAAP24,FAN1,FANCA,FANCB,FANCC,FANCD2,FANCF,FANCG,FANCI,FANCL,FANCM,HROB,MCM8,MCM9,NEIL3,NUCKS1,POLN,RAD51,RAD51AP1,RAD51D,RFWD3,RNF168,RNF8,VCP,XPA,XRCC3,FANCE
GO:BP	regulation of cellular metabolic process	GO:0031323	FALSE	4.645881987483787e-53	52.3329	6673	684	415	21031	ABL1,ABRAXAS1,ACTB,ACTL6A,ACTL6B,ACTR2,ACTR5,ACTR8,ALKBH1,ANKLE1,APBB1,APEX1,APLF,ARID1A,ARID1B,ARID2,ASCC1,ASCC2,ATM,ATR,ATRIP,ATRX,ATXN7,ATXN7L3,AUNIP,AXIN2,BABAM1,BABAM2,BACH1,BARD1,BCCIP,BCL7A,BCL7B,BCL7C,BLM,BRCA1,BRCA2,BRCC3,BRD7,BRD8,BRF2,BRIP1,C14
GO:BP	positive regulation of double-strand break repair via homologous recombination	GO:1905168	FALSE	7.77986743501695e-53	52.10902780310429	37	684	37	21031	ACTB,ACTL6A,ACTR2,ARID2,BRD8,DMAP1,EP400,EPC1,EPC2,ERCC6,FANCB,FUS,HDGFL2,HELQ,ING3,KAT5,MBTD1,MEAF6,MMS19,MORF4L1,MORF4L2,MRGBP,MRNIP,OOEP,PARP1,PIAS4,RAD51AP1,RUVBL1,RUVBL2,TIMELESS,TRRAP,VPS72,WAS,WDR48,WRAP53,YEATS4,KHDC3L
GO:BP	regulation of metabolic process	GO:0019222	FALSE	2.6022976413739064e-52	51.58464303190448	7158	684	431	21031	ABL1,ABRAXAS1,ACTB,ACTL6A,ACTL6B,ACTR2,ACTR5,ACTR8,ALKBH1,ANKLE1,APBB1,APEX1,APLF,ARID1A,ARID1B,ARID2,ARL6IP1,ASCC1,ASCC2,ATM,ATR,ATRIP,ATRX,ATXN7,ATXN7L3,AUNIP,AXIN2,BABAM1,BABAM2,BACH1,BARD1,BCAP31,BCCIP,BCL7A,BCL7B,BCL7C,BLM,BRCA1,BRCA2,BRCC3,BRD7,BRD8
GO:BP	chromosome segregation	GO:0007059	FALSE	6.125429252965519e-52	51.21286347175329	425	684	98	21031	AAAS,ABRAXAS1,ACTB,ACTL6A,ACTL6B,ACTR2,ARID1A,ARID1B,ARID2,ATM,BCCIP,BCL7A,BCL7B,BCL7C,BRCA1,BRD7,BRIP1,C14ORF39,CDCA5,CENPS,CENPX,CHEK2,DDB1,DDX3X,DMC1,DPF1,DPF2,DPF3,ERCC2,ESCO2,FANCD2,FMN2,GEN1,GTF2B,HSPA1A,HSPA1B,INO80,KASH5,KAT2B,KAT5,KIF22,MAD2L2,MA
GO:BP	DNA synthesis involved in DNA repair	GO:0000731	FALSE	7.731289260790407e-52	51.1117	42	684	39	21031	CDKN2D,DTL,FAAP20,HROB,MAD2L2,PARP10,PCLAF,PCNA,POLA1,POLD1,POLD2,POLD3,POLD4,POLDIP2,POLE,POLE2,POLH,POLI,POLK,POLN,POLQ,PRIMPOL,REV1,REV3L,RFC3,RRM1,RRM2B,SIRT1,SPATA22,SPRTN,SYCP1,TEX12,TREX1,USP1,USP10,VCP,WRN,WRNIP1,ZBTB1
GO:BP	meiotic cell cycle	GO:0051321	FALSE	1.6188849784565294e-51	50.7908	290	684	83	21031	ACTR2,ANKLE1,ATM,ATRX,BRCA2,BRIP1,BRME1,C14ORF39,CDK2,CENPS,CENPX,DDB1,DMC1,EME1,EME2,ERCC4,EXO1,FANCA,FANCD2,FANCM,FIGNL1,FMN2,FZR1,H2AX,HSF2BP,HUS1,HUS1B,KASH5,MAJIN,MARF1,MCMDC2,MEIOB,MEIOC,MLH1,MLH3,MRE11,MSH4,MSH5,MSH6,MUS81,NBN,NPR2,OOEP,PRDM9,PTTG1
GO:BP	meiotic cell cycle process	GO:1903046	FALSE	5.314716923322764e-49	48.27451986226257	219	684	72	21031	ACTR2,ANKLE1,ATM,ATRX,BRCA2,BRIP1,BRME1,C14ORF39,CENPS,CENPX,DDB1,DMC1,EME1,EME2,ERCC4,FANCA,FANCD2,FANCM,FIGNL1,FMN2,FZR1,HSF2BP,HUS1,HUS1B,KASH5,MAJIN,MARF1,MEIOB,MEIOC,MLH1,MLH3,MRE11,MSH4,MSH5,MSH6,MUS81,NPR2,OOEP,PRDM9,PTTG1,RAD1,RAD21,RAD21L1,RAD50,
GO:BP	meiotic nuclear division	GO:0140013	FALSE	9.884343193605036e-48	47.005052183899124	197	684	68	21031	ACTR2,ANKLE1,ATM,BRCA2,BRIP1,BRME1,C14ORF39,CENPS,CENPX,DDB1,DMC1,EME1,EME2,ERCC4,FANCA,FANCD2,FANCM,FIGNL1,FMN2,FZR1,HSF2BP,KASH5,MAJIN,MARF1,MEIOB,MEIOC,MLH1,MLH3,MRE11,MSH4,MSH5,MUS81,NPR2,OOEP,PRDM9,PTTG1,RAD1,RAD21,RAD21L1,RAD50,RAD51,RAD51AP1,RAD51B
GO:BP	response to UV	GO:0009411	FALSE	2.1748026666470874e-47	46.662580143157264	151	684	61	21031	ACTR5,ATR,BRCA2,CDKN2D,CUL4A,CUL4B,DDB1,DDB2,DTL,EGFR,ERCC1,ERCC2,ERCC3,ERCC4,ERCC5,ERCC6,ERCC8,FBXW7,FEN1,GTF2H2,H2AC25,HUS1,INO80,KDM1A,MC1R,MSH2,MSH6,NPM1,NSMCE3,PARP1,PCLAF,PCNA,PML,POLD1,POLD3,POLH,POLK,PRIMPOL,RBX1,REV1,RHNO1,RPAIN,RUVBL2,SIRT1,SIRT
GO:BP	DNA strand elongation	GO:0022616	FALSE	5.109468790705563e-47	46.29162424923073	37	684	35	21031	ACTL6A,ACTR5,ACTR8,DCLRE1B,DNA2,INO80,INO80B,INO80C,INO80D,INO80E,LIG1,LIG3,MCM3,MCM4,MCM7,MCRS1,MRE11,NBN,NFRKB,NUCKS1,PCNA,POLA1,POLD2,POLD3,POLE,POT1,RAD50,RFC3,RFC4,RUVBL1,RUVBL2,TFPT,UCHL5,YY1,POLE3
GO:BP	reciprocal homologous recombination	GO:0140527	FALSE	3.530055859442727e-46	45.452218422301755	59	684	42	21031	ANKLE1,ATM,BRIP1,BRME1,C14ORF39,CENPS,CENPX,DMC1,EME1,EME2,ERCC4,FANCD2,FANCM,HSF2BP,MAJIN,MEIOB,MLH1,MLH3,MRE11,MSH4,MSH5,MUS81,PRDM9,RAD21,RAD50,RAD51,RAD51AP1,RAD51B,RAD51C,RAD51D,RAD54B,RAD54L,REC8,RMI1,SLX4,SPO11,SYCP1,TERB1,TERB2,TRIP13,UBE2B,HFM1
GO:BP	reciprocal meiotic recombination	GO:0007131	FALSE	3.530055859442727e-46	45.452218422301755	59	684	42	21031	ANKLE1,ATM,BRIP1,BRME1,C14ORF39,CENPS,CENPX,DMC1,EME1,EME2,ERCC4,FANCD2,FANCM,HSF2BP,MAJIN,MEIOB,MLH1,MLH3,MRE11,MSH4,MSH5,MUS81,PRDM9,RAD21,RAD50,RAD51,RAD51AP1,RAD51B,RAD51C,RAD51D,RAD54B,RAD54L,REC8,RMI1,SLX4,SPO11,SYCP1,TERB1,TERB2,TRIP13,UBE2B,HFM1
GO:BP	nuclear chromosome segregation	GO:0098813	FALSE	7.304518483712218e-46	45.1364	318	684	81	21031	AAAS,ABRAXAS1,ACTB,ACTL6A,ACTL6B,ACTR2,ARID1A,ARID1B,ARID2,ATM,BCCIP,BCL7A,BCL7B,BCL7C,BRD7,BRIP1,C14ORF39,CDCA5,CHEK2,DDB1,DMC1,DPF1,DPF2,DPF3,FANCD2,FMN2,GEN1,HSPA1A,HSPA1B,INO80,KASH5,KAT2B,KAT5,KIF22,MAD2L2,MAJIN,MEIOB,MEIOC,MLH1,MLH3,MRE11,MSH4,MSH5,
GO:BP	cellular response to radiation	GO:0071478	FALSE	4.267955927898507e-44	43.36978007387018	182	684	63	21031	ACTR5,ATM,ATR,BABAM2,BARD1,BLM,BRCA1,BRCA2,BRCC3,CHEK2,CUL4A,CUL4B,DDB1,DDB2,ERCC1,ERCC4,FBXW7,FIGNL1,GTF2H5,H2AC25,H2AX,HSF1,HUS1,INO80,KDM1A,KDM4D,LIG4,MC1R,NIPBL,NPM1,NSMCE3,NUCKS1,PARP1,PCNA,POLD1,POLD3,POLH,POLK,RAD1,RAD51,RAD51AP1,RAD9A,RAD9B,RBX1,R
GO:BP	meiosis I	GO:0007127	FALSE	1.4120691990275638e-43	42.85014401998433	131	684	55	21031	ANKLE1,ATM,BRCA2,BRIP1,BRME1,C14ORF39,CENPS,CENPX,DMC1,EME1,EME2,ERCC4,FANCD2,FANCM,FMN2,HSF2BP,KASH5,MAJIN,MEIOB,MEIOC,MLH1,MLH3,MRE11,MSH4,MSH5,MUS81,PRDM9,PTTG1,RAD21,RAD21L1,RAD50,RAD51,RAD51AP1,RAD51B,RAD51C,RAD51D,RAD54B,RAD54L,REC8,RMI1,SIRT7,SLX4,
GO:BP	regulation of response to stimulus	GO:0048583	FALSE	1.620673101228534e-43	42.790304575928616	3939	684	288	21031	ABL1,ABRAXAS1,ACTB,ACTL6A,ACTL6B,ACTR2,ACTR5,ACTR8,ADA,APLF,ARID1A,ARID1B,ARID2,ATM,ATR,ATRIP,ATXN7,ATXN7L3,AUNIP,AXIN2,BABAM1,BABAM2,BARD1,BCAP31,BCL7A,BCL7B,BCL7C,BRCA1,BRCA2,BRCC3,BRD7,BRD8,CANT1,CBX8,CCDC117,CDK9,CDKN2D,CEBPG,CGAS,CHEK1,CHEK2,CUL4A,CY
GO:BP	meiosis I cell cycle process	GO:0061982	FALSE	5.3945192952822005e-43	42.268	140	684	56	21031	ANKLE1,ATM,BRCA2,BRIP1,BRME1,C14ORF39,CENPS,CENPX,DMC1,EME1,EME2,ERCC4,FANCD2,FANCM,FMN2,HSF2BP,KASH5,MAJIN,MEIOB,MEIOC,MLH1,MLH3,MRE11,MSH4,MSH5,MSH6,MUS81,PRDM9,PTTG1,RAD21,RAD21L1,RAD50,RAD51,RAD51AP1,RAD51B,RAD51C,RAD51D,RAD54B,RAD54L,REC8,RMI1,SIRT7,
GO:BP	cellular component organization	GO:0016043	FALSE	5.602600233545966e-43	42.25161036496041	8151	684	447	21031	AAAS,ABL1,ABRAXAS1,ACTB,ACTL6A,ACTL6B,ACTR2,ACTR5,ACTR8,ADCY6,ADRM1,ALKBH1,ANKLE1,APBB1,APEX1,APLF,ARID1A,ARID1B,ARID2,ARL6IP1,ASCC1,ASCC2,ASCC3,ASF1A,ATM,ATR,ATRX,ATXN7,ATXN7L3,AUNIP,AXIN2,BABAM1,BABAM2,BCCIP,BCL7A,BCL7B,BCL7C,BLM,BOLA2,BRCA1,BRCA2,BRCC3
GO:BP	response to abiotic stimulus	GO:0009628	FALSE	9.49592677855673e-43	42.02246264280993	1128	684	142	21031	ABRAXAS1,ACTR5,ADA,ATM,ATR,BABAM1,BABAM2,BARD1,BLM,BRCA1,BRCA2,BRCC3,BRIP1,CDKN2D,CETN1,CHEK1,CHEK2,CHRNA4,CUL4A,CUL4B,DCLRE1C,DDB1,DDB2,DDX3X,DTL,EGFR,ERCC1,ERCC2,ERCC3,ERCC4,ERCC5,ERCC6,ERCC8,EYA1,EYA3,FANCD2,FANCG,FBXW7,FEN1,FIGNL1,FMN2,GTF2H2,GTF2H5,H
GO:BP	nuclear division	GO:0000280	FALSE	4.017383697169769e-42	41.39605668716163	447	684	90	21031	AAAS,ABRAXAS1,ACTR2,ANKLE1,ATM,BCCIP,BRCA2,BRIP1,BRME1,C14ORF39,CDC14B,CDCA5,CENPS,CENPX,CHEK1,CHEK2,DDB1,DMC1,EME1,EME2,ERCC4,FANCA,FANCD2,FANCM,FIGNL1,FMN2,FZR1,GEN1,HSF2BP,HSPA1A,HSPA1B,INO80,KASH5,KAT2B,KAT5,KIF22,MAD2L2,MAJIN,MARF1,MEIOB,MEIOC,MLH1,M
GO:BP	cellular component organization or biogenesis	GO:0071840	FALSE	1.6302774726839305e-41	40.78773847252857	8361	684	451	21031	AAAS,ABL1,ABRAXAS1,ACTB,ACTL6A,ACTL6B,ACTR2,ACTR5,ACTR8,ADCY6,ADRM1,ALKBH1,ANKLE1,APBB1,APEX1,APLF,ARID1A,ARID1B,ARID2,ARL6IP1,ASCC1,ASCC2,ASCC3,ASF1A,ATM,ATR,ATRX,ATXN7,ATXN7L3,AUNIP,AXIN2,BABAM1,BABAM2,BCCIP,BCL7A,BCL7B,BCL7C,BLM,BOLA2,BRCA1,BRCA2,BRCC3
GO:BP	postreplication repair	GO:0006301	FALSE	1.634088482201152e-41	40.786724431101455	35	684	32	21031	BRCA1,DTL,FAAP20,MAD2L2,MSH2,PARP10,PCLAF,PCNA,POLD1,POLD2,POLD3,POLDIP2,POLE2,POLH,POLI,POLK,POLN,POLQ,PRIMPOL,RAD18,REV1,REV3L,SPRTN,UBE2A,UBE2B,UBE2N,UBE2V1,UBE2V2,USP1,USP10,VCP,ZBTB1
GO:BP	RNA biosynthetic process	GO:0032774	FALSE	2.1406868810492126e-41	40.66944685245211	3601	684	269	21031	ABL1,ACTB,ACTL6A,ACTL6B,ACTR2,ACTR5,ACTR8,ADRM1,APBB1,APEX1,ARID1A,ARID1B,ARID2,ASCC1,ASCC2,ATM,ATRX,ATXN7,ATXN7L3,BACH1,BCL7A,BCL7B,BCL7C,BLM,BRCA1,BRCA2,BRD7,BRD8,BRF2,BRIP1,C14ORF39,CBX8,CDC5L,CDK2,CDK7,CDK9,CEBPG,CHD4,CHEK2,COMMD1,DDX1,DDX11,DDX3X,DEK
GO:BP	regulation of telomere maintenance	GO:0032204	FALSE	2.3909103393285823e-41	40.621436709900514	105	684	49	21031	ACTL6A,ACTR5,ACTR8,ATM,ATR,ATRX,EID3,ERCC1,ERCC4,INO80,INO80B,INO80C,INO80D,INO80E,MCRS1,MRE11,NABP2,NBN,NFRKB,NSMCE1,NSMCE2,NSMCE3,NSMCE4A,PARP1,PIF1,PML,PNKP,POT1,RAD50,RTEL1,RUVBL1,RUVBL2,SIRT6,SLF1,SLF2,SLX1A,SLX4,SMC5,SMC6,SMG1,STN1,TERF2IP,TFPT,UCHL
GO:BP	regulation of DNA replication	GO:0006275	FALSE	2.9929655887803704e-41	40.523898276373544	123	684	52	21031	ACTL6A,ACTR5,ACTR8,ATR,ATRX,BLM,CDC7,CDK2,DHX9,DNA2,EGFR,ESCO2,INO80,INO80B,INO80C,INO80D,INO80E,KAT7,LIG3,MCM2,MCM3,MCM4,MCM5,MCM6,MCM7,MCRS1,MEAF6,NBN,NFRKB,NUCKS1,PCNA,PDS5A,POLG2,RAD17,RFC2,RFC3,RFC4,RFC5,RUVBL1,RUVBL2,SMARCA5,SMC3,STN1,TFPT,TICRR,TIM
GO:BP	mitotic cell cycle checkpoint signaling	GO:0007093	FALSE	1.7419432050976714e-40	39.75896600898093	146	684	55	21031	ABRAXAS1,ATM,BABAM1,BABAM2,BARD1,BLM,BRCA1,BRCC3,CDC14B,CDK2,CHEK1,CHEK2,CLSPN,DTL,EME1,EME2,FANCD2,FZR1,GEN1,HUS1,HUS1B,IER3,INIP,INTS3,MAD2L2,MDC1,MRE11,MRNIP,MSH2,MUS81,NABP1,NABP2,NBN,NOP53,PML,PRKDC,RAD17,RAD50,RAD9A,RAD9B,RBBP8,RFWD3,RPA2,SETMAR,TAO
GO:BP	negative regulation of DNA repair	GO:0045738	FALSE	1.0237518513530908e-39	38.98980529985257	37	684	32	21031	ABL1,AUNIP,CGAS,CYREN,ERCC6,FANCB,FBH1,HELB,HMGA2,HSF1,KAT5,KLHL15,MAD2L2,NUDT16L1,OGG1,OTUB1,OTUB2,PARPBP,POLQ,RADX,RECQL5,RIF1,RMI2,RNF169,RPS3,SHLD1,SHLD2,SHLD3,SMCHD1,TP53BP1,TWIST1,UBQLN4
GO:BP	mismatch repair	GO:0006298	FALSE	1.3184618583610425e-39	38.87993242934641	32	684	30	21031	ABL1,AXIN2,EXO1,HDAC10,HMGB1,LIG1,MCM8,MCM9,MLH1,MLH3,MSH2,MSH3,MSH4,MSH5,MSH6,MUTYH,PCNA,PMS1,PMS2,POLD3,PRKCG,RNASEH2A,RNASEH2B,RNASEH2C,RPA1,RPA2,RPA3,SETD2,TREX1,XPC
GO:BP	positive regulation of cellular process	GO:0048522	FALSE	2.8031182753874795e-39	38.55235857713646	5717	684	352	21031	ABL1,ABRAXAS1,ACTB,ACTL6A,ACTL6B,ACTR2,ACTR5,ACTR8,ADA,APBB1,APEX1,APLF,ARID1A,ARID1B,ARID2,ARL6IP1,ATM,ATR,ATRX,ATXN7,ATXN7L3,AXIN2,BABAM1,BABAM2,BACH1,BARD1,BCAP31,BCL7A,BCL7B,BCL7C,BLM,BRCA1,BRCA2,BRCC3,BRD7,BRD8,CANT1,CBX8,CCDC117,CDC14B,CDC5L,CDC7,CD
GO:BP	regulation of nucleotide-excision repair	GO:2000819	FALSE	2.9010951748928646e-39	38.537438023264635	28	684	28	21031	ACTB,ACTL6A,ACTL6B,ARID1A,ARID1B,ARID2,BCL7A,BCL7B,BCL7C,BRD7,CUL4A,DPF1,DPF2,DPF3,ERCC8,KAT7,PBRM1,PHF10,RAD52,SMARCA2,SMARCA4,SMARCB1,SMARCC1,SMARCC2,SMARCD1,SMARCD2,SMARCD3,SMARCE1
GO:BP	organelle fission	GO:0048285	FALSE	3.485590755668698e-39	38.4577	495	684	91	21031	AAAS,ABRAXAS1,ACTR2,ANKLE1,ATM,BCCIP,BRCA2,BRIP1,BRME1,C14ORF39,CDC14B,CDCA5,CENPS,CENPX,CHEK1,CHEK2,DDB1,DMC1,EME1,EME2,ERCC4,FANCA,FANCD2,FANCM,FIGNL1,FMN2,FZR1,GEN1,HSF2BP,HSPA1A,HSPA1B,INO80,KASH5,KAT2B,KAT5,KIF22,MAD2L2,MAJIN,MARF1,MEIOB,MEIOC,MLH1,M
GO:BP	negative regulation of double-strand break repair	GO:2000780	FALSE	4.07724672402394e-39	38.38963300754708	35	684	31	21031	ABL1,AUNIP,CGAS,CYREN,ERCC6,FANCB,FBH1,HELB,HMGA2,HSF1,KAT5,KLHL15,MAD2L2,NUDT16L1,OGG1,OTUB1,OTUB2,PARPBP,POLQ,RADX,RECQL5,RIF1,RMI2,RNF169,SHLD1,SHLD2,SHLD3,SMCHD1,TP53BP1,TWIST1,UBQLN4
GO:BP	DNA-templated transcription	GO:0006351	FALSE	1.563463328365265e-38	37.80591230084598	3569	684	262	21031	ABL1,ACTB,ACTL6A,ACTL6B,ACTR2,ACTR5,ACTR8,ADRM1,APBB1,APEX1,ARID1A,ARID1B,ARID2,ASCC1,ASCC2,ATM,ATRX,ATXN7,ATXN7L3,BACH1,BCL7A,BCL7B,BCL7C,BLM,BRCA1,BRCA2,BRD7,BRD8,BRF2,BRIP1,C14ORF39,CBX8,CDC5L,CDK2,CDK7,CDK9,CEBPG,CHD4,CHEK2,COMMD1,DDX1,DDX11,DDX3X,DEK
GO:BP	positive regulation of chromosome organization	GO:2001252	FALSE	2.5953525448017523e-37	36.585803640565935	110	684	47	21031	ACTL6A,ACTR5,ACTR8,ATM,ATR,ATRX,CDK2,DDX11,ERCC1,FEN1,GTF2H2,INO80,INO80B,INO80C,INO80D,INO80E,KAT5,LIG4,MCRS1,MORC2,MRE11,NABP2,NBN,NFRKB,NSMCE2,PML,PNKP,POT1,RAD21,RAD50,RTEL1,RUVBL1,RUVBL2,SIRT6,SLF1,SLF2,SLX1A,SLX4,SMC2,SMC4,SMC5,TERF2IP,TFPT,TRIM28,U
GO:BP	positive regulation of biological process	GO:0048518	FALSE	1.8814328420766588e-36	35.72551127925008	6250	684	366	21031	ABL1,ABRAXAS1,ACTB,ACTL6A,ACTL6B,ACTR2,ACTR5,ACTR8,ADA,APBB1,APEX1,APLF,ARID1A,ARID1B,ARID2,ARL6IP1,ATM,ATR,ATRX,ATXN7,ATXN7L3,AXIN2,BABAM1,BABAM2,BACH1,BARD1,BCAP31,BCL7A,BCL7B,BCL7C,BLM,BRCA1,BRCA2,BRCC3,BRD7,BRD8,CANT1,CBX8,CCDC117,CDC14B,CDC5L,CDC7,CD
GO:BP	mitotic DNA integrity checkpoint signaling	GO:0044774	FALSE	2.740516418938223e-36	35.56216759164582	91	684	43	21031	ABRAXAS1,ATM,BABAM1,BABAM2,BLM,BRCA1,BRCC3,CDC14B,CDK2,CHEK1,CHEK2,CLSPN,DTL,EME1,EME2,FANCD2,FZR1,HUS1,HUS1B,IER3,MDC1,MRE11,MRNIP,MSH2,MUS81,NBN,NOP53,PML,PRKDC,RAD17,RAD9A,RAD9B,RFWD3,RPA2,SETMAR,TAOK1,TAOK3,TICRR,TOPBP1,TP53,TREX1,UIMC1,XPC
GO:BP	regulation of organelle organization	GO:0033043	FALSE	5.7656877014498744e-36	35.239148884877075	1173	684	135	21031	ABL1,ACTB,ACTL6A,ACTL6B,ACTR5,ACTR8,ARID1A,ARID1B,ARID2,ARL6IP1,ATM,ATR,ATRX,ATXN7,AXIN2,BCL7A,BCL7B,BCL7C,BRCA1,BRD7,CDK2,CHEK1,DDX11,DPF1,DPF2,DPF3,EID3,ERCC1,ERCC4,FBXW7,FEN1,FZR1,GEN1,GTF2H2,HCLS1,HSPA1A,HSPA1B,HUWE1,IER3,INO80,INO80B,INO80C,INO80D,IN
GO:BP	mitotic DNA damage checkpoint signaling	GO:0044773	FALSE	6.818044573931283e-36	35.16634016383621	87	684	42	21031	ABRAXAS1,ATM,BABAM1,BABAM2,BLM,BRCA1,BRCC3,CDC14B,CDK2,CHEK1,CHEK2,CLSPN,DTL,EME1,EME2,FANCD2,FZR1,HUS1,HUS1B,IER3,MDC1,MRE11,MRNIP,MSH2,MUS81,NBN,NOP53,PML,PRKDC,RAD17,RAD9A,RAD9B,RFWD3,RPA2,TAOK1,TAOK3,TICRR,TOPBP1,TP53,TREX1,UIMC1,XPC
GO:BP	negative regulation of mitotic cell cycle	GO:0045930	FALSE	1.1212132656980335e-34	33.95031177250168	232	684	61	21031	ABL1,ABRAXAS1,ATM,BABAM1,BABAM2,BARD1,BLM,BRCA1,BRCC3,BRD7,CDC14B,CDK2,CHEK1,CHEK2,CLSPN,DTL,EGFR,EME1,EME2,FANCD2,FZR1,GEN1,HUS1,HUS1B,IER3,INIP,INTS3,MAD2L2,MDC1,MEIOC,MRE11,MRNIP,MSH2,MUS81,NABP1,NABP2,NBN,NOP53,PML,PRKDC,RAD17,RAD21,RAD50,RAD9A,RAD9B,
GO:BP	negative regulation of nucleobase-containing compound metabolic process	GO:0045934	FALSE	1.7094387223328356e-34	33.76714646259461	1588	684	157	21031	ABL1,ANKLE1,APBB1,APEX1,ATM,ATR,AUNIP,AXIN2,BACH1,BARD1,BCL7A,BLM,BRCA1,BRD7,CBX8,CDA,CDK2,CGAS,CHD4,CHEK1,CYREN,DHX9,DMAP1,DPF2,EPC1,ERCC1,ERCC4,ERCC6,FANCB,FBH1,FMR1,FOXM1,FUS,HCLS1,HDAC10,HDAC9,HELB,HINFP,HMGA1,HMGA2,HMGB1,HSF1,HSPA1A,IER3,KAT2A,KAT2B,
GO:BP	telomere maintenance in response to DNA damage	GO:0043247	FALSE	3.4349558101767345e-34	33.46407884565533	30	684	27	21031	ACTL6A,ACTR5,ACTR8,APEX1,DCLRE1B,ERCC1,ERCC4,INO80,INO80B,INO80C,INO80D,INO80E,MAD2L2,MCRS1,NFRKB,RIF1,RTEL1,RUVBL1,RUVBL2,SHLD1,SHLD2,SHLD3,TERF2IP,TFPT,UCHL5,XRCC1,YY1
GO:BP	regulation of cell cycle G2/M phase transition	GO:1902749	FALSE	2.359364380874495e-33	32.62720498137702	116	684	45	21031	ABRAXAS1,ATM,BABAM1,BABAM2,BARD1,BLM,BRCA1,BRCC3,CDC14B,CDC7,CDK2,CHEK1,CLSPN,DTL,FZR1,HUS1,HUS1B,IER3,INIP,INTS3,MRE11,MRNIP,NABP1,NABP2,NBN,NOP53,NPM1,PAXIP1,RAD17,RAD21,RAD50,RAD51B,RAD51C,RBBP8,RNASEH2B,RRM1,RRM2B,SMARCD3,TAOK1,TAOK3,TICRR,TOPBP1,TP53
GO:BP	positive regulation of RNA metabolic process	GO:0051254	FALSE	3.944116249161562e-33	32.40405029311587	1852	684	169	21031	ABL1,ACTB,ACTL6A,ACTL6B,ACTR2,ACTR5,ACTR8,APBB1,APEX1,ARID1A,ARID1B,ATM,ATRX,ATXN7,ATXN7L3,BACH1,BLM,BRCA1,BRCA2,BRD7,BRD8,CDC5L,CDK2,CDK7,CDK9,CEBPG,CHD4,CHEK2,DDX11,DDX3X,DEK,DGCR8,DHX9,DMAP1,DOT1L,DTX3L,DYRK1B,EDF1,EGFR,ELL,ENY2,EP400,EPC1,EPC2,ERCC1,E
GO:BP	positive regulation of DNA-templated transcription	GO:0045893	FALSE	1.5018198374226605e-32	31.823382163407857	1703	684	160	21031	ABL1,ACTB,ACTL6A,ACTL6B,ACTR2,ACTR5,ACTR8,APBB1,APEX1,ARID1A,ARID1B,ATM,ATRX,ATXN7,ATXN7L3,BACH1,BLM,BRCA1,BRCA2,BRD7,BRD8,CDC5L,CDK2,CDK7,CDK9,CEBPG,CHD4,CHEK2,DDX11,DDX3X,DEK,DHX9,DMAP1,DOT1L,DTX3L,DYRK1B,EDF1,EGFR,ELL,ENY2,EP400,EPC1,EPC2,ERCC1,ERCC6,E
GO:BP	positive regulation of RNA biosynthetic process	GO:1902680	FALSE	1.8600472281981e-32	31.730476028531854	1706	684	160	21031	ABL1,ACTB,ACTL6A,ACTL6B,ACTR2,ACTR5,ACTR8,APBB1,APEX1,ARID1A,ARID1B,ATM,ATRX,ATXN7,ATXN7L3,BACH1,BLM,BRCA1,BRCA2,BRD7,BRD8,CDC5L,CDK2,CDK7,CDK9,CEBPG,CHD4,CHEK2,DDX11,DDX3X,DEK,DHX9,DMAP1,DOT1L,DTX3L,DYRK1B,EDF1,EGFR,ELL,ENY2,EP400,EPC1,EPC2,ERCC1,ERCC6,E
GO:BP	regulation of double-strand break repair via nonhomologous end joining	GO:2001032	FALSE	3.115701528543546e-32	31.50644415264103	27	684	25	21031	AUNIP,CYREN,DEK,ERCC6,HMGA2,HSF1,KDM4D,KMT5B,KMT5C,MAD2L2,MRNIP,NSD2,NUDT16L1,PARP3,PNKP,POT1,PRKDC,RIF1,SETMAR,SHLD1,SHLD2,SHLD3,SMCHD1,USP51,WRAP53
GO:BP	positive regulation of macromolecule biosynthetic process	GO:0010557	FALSE	3.15567385654965e-32	31.500907888105207	2603	684	205	21031	ABL1,ACTB,ACTL6A,ACTL6B,ACTR2,ACTR5,ACTR8,APBB1,APEX1,ARID1A,ARID1B,ATM,ATR,ATRX,ATXN7,ATXN7L3,AXIN2,BACH1,BLM,BRCA1,BRCA2,BRD7,BRD8,CDC5L,CDK2,CDK7,CDK9,CEBPG,CGAS,CHD4,CHEK2,DDX1,DDX11,DDX3X,DEK,DGCR8,DHX9,DMAP1,DOT1L,DTX3L,DYRK1B,EDF1,EGFR,ELL,ENY2,EP4
GO:BP	regulation of G2/M transition of mitotic cell cycle	GO:0010389	FALSE	4.6431779992045874e-32	31.333184667057374	103	684	42	21031	ABRAXAS1,ATM,BABAM1,BABAM2,BARD1,BLM,BRCA1,BRCC3,CDC14B,CDC7,CDK2,CHEK1,CLSPN,DTL,FZR1,HUS1,HUS1B,IER3,INIP,INTS3,MRE11,MRNIP,NABP1,NABP2,NBN,NOP53,RAD17,RAD21,RAD50,RAD51B,RAD51C,RBBP8,RNASEH2B,RRM1,RRM2B,SMARCD3,TAOK1,TAOK3,TICRR,TOPBP1,UIMC1,USP47
GO:BP	regulation of G0 to G1 transition	GO:0070316	FALSE	6.871401535242457e-32	31.162954672410212	36	684	28	21031	ACTB,ACTL6A,ACTL6B,ARID1A,ARID1B,ARID2,BCL7A,BCL7B,BCL7C,BRD7,CHEK1,DPF1,DPF2,DPF3,PBRM1,PHF10,RHNO1,RRM1,RRM2B,SMARCA2,SMARCA4,SMARCB1,SMARCC1,SMARCC2,SMARCD1,SMARCD2,SMARCD3,SMARCE1
GO:BP	positive regulation of biosynthetic process	GO:0009891	FALSE	8.895275299413819e-32	31.050840606414667	2706	684	209	21031	ABL1,ACTB,ACTL6A,ACTL6B,ACTR2,ACTR5,ACTR8,APBB1,APEX1,ARID1A,ARID1B,ATM,ATR,ATRX,ATXN7,ATXN7L3,AXIN2,BACH1,BLM,BRCA1,BRCA2,BRD7,BRD8,CBX8,CDC5L,CDK2,CDK7,CDK9,CEBPG,CGAS,CHD4,CHEK2,DDB1,DDX1,DDX11,DDX3X,DEK,DGCR8,DHX9,DMAP1,DOT1L,DTX3L,DYRK1B,EDF1,EGFR,EL
GO:BP	positive regulation of cellular biosynthetic process	GO:0031328	FALSE	8.972444067311515e-32	31.047089240304132	2685	684	208	21031	ABL1,ACTB,ACTL6A,ACTL6B,ACTR2,ACTR5,ACTR8,APBB1,APEX1,ARID1A,ARID1B,ATM,ATR,ATRX,ATXN7,ATXN7L3,AXIN2,BACH1,BLM,BRCA1,BRCA2,BRD7,BRD8,CDC5L,CDK2,CDK7,CDK9,CEBPG,CGAS,CHD4,CHEK2,DDB1,DDX1,DDX11,DDX3X,DEK,DGCR8,DHX9,DMAP1,DOT1L,DTX3L,DYRK1B,EDF1,EGFR,ELL,ENY
GO:BP	cellular response to ionizing radiation	GO:0071479	FALSE	9.745856558636226e-32	31.011179984936174	70	684	36	21031	ATM,ATR,BABAM2,BARD1,BLM,BRCA1,BRCA2,BRCC3,CHEK2,FIGNL1,GTF2H5,H2AX,HSF1,HUS1,INO80,KDM1A,KDM4D,LIG4,NIPBL,NUCKS1,RAD1,RAD51,RAD51AP1,RAD9A,RAD9B,RHNO1,SIRT1,SPIDR,TNKS1BP1,TP53,TP53BP1,TREX1,WRN,XRCC5,XRCC6,ZMPSTE24
GO:BP	cell cycle G2/M phase transition	GO:0044839	FALSE	1.0231146460469153e-31	30.990075698295854	154	684	49	21031	ABRAXAS1,ATM,BABAM1,BABAM2,BARD1,BLM,BRCA1,BRCC3,CDC14B,CDC7,CDK2,CHEK1,CHEK2,CLSPN,DTL,FOXM1,FZR1,HUS1,HUS1B,IER3,INIP,INTS3,MRE11,MRNIP,NABP1,NABP2,NBN,NOP53,NPM1,PAXIP1,RAD17,RAD21,RAD50,RAD51B,RAD51C,RBBP8,RNASEH2B,RRM1,RRM2B,SMARCD3,TAF2,TAOK1,TAOK3,
GO:BP	somatic diversification of immune receptors	GO:0002200	FALSE	2.97158290409224e-31	30.527	77	684	37	21031	APLF,ATM,CYREN,DCLRE1C,ERCC1,EXO1,HMCES,HMGB1,KMT5B,KMT5C,LIG4,MAD2L2,MLH1,MSH2,MSH3,MSH6,NBN,NHEJ1,NSD2,PARP3,PAXIP1,PMS2,POLB,POLL,POLQ,PRKDC,RIF1,RNF168,RNF8,SAMHD1,SHLD1,SHLD2,SHLD3,TP53BP1,UNG,XRCC4,YY1
GO:BP	positive regulation of response to stimulus	GO:0048584	FALSE	3.3747128328096996e-31	30.471763177035097	2274	684	187	21031	ABL1,ABRAXAS1,ACTB,ACTL6A,ACTL6B,ACTR2,ACTR5,ACTR8,ADA,ARID1A,ARID1B,ARID2,ATM,ATR,BABAM1,BABAM2,BCAP31,BCL7A,BCL7B,BCL7C,BRCA1,BRCC3,BRD7,BRD8,CANT1,CBX8,CCDC117,CEBPG,CGAS,DDX1,DDX11,DDX3X,DHX9,DMAP1,DPF1,DPF2,DPF3,EGFR,EP400,EPC1,EPC2,ERCC6,ERCC8,EYA1,
GO:BP	mitotic G2/M transition checkpoint	GO:0044818	FALSE	4.578732569240497e-31	30.33925472163825	53	684	32	21031	ABRAXAS1,ATM,BABAM1,BABAM2,BARD1,BLM,BRCA1,BRCC3,CDC14B,CHEK1,CLSPN,DTL,FZR1,HUS1,HUS1B,IER3,INIP,INTS3,MRE11,MRNIP,NABP1,NABP2,NBN,NOP53,RAD17,RAD50,RBBP8,TAOK1,TAOK3,TICRR,TOPBP1,UIMC1
GO:BP	translesion synthesis	GO:0019985	FALSE	9.18239191962945e-31	30.03704417476974	26	684	24	21031	DTL,FAAP20,MAD2L2,PARP10,PCLAF,PCNA,POLD1,POLD2,POLD3,POLDIP2,POLE2,POLH,POLI,POLK,POLN,POLQ,PRIMPOL,REV1,REV3L,SPRTN,USP1,USP10,VCP,ZBTB1
GO:BP	G0 to G1 transition	GO:0045023	FALSE	1.0096930536805277e-30	29.99581063151744	38	684	28	21031	ACTB,ACTL6A,ACTL6B,ARID1A,ARID1B,ARID2,BCL7A,BCL7B,BCL7C,BRD7,CHEK1,DPF1,DPF2,DPF3,PBRM1,PHF10,RHNO1,RRM1,RRM2B,SMARCA2,SMARCA4,SMARCB1,SMARCC1,SMARCC2,SMARCD1,SMARCD2,SMARCD3,SMARCE1
GO:BP	G2/M transition of mitotic cell cycle	GO:0000086	FALSE	1.1551026783407775e-30	29.9374	138	684	46	21031	ABRAXAS1,ATM,BABAM1,BABAM2,BARD1,BLM,BRCA1,BRCC3,CDC14B,CDC7,CDK2,CHEK1,CHEK2,CLSPN,DTL,FOXM1,FZR1,HUS1,HUS1B,IER3,INIP,INTS3,MRE11,MRNIP,NABP1,NABP2,NBN,NOP53,RAD17,RAD21,RAD50,RAD51B,RAD51C,RBBP8,RNASEH2B,RRM1,RRM2B,SMARCD3,TAF2,TAOK1,TAOK3,TICRR,TOPBP1
GO:BP	post-translational protein modification	GO:0043687	FALSE	2.3816375306452918e-30	29.623124334548883	1021	684	117	21031	ABL1,BABAM2,BARD1,BRCA1,BRCA2,BRCC3,CDC14B,CDK2,CENPS,CENPX,COMMD1,CUL4A,CUL4B,DDB1,DDB2,DDX3X,DTL,DTX3L,EID3,ERCC8,ESCO2,EYA1,FAAP100,FAAP20,FANCA,FANCB,FANCC,FANCF,FANCG,FANCI,FANCL,FANCM,FBH1,FBXO6,FBXW7,FZR1,HERC2,HLTF,HSPA1A,HSPA1B,HUWE1,KDM1A,KLHL15
GO:BP	negative regulation of G2/M transition of mitotic cell cycle	GO:0010972	FALSE	3.4720363662689795e-30	29.459415734651298	65	684	34	21031	ABRAXAS1,ATM,BABAM1,BABAM2,BARD1,BLM,BRCA1,BRCC3,CDC14B,CHEK1,CLSPN,DTL,FZR1,HUS1,HUS1B,IER3,INIP,INTS3,MRE11,MRNIP,NABP1,NABP2,NBN,NOP53,RAD17,RAD21,RAD50,RBBP8,TAOK1,TAOK3,TICRR,TOPBP1,UIMC1,USP47
GO:BP	somatic diversification of immunoglobulins	GO:0016445	FALSE	1.3677307636412608e-29	28.863999384613518	67	684	34	21031	APLF,CYREN,ERCC1,EXO1,HMCES,KMT5B,KMT5C,LIG4,MAD2L2,MLH1,MSH2,MSH3,MSH6,NBN,NHEJ1,NSD2,PARP3,PAXIP1,PMS2,POLB,POLL,POLQ,PRKDC,RIF1,RNF168,RNF8,SAMHD1,SHLD1,SHLD2,SHLD3,TP53BP1,UNG,XRCC4,YY1
GO:BP	cellular response to abiotic stimulus	GO:0071214	FALSE	1.870242822113733e-29	28.728102003379092	335	684	66	21031	ACTR5,ATM,ATR,BABAM2,BARD1,BLM,BRCA1,BRCA2,BRCC3,CHEK1,CHEK2,CUL4A,CUL4B,DDB1,DDB2,DDX3X,EGFR,ERCC1,ERCC4,FBXW7,FIGNL1,GTF2H5,H2AC25,H2AX,HSF1,HUS1,INO80,KDM1A,KDM4D,LIG4,MC1R,NIPBL,NPM1,NSMCE3,NUCKS1,PARP1,PCNA,POLD1,POLD3,POLH,POLK,RAD1,RAD51,RAD51AP1,R
GO:BP	cellular response to environmental stimulus	GO:0104004	FALSE	1.870242822113733e-29	28.728102003379092	335	684	66	21031	ACTR5,ATM,ATR,BABAM2,BARD1,BLM,BRCA1,BRCA2,BRCC3,CHEK1,CHEK2,CUL4A,CUL4B,DDB1,DDB2,DDX3X,EGFR,ERCC1,ERCC4,FBXW7,FIGNL1,GTF2H5,H2AC25,H2AX,HSF1,HUS1,INO80,KDM1A,KDM4D,LIG4,MC1R,NIPBL,NPM1,NSMCE3,NUCKS1,PARP1,PCNA,POLD1,POLD3,POLH,POLK,RAD1,RAD51,RAD51AP1,R
GO:BP	negative regulation of cell cycle G2/M phase transition	GO:1902750	FALSE	2.6531449802168503e-29	28.576239017493055	68	684	34	21031	ABRAXAS1,ATM,BABAM1,BABAM2,BARD1,BLM,BRCA1,BRCC3,CDC14B,CHEK1,CLSPN,DTL,FZR1,HUS1,HUS1B,IER3,INIP,INTS3,MRE11,MRNIP,NABP1,NABP2,NBN,NOP53,RAD17,RAD21,RAD50,RBBP8,TAOK1,TAOK3,TICRR,TOPBP1,UIMC1,USP47
GO:BP	regulation of RNA metabolic process	GO:0051252	FALSE	2.8755427509890967e-29	28.54128017131764	3763	684	251	21031	ABL1,ACTB,ACTL6A,ACTL6B,ACTR2,ACTR5,ACTR8,APBB1,APEX1,ARID1A,ARID1B,ARID2,ASCC1,ASCC2,ATM,ATRX,ATXN7,ATXN7L3,AXIN2,BACH1,BARD1,BCL7A,BCL7B,BCL7C,BLM,BRCA1,BRCA2,BRD7,BRD8,BRF2,BRIP1,C14ORF39,CBX8,CDC5L,CDK2,CDK7,CDK9,CEBPG,CHD4,CHEK2,COMMD1,DDX1,DDX11,DDX
GO:BP	negative regulation of DNA recombination	GO:0045910	FALSE	2.9784033614282314e-29	28.526016486644316	49	684	30	21031	ABL1,ANKLE1,BLM,CGAS,FANCB,FBH1,HELB,KAT5,KLHL15,MAD2L2,MLH1,MSH2,MSH3,MSH6,PARP3,PARPBP,POLQ,RADX,RECQL5,RIF1,RMI2,RTEL1,SHLD1,SHLD2,SHLD3,SMCHD1,TERF2IP,TP53BP1,UBQLN4,ZRANB3
GO:BP	response to light stimulus	GO:0009416	FALSE	3.901107503252868e-29	28.408812081622017	317	684	64	21031	ACTR5,ATR,BRCA2,CDKN2D,CUL4A,CUL4B,DDB1,DDB2,DTL,EGFR,ERCC1,ERCC2,ERCC3,ERCC4,ERCC5,ERCC6,ERCC8,FBXW7,FEN1,GTF2H2,H2AC25,HUS1,INO80,KDM1A,MC1R,MSH2,MSH6,MTA1,NPM1,NSMCE3,OGG1,PARP1,PCLAF,PCNA,PML,POLD1,POLD3,POLH,POLK,PRIMPOL,RBX1,REV1,RHNO1,RPAIN,RUVBL2,
GO:BP	protein-containing complex organization	GO:0043933	FALSE	8.962333424771076e-29	28.04757890310936	4074	684	263	21031	ABL1,ABRAXAS1,ACTB,ACTL6A,ACTL6B,ACTR5,ACTR8,ADRM1,APBB1,APLF,ARID1A,ARID1B,ARID2,ASF1A,ATM,ATR,ATRX,ATXN7,ATXN7L3,BABAM1,BABAM2,BCL7A,BCL7B,BCL7C,BLM,BRCA1,BRCA2,BRCC3,BRD7,BRD8,BRF2,CBX8,CDC45,CDK2,CDK9,CENPX,CHAF1A,CHAF1B,CHCHD4,CHD1L,CHD4,CHEK1,CLP1,C
GO:BP	protein modification by small protein conjugation or removal	GO:0070647	FALSE	1.596290167692397e-28	27.796888161372898	970	684	111	21031	ABL1,BABAM2,BARD1,BRCA1,BRCA2,BRCC3,CDC14B,CENPS,CENPX,COMMD1,CUL4A,CUL4B,DDB1,DDB2,DDX3X,DTL,DTX3L,EID3,ERCC8,EYA1,FAAP100,FAAP20,FANCA,FANCB,FANCC,FANCF,FANCG,FANCI,FANCL,FANCM,FBH1,FBXO6,FBXW7,FZR1,HERC2,HLTF,HSPA1A,HSPA1B,HUWE1,KDM1A,KLHL15,MAD2L2,MTA
GO:BP	somatic cell DNA recombination	GO:0016444	FALSE	1.7806712250778396e-28	27.74941625926515	71	684	34	21031	APLF,ATM,CYREN,DCLRE1C,ERCC1,EXO1,HMCES,HMGB1,KMT5B,KMT5C,LIG4,MAD2L2,MLH1,MSH2,MSH3,MSH6,NBN,NHEJ1,NSD2,PARP3,PAXIP1,PMS2,POLB,PRKDC,RIF1,RNF168,RNF8,SHLD1,SHLD2,SHLD3,TP53BP1,UNG,XRCC4,YY1
GO:BP	somatic diversification of immune receptors via germline recombination within a single locus	GO:0002562	FALSE	1.7806712250778396e-28	27.74941625926515	71	684	34	21031	APLF,ATM,CYREN,DCLRE1C,ERCC1,EXO1,HMCES,HMGB1,KMT5B,KMT5C,LIG4,MAD2L2,MLH1,MSH2,MSH3,MSH6,NBN,NHEJ1,NSD2,PARP3,PAXIP1,PMS2,POLB,PRKDC,RIF1,RNF168,RNF8,SHLD1,SHLD2,SHLD3,TP53BP1,UNG,XRCC4,YY1
GO:BP	negative regulation of nitrogen compound metabolic process	GO:0051172	FALSE	2.0882991287106544e-28	27.680207292717764	2202	684	178	21031	ABL1,ANKLE1,APBB1,APEX1,ARL6IP1,ATM,ATR,AUNIP,AXIN2,BACH1,BARD1,BCL7A,BLM,BRCA1,BRD7,CBX8,CDA,CDK2,CDKN2D,CGAS,CHD4,CHEK1,CYREN,DDX3X,DHX9,DMAP1,DPF2,DTX3L,EGFR,EPC1,ERCC1,ERCC4,ERCC6,FANCB,FBH1,FMN2,FMR1,FOXM1,FUS,HCLS1,HDAC10,HDAC9,HELB,HINFP,HMGA1,HMGA
GO:BP	chromosome organization involved in meiotic cell cycle	GO:0070192	FALSE	2.2373586362006702e-28	27.650264395322655	66	684	33	21031	ATM,ATRX,BRIP1,C14ORF39,DMC1,FANCD2,KASH5,MAJIN,MEIOB,MEIOC,MLH1,MLH3,MRE11,MSH4,MSH5,PRDM9,RAD21L1,RAD50,RAD51,REC8,SIRT7,SMC2,SMC4,SPATA22,SPO11,SYCP1,TERB1,TERB2,TEX12,TEX15,TRIP13,UBE2B,ZCWPW1
GO:BP	regulation of RNA biosynthetic process	GO:2001141	FALSE	7.064589011113533e-28	27.150913098556728	3464	684	235	21031	ABL1,ACTB,ACTL6A,ACTL6B,ACTR2,ACTR5,ACTR8,APBB1,APEX1,ARID1A,ARID1B,ARID2,ASCC1,ASCC2,ATM,ATRX,ATXN7,ATXN7L3,BACH1,BCL7A,BCL7B,BCL7C,BLM,BRCA1,BRCA2,BRD7,BRD8,BRF2,BRIP1,C14ORF39,CBX8,CDC5L,CDK2,CDK7,CDK9,CEBPG,CHD4,CHEK2,COMMD1,DDX1,DDX11,DDX3X,DEK,DHX9,
GO:BP	regulation of DNA-templated transcription	GO:0006355	FALSE	8.827462227689013e-28	27.054164132087305	3446	684	234	21031	ABL1,ACTB,ACTL6A,ACTL6B,ACTR2,ACTR5,ACTR8,APBB1,APEX1,ARID1A,ARID1B,ARID2,ASCC1,ASCC2,ATM,ATRX,ATXN7,ATXN7L3,BACH1,BCL7A,BCL7B,BCL7C,BLM,BRCA1,BRCA2,BRD7,BRD8,BRF2,BRIP1,C14ORF39,CBX8,CDC5L,CDK2,CDK7,CDK9,CEBPG,CHD4,CHEK2,COMMD1,DDX1,DDX11,DDX3X,DEK,DHX9,
GO:BP	sexual reproduction	GO:0019953	FALSE	1.5545391868137016e-27	26.80839832579033	1094	684	117	21031	AAAS,ACTR2,ANKLE1,ATM,ATRX,BCAP31,BRCA2,BRIP1,BRME1,C14ORF39,CDK2,CENPS,CENPX,CETN2,CUL4A,DDB1,DDX3X,DMC1,EME1,EME2,EPC1,ERCC1,ERCC4,EXO1,FANCA,FANCC,FANCD2,FANCG,FANCL,FANCM,FIGNL1,FMN2,FZR1,GGN,GPX4,H2AX,HERC2,HROB,HSF2BP,HUS1,HUS1B,KASH5,KAT5,MAJIN,MAR
GO:BP	protein localization to chromosome	GO:0034502	TRUE	2.0667543266181613e-27	26.684711144531484	121	684	41	21031	APLF,ATR,ATRX,BRCA2,CDK9,ESCO2,IFFO1,MCM8,MCM9,MMS22L,MRNIP,MSH2,NABP2,NIPBL,PARP1,PARP3,PIAS4,PML,POT1,RAD21,RHNO1,RPA1,RPA2,RUVBL2,SETD2,SGF29,SIRT6,SLF1,SLF2,SMC5,SPIDR,SPO11,TERF2IP,TONSL,VCP,VCPIP1,WRAP53,XRCC4,XRCC5,ZMYND8,RNF4
GO:BP	transcription by RNA polymerase II	GO:0006366	FALSE	2.8849418497153562e-27	26.539862936269866	2691	684	199	21031	ABL1,ACTB,ACTL6A,ACTL6B,ACTR2,ADRM1,APBB1,APEX1,ARID1A,ARID1B,ARID2,ATM,ATRX,ATXN7,ATXN7L3,BACH1,BCL7A,BCL7B,BCL7C,BRCA1,BRD7,BRD8,BRIP1,CBX8,CDC5L,CDK2,CDK7,CDK9,CEBPG,CHD4,DDX3X,DEK,DHX9,DMAP1,DOT1L,DPF1,DPF2,DPF3,EGFR,ELL,ENY2,EPC1,EPC2,ERCC1,ERCC2,ERC
GO:BP	negative regulation of mitotic cell cycle phase transition	GO:1901991	FALSE	6.044490291621989e-27	26.21864031562522	181	684	48	21031	ABRAXAS1,ATM,BABAM1,BABAM2,BARD1,BLM,BRCA1,BRCC3,BRD7,CDC14B,CDK2,CHEK1,CHEK2,CLSPN,DTL,FZR1,GEN1,HUS1,HUS1B,IER3,INIP,INTS3,MAD2L2,MRE11,MRNIP,NABP1,NABP2,NBN,NOP53,PML,PRKDC,RAD17,RAD21,RAD50,RBBP8,RFWD3,RPA2,TAOK1,TAOK3,TICRR,TOPBP1,TP53,TREX1,TRIP13,U
GO:BP	mitotic recombination	GO:0006312	FALSE	6.357102666492501e-27	26.19674077470591	25	684	22	21031	ANKLE1,BRCA2,DMC1,ERCC1,ERCC2,ERCC4,GEN1,MLH1,MRE11,MSH2,MSH3,NSMCE2,RAD50,RAD51,RAD51C,RAD51D,RAD52,RAD54B,SMC5,SMC6,XRCC1,XRCC3
GO:BP	somatic recombination of immunoglobulin gene segments	GO:0016447	FALSE	1.5866084183766494e-26	25.799530245723087	62	684	31	21031	APLF,CYREN,ERCC1,EXO1,HMCES,KMT5B,KMT5C,LIG4,MAD2L2,MLH1,MSH2,MSH3,MSH6,NBN,NHEJ1,NSD2,PARP3,PAXIP1,PMS2,POLB,PRKDC,RIF1,RNF168,RNF8,SHLD1,SHLD2,SHLD3,TP53BP1,UNG,XRCC4,YY1
GO:BP	DNA-templated transcription initiation	GO:0006352	TRUE	5.208445179344568e-26	25.283291902575428	189	684	48	21031	ARID1A,ARID1B,BRD7,BRF2,CDK7,CDK9,ERCC1,ERCC3,ERCC6,GTF2A2,GTF2B,GTF2F1,GTF2H2,GTF2H5,GTF3C5,HMGB1,KAT2B,KAT7,MDC1,PAXIP1,POLR2D,POLR2G,POLR2I,SETX,SGF29,SIRT7,SMARCA4,SMARCA5,SMARCB1,SMARCD1,SNAPC5,TAF10,TAF12,TAF13,TAF1C,TAF2,TAF4,TAF5,TAF6,TAF6L,TAF7,T
GO:BP	DNA double-strand break processing	GO:0000729	FALSE	6.187890025198282e-26	25.208457413439696	21	684	20	21031	BLM,BRIP1,C14ORF39,DNA2,EXD2,HELB,HELQ,MRE11,NBN,RAD50,RAD52,RBBP8,RNF138,SETMAR,SLX1A,SLX4,SMARCAD1,SPO11,UBE2N,UBE2V2
GO:BP	positive regulation of telomere maintenance	GO:0032206	FALSE	7.451318876191899e-26	25.12776685074719	70	684	32	21031	ACTL6A,ACTR5,ACTR8,ATM,ATR,ATRX,ERCC1,INO80,INO80B,INO80C,INO80D,INO80E,MCRS1,MRE11,NABP2,NBN,NFRKB,PML,PNKP,POT1,RAD50,RTEL1,RUVBL1,RUVBL2,SIRT6,SLX1A,SLX4,TERF2IP,TFPT,UCHL5,XRCC5,YY1
GO:BP	regulation of telomere maintenance in response to DNA damage	GO:1904505	FALSE	9.599331962012803e-26	25.017758989388195	19	684	19	21031	ACTL6A,ACTR5,ACTR8,ERCC1,ERCC4,INO80,INO80B,INO80C,INO80D,INO80E,MCRS1,NFRKB,RTEL1,RUVBL1,RUVBL2,TFPT,UCHL5,XRCC1,YY1
GO:BP	homologous chromosome segregation	GO:0045143	FALSE	3.487852957460413e-25	24.45744183254384	67	684	31	21031	ATM,BRIP1,C14ORF39,DMC1,FANCD2,FMN2,KASH5,MAJIN,MEIOB,MEIOC,MLH1,MLH3,MRE11,MSH4,MSH5,PRDM9,PTTG1,RAD21L1,REC8,SIRT7,SPATA22,SPO11,SYCP1,TERB1,TERB2,TEX12,TEX15,TRIP13,UBE2B,ZCWPW1,ZWINT
GO:BP	regulation of G1/S transition of mitotic cell cycle	GO:2000045	FALSE	4.120131524295574e-25	24.385088920043543	161	684	44	21031	ACTB,ACTL6A,ACTL6B,ARID1A,ARID1B,ARID2,ATM,BCL7A,BCL7B,BCL7C,BRD7,CDK2,CDK7,CDKN2D,CHEK2,CUL4A,CUL4B,DDX3X,DPF1,DPF2,DPF3,EGFR,FGF10,INO80,MNAT1,PBRM1,PHF10,PML,PRKDC,RFWD3,RPA2,RRM1,SMARCA2,SMARCA4,SMARCB1,SMARCC1,SMARCC2,SMARCD1,SMARCD2,SMARCD3,SMARCE1,
GO:BP	regulation of chromosome segregation	GO:0051983	FALSE	5.58260704523356e-25	24.253162940677743	129	684	40	21031	ACTB,ACTL6A,ACTL6B,ARID1A,ARID1B,ARID2,ATM,BCL7A,BCL7B,BCL7C,BRD7,DPF1,DPF2,DPF3,GEN1,KAT2B,KAT5,MAD2L2,NSMCE2,PBRM1,PHF10,RAD18,RAD21,RMI2,SMARCA2,SMARCA4,SMARCB1,SMARCC1,SMARCC2,SMARCD1,SMARCD2,SMARCD3,SMARCE1,SMC2,SMC4,SMC5,SMC6,TRIP13,XRCC3,ZWINT
GO:BP	DNA repair-dependent chromatin remodeling	GO:0140861	FALSE	6.601819389902181e-25	24.180336361108676	22	684	20	21031	APLF,ASF1A,BABAM1,BRCC3,DTX3L,HDGFL2,HPF1,KAT5,KDM1A,PARP2,RNF168,RNF8,SIRT1,SIRT6,SIRT7,TRIP12,UBR5,UIMC1,USP3,USP51
GO:BP	meiotic chromosome segregation	GO:0045132	FALSE	6.6096418495585205e-25	24.179822072583114	93	684	35	21031	ACTR2,ATM,BRIP1,C14ORF39,DDB1,DMC1,FANCD2,FMN2,KASH5,MAJIN,MEIOB,MEIOC,MLH1,MLH3,MRE11,MSH4,MSH5,PRDM9,PTTG1,RAD21L1,REC8,SIRT7,SMC2,SMC4,SPATA22,SPO11,SYCP1,TERB1,TERB2,TEX12,TEX15,TRIP13,UBE2B,ZCWPW1,ZWINT
GO:BP	sister chromatid segregation	GO:0000819	FALSE	9.63088603362253e-25	24.016333756301023	230	684	51	21031	AAAS,ABRAXAS1,ACTB,ACTL6A,ACTL6B,ARID1A,ARID1B,ARID2,ATM,BCCIP,BCL7A,BCL7B,BCL7C,BRD7,CDCA5,CHEK2,DPF1,DPF2,DPF3,GEN1,HSPA1A,HSPA1B,INO80,KAT2B,KAT5,KIF22,MAD2L2,NIPBL,NSMCE2,PBRM1,PHF10,POLDIP2,RAD21,RMI2,SMARCA2,SMARCA4,SMARCA5,SMARCB1,SMARCC1,SMARCC2,S
GO:BP	G1/S transition of mitotic cell cycle	GO:0000082	FALSE	1.8440257516764904e-24	23.73423301835131	213	684	49	21031	ACTB,ACTL6A,ACTL6B,ARID1A,ARID1B,ARID2,ATM,BCL7A,BCL7B,BCL7C,BRD7,CDC7,CDK2,CDK7,CDKN2D,CHEK2,CUL4A,CUL4B,DDX3X,DPF1,DPF2,DPF3,EGFR,FGF10,HINFP,INO80,MNAT1,PBRM1,PHF10,PML,POLE,PRKDC,RBBP8,RFWD3,RPA2,RRM1,SMARCA2,SMARCA4,SMARCB1,SMARCC1,SMARCC2,SMARCD1,SM
GO:BP	negative regulation of cellular process	GO:0048523	FALSE	3.2513023927797156e-24	23.487942636345693	5541	684	310	21031	ABL1,ABRAXAS1,ACTB,ACTL6A,ACTL6B,ADA,ADCY6,ADPRS,ALKBH1,ANKLE1,APBB1,APEX1,ARID2,ARL6IP1,ATM,ATR,ATRIP,ATRX,ATXN7,AUNIP,AXIN2,BABAM1,BABAM2,BACH1,BARD1,BCL7A,BCL7B,BCL7C,BLM,BRCA1,BRCA2,BRCC3,BRD7,BRIP1,CBX8,CDA,CDC14B,CDC45,CDC5L,CDK2,CDK9,CDKN2D,CGAS,CH
GO:BP	cellular response to UV	GO:0034644	FALSE	3.369286212197264e-24	23.472462095252695	90	684	34	21031	ACTR5,ATR,CUL4A,CUL4B,DDB1,DDB2,ERCC1,ERCC4,FBXW7,H2AC25,INO80,KDM1A,MC1R,NPM1,NSMCE3,PARP1,PCNA,POLD1,POLD3,POLH,POLK,RBX1,RHNO1,RUVBL2,SIRT1,TMEM161A,TP53,TREX1,USP28,USP47,XPA,XPC,YY1,ZBTB1
GO:BP	regulation of cell cycle G1/S phase transition	GO:1902806	FALSE	3.5512327441511116e-24	23.449620863550784	187	684	46	21031	ACTB,ACTL6A,ACTL6B,APBB1,ARID1A,ARID1B,ARID2,ATM,BCL7A,BCL7B,BCL7C,BRD7,CDK2,CDK7,CDKN2D,CHEK2,CUL4A,CUL4B,DDX3X,DPF1,DPF2,DPF3,EGFR,FBXW7,FGF10,INO80,MNAT1,PBRM1,PHF10,PML,PRKDC,RFWD3,RPA2,RRM1,SMARCA2,SMARCA4,SMARCB1,SMARCC1,SMARCC2,SMARCD1,SMARCD2,SMAR
GO:BP	protein modification by small protein conjugation	GO:0032446	FALSE	4.807437136199223e-24	23.31808638604534	858	684	97	21031	ABL1,BABAM2,BARD1,BRCA1,BRCA2,BRCC3,CDC14B,CENPS,CENPX,COMMD1,CUL4A,CUL4B,DDB1,DDB2,DDX3X,DTL,DTX3L,EID3,ERCC8,EYA1,FAAP100,FAAP20,FANCA,FANCB,FANCC,FANCF,FANCG,FANCI,FANCL,FANCM,FBH1,FBXO6,FBXW7,FZR1,HERC2,HLTF,HSPA1A,HSPA1B,HUWE1,KDM1A,KLHL15,MAD2L2,MTA
GO:BP	negative regulation of double-strand break repair via homologous recombination	GO:2000042	FALSE	4.909066656791177e-24	23.309001070878324	23	684	20	21031	ABL1,CGAS,FANCB,FBH1,HELB,KAT5,KLHL15,MAD2L2,PARPBP,POLQ,RADX,RECQL5,RIF1,RMI2,SHLD1,SHLD2,SHLD3,SMCHD1,TP53BP1,UBQLN4
GO:BP	immunoglobulin production	GO:0002377	FALSE	7.659379715198237e-24	23.115806399711296	106	684	36	21031	APLF,CGAS,CYREN,ERCC1,EXO1,HMCES,KMT5B,KMT5C,LIG4,MAD2L2,MLH1,MSH2,MSH3,MSH6,NBN,NHEJ1,NSD2,PARP3,PAXIP1,PMS2,POLB,POLL,POLQ,PRKDC,RIF1,RNF168,RNF8,SAMHD1,SHLD1,SHLD2,SHLD3,TP53BP1,TREX1,UNG,XRCC4,YY1
GO:BP	cell cycle G1/S phase transition	GO:0044843	FALSE	1.0061465643547821e-23	22.99733875143294	241	684	51	21031	ACTB,ACTL6A,ACTL6B,APBB1,ARID1A,ARID1B,ARID2,ATM,BCL7A,BCL7B,BCL7C,BRD7,CDC7,CDK2,CDK7,CDKN2D,CHEK2,CUL4A,CUL4B,DDX3X,DPF1,DPF2,DPF3,EGFR,FBXW7,FGF10,HINFP,INO80,MNAT1,PBRM1,PHF10,PML,POLE,PRKDC,RBBP8,RFWD3,RPA2,RRM1,SMARCA2,SMARCA4,SMARCB1,SMARCC1,SMARCC
GO:BP	transcription initiation at RNA polymerase II promoter	GO:0006367	FALSE	3.9826667723952924e-23	22.39982602925827	151	684	41	21031	ARID1A,ARID1B,BRD7,CDK7,CDK9,ERCC1,ERCC3,ERCC6,GTF2A2,GTF2B,GTF2F1,GTF2H2,GTF2H5,HMGB1,KAT2B,KAT7,MDC1,PAXIP1,POLR2D,POLR2G,POLR2I,SGF29,SIRT7,SMARCA4,SMARCB1,SMARCD1,TAF10,TAF12,TAF13,TAF2,TAF4,TAF5,TAF6,TAF6L,TAF7,TAF9,TP53,VPS72,TCEB3,CCNH,GTF2E2
GO:BP	regulation of sister chromatid segregation	GO:0033045	FALSE	5.775995368403945e-23	22.238373163685893	104	684	35	21031	ACTB,ACTL6A,ACTL6B,ARID1A,ARID1B,ARID2,ATM,BCL7A,BCL7B,BCL7C,BRD7,DPF1,DPF2,DPF3,GEN1,KAT2B,KAT5,MAD2L2,NSMCE2,PBRM1,PHF10,RAD21,RMI2,SMARCA2,SMARCA4,SMARCB1,SMARCC1,SMARCC2,SMARCD1,SMARCD2,SMARCD3,SMARCE1,TRIP13,XRCC3,ZWINT
GO:BP	homologous chromosome pairing at meiosis	GO:0007129	FALSE	7.897614170611621e-23	22.102504087067864	54	684	27	21031	BRIP1,C14ORF39,DMC1,FANCD2,KASH5,MAJIN,MEIOB,MEIOC,MLH1,MLH3,MRE11,MSH4,MSH5,PRDM9,RAD21L1,REC8,SIRT7,SPATA22,SPO11,SYCP1,TERB1,TERB2,TEX12,TEX15,TRIP13,UBE2B,ZCWPW1
GO:BP	regulation of DNA strand elongation	GO:0060382	FALSE	9.541963170551132e-23	22.020362264035455	17	684	17	21031	ACTL6A,ACTR5,ACTR8,INO80,INO80B,INO80C,INO80D,INO80E,MCRS1,NFRKB,NUCKS1,POT1,RUVBL1,RUVBL2,TFPT,UCHL5,YY1
GO:BP	reproductive process	GO:0022414	FALSE	1.511261843641021e-22	21.820660282585905	1541	684	133	21031	AAAS,ACTR2,ADA,ANKLE1,APLF,ATM,ATRX,BCAP31,BRCA2,BRIP1,BRME1,C14ORF39,CDK2,CENPS,CENPX,CETN2,CUL4A,DDB1,DDX3X,DMC1,EGFR,EME1,EME2,EPC1,ERCC1,ERCC4,EXO1,FANCA,FANCC,FANCD2,FANCG,FANCL,FANCM,FGF10,FIGNL1,FMN2,FZR1,GGN,GPX4,H2AX,HERC2,HROB,HSF2BP,HUS1,HUS1B,
GO:BP	reproduction	GO:0000003	FALSE	2.974010846428116e-22	21.526657451908452	1552	684	133	21031	AAAS,ACTR2,ADA,ANKLE1,APLF,ATM,ATRX,BCAP31,BRCA2,BRIP1,BRME1,C14ORF39,CDK2,CENPS,CENPX,CETN2,CUL4A,DDB1,DDX3X,DMC1,EGFR,EME1,EME2,EPC1,ERCC1,ERCC4,EXO1,FANCA,FANCC,FANCD2,FANCG,FANCL,FANCM,FGF10,FIGNL1,FMN2,FZR1,GGN,GPX4,H2AX,HERC2,HROB,HSF2BP,HUS1,HUS1B,
GO:BP	regulation of mitotic metaphase/anaphase transition	GO:0030071	FALSE	1.1152416816320368e-21	20.952631007391236	90	684	32	21031	ACTB,ACTL6A,ACTL6B,ARID1A,ARID1B,ARID2,ATM,BCL7A,BCL7B,BCL7C,BRD7,DPF1,DPF2,DPF3,GEN1,MAD2L2,NSMCE2,PBRM1,PHF10,RAD21,SMARCA2,SMARCA4,SMARCB1,SMARCC1,SMARCC2,SMARCD1,SMARCD2,SMARCD3,SMARCE1,TRIP13,XRCC3,ZWINT
GO:BP	regulation of metaphase/anaphase transition of cell cycle	GO:1902099	FALSE	3.668424925487729e-21	20.43552036435806	93	684	32	21031	ACTB,ACTL6A,ACTL6B,ARID1A,ARID1B,ARID2,ATM,BCL7A,BCL7B,BCL7C,BRD7,DPF1,DPF2,DPF3,GEN1,MAD2L2,NSMCE2,PBRM1,PHF10,RAD21,SMARCA2,SMARCA4,SMARCB1,SMARCC1,SMARCC2,SMARCD1,SMARCD2,SMARCD3,SMARCE1,TRIP13,XRCC3,ZWINT
GO:BP	negative regulation of biological process	GO:0048519	FALSE	4.390177438042434e-21	20.35751792649924	5874	684	314	21031	ABL1,ABRAXAS1,ACTB,ACTL6A,ACTL6B,ADA,ADCY6,ADPRS,ALKBH1,ANKLE1,APBB1,APEX1,ARID2,ARL6IP1,ATM,ATR,ATRIP,ATRX,ATXN7,AUNIP,AXIN2,BABAM1,BABAM2,BACH1,BARD1,BCL7A,BCL7B,BCL7C,BLM,BRCA1,BRCA2,BRCC3,BRD7,BRIP1,CBX8,CDA,CDC14B,CDC45,CDC5L,CDK2,CDK9,CDKN2D,CGAS,CH
GO:BP	metaphase/anaphase transition of mitotic cell cycle	GO:0007091	FALSE	5.394186269486373e-21	20.268074060772758	94	684	32	21031	ACTB,ACTL6A,ACTL6B,ARID1A,ARID1B,ARID2,ATM,BCL7A,BCL7B,BCL7C,BRD7,DPF1,DPF2,DPF3,GEN1,MAD2L2,NSMCE2,PBRM1,PHF10,RAD21,SMARCA2,SMARCA4,SMARCB1,SMARCC1,SMARCC2,SMARCD1,SMARCD2,SMARCD3,SMARCE1,TRIP13,XRCC3,ZWINT
GO:BP	metaphase/anaphase transition of cell cycle	GO:0044784	FALSE	1.6610699000783716e-20	19.779612091462166	97	684	32	21031	ACTB,ACTL6A,ACTL6B,ARID1A,ARID1B,ARID2,ATM,BCL7A,BCL7B,BCL7C,BRD7,DPF1,DPF2,DPF3,GEN1,MAD2L2,NSMCE2,PBRM1,PHF10,RAD21,SMARCA2,SMARCA4,SMARCB1,SMARCC1,SMARCC2,SMARCD1,SMARCD2,SMARCD3,SMARCE1,TRIP13,XRCC3,ZWINT
GO:BP	mitotic G2 DNA damage checkpoint signaling	GO:0007095	FALSE	1.7927854505424787e-20	19.74647168100153	37	684	22	21031	ABRAXAS1,ATM,BABAM1,BABAM2,BLM,BRCA1,BRCC3,CDC14B,CHEK1,CLSPN,DTL,FZR1,IER3,MRE11,MRNIP,NBN,NOP53,TAOK1,TAOK3,TICRR,TOPBP1,UIMC1
GO:BP	regulation of DNA-templated DNA replication	GO:0090329	FALSE	4.644907030171923e-20	19.333022974175698	48	684	24	21031	ATRX,BLM,CDC7,CDK2,INO80,KAT7,LIG3,MCM2,MCM3,MCM4,MCM5,MCM6,MCM7,NBN,PCNA,POLG2,RFC2,RFC3,RFC4,RFC5,TICRR,TIMELESS,WRNIP1,ZMPSTE24
GO:BP	immune system development	GO:0002520	FALSE	7.601557293678685e-20	19.119097426828546	201	684	43	21031	ABL1,ADA,APLF,ATM,CYREN,DCLRE1C,ERCC1,EXO1,FGF10,HMCES,HMGB1,KMT5B,KMT5C,LIG4,MAD2L2,MLH1,MSH2,MSH3,MSH6,NBN,NHEJ1,NSD2,PARP3,PAXIP1,PMS2,POLB,POLL,POLQ,PRKDC,RIF1,RNF168,RNF8,SAMHD1,SHLD1,SHLD2,SHLD3,TP53,TP53BP1,UNG,XRCC4,YY1,ZBTB1,ZMPSTE24
GO:BP	protein ubiquitination	GO:0016567	FALSE	8.029078192661703e-20	19.095334312606813	774	684	85	21031	ABL1,BABAM2,BARD1,BRCA1,BRCA2,BRCC3,CDC14B,CENPS,CENPX,COMMD1,CUL4A,CUL4B,DDB1,DDB2,DDX3X,DTL,DTX3L,ERCC8,FAAP100,FAAP20,FANCA,FANCB,FANCC,FANCF,FANCG,FANCI,FANCL,FANCM,FBH1,FBXO6,FBXW7,FZR1,HERC2,HLTF,HSPA1A,HSPA1B,HUWE1,KDM1A,KLHL15,MAD2L2,MTA1,NFX1,NPM
GO:BP	macromolecule modification	GO:0043412	FALSE	8.740943516487328e-20	19.058441686142732	3262	684	207	21031	ABL1,ACTB,ADPRS,ALKBH1,ALKBH2,ALKBH3,APEX1,ASCC1,ASCC2,ASCC3,ATM,ATR,ATRX,AXIN2,BABAM2,BARD1,BCCIP,BLM,BRCA1,BRCA2,BRCC3,CDC14B,CDC7,CDK2,CDK7,CDK9,CDKN2D,CENPS,CENPX,CHCHD4,CHEK1,CHEK2,CLSPN,COMMD1,CUL4A,CUL4B,DAD1,DDB1,DDB2,DDX3X,DNTT,DTL,DTX3L,DYRK1B,E
GO:BP	positive regulation of telomere maintenance in response to DNA damage	GO:1904507	FALSE	9.430063340377989e-20	19.025485390159357	15	684	15	21031	ACTL6A,ACTR5,ACTR8,INO80,INO80B,INO80C,INO80D,INO80E,MCRS1,NFRKB,RUVBL1,RUVBL2,TFPT,UCHL5,YY1
GO:BP	regulation of cellular component organization	GO:0051128	FALSE	9.462291763930996e-20	19.02400366487848	2425	684	170	21031	ABL1,ACTB,ACTL6A,ACTL6B,ACTR2,ACTR5,ACTR8,ADCY6,APBB1,ARID1A,ARID1B,ARID2,ARL6IP1,ATM,ATR,ATRX,ATXN7,AXIN2,BCL7A,BCL7B,BCL7C,BRCA1,BRCC3,BRD7,CDA,CDK2,CDKN2D,CHD4,CHEK1,DDX11,DDX3X,DGUOK,DPF1,DPF2,DPF3,DUT,EGFR,EID3,ERCC1,ERCC4,FBXW7,FEN1,FMR1,FOXM1,FZR1,
GO:BP	regulation of macromolecule biosynthetic process	GO:0010556	FALSE	4.668842213239663e-19	18.330790803104374	5654	684	300	21031	ABL1,ACTB,ACTL6A,ACTL6B,ACTR2,ACTR5,ACTR8,ALKBH1,APBB1,APEX1,APLF,ARID1A,ARID1B,ARID2,ASCC1,ASCC2,ATM,ATR,ATRX,ATXN7,ATXN7L3,AXIN2,BACH1,BCL7A,BCL7B,BCL7C,BLM,BRCA1,BRCA2,BRD7,BRD8,BRF2,BRIP1,C14ORF39,CBX8,CDC5L,CDK2,CDK7,CDK9,CEBPG,CGAS,CHD4,CHEK1,CHEK2,
GO:BP	cellular response to light stimulus	GO:0071482	FALSE	5.779640053443784e-19	18.2381	124	684	34	21031	ACTR5,ATR,CUL4A,CUL4B,DDB1,DDB2,ERCC1,ERCC4,FBXW7,H2AC25,INO80,KDM1A,MC1R,NPM1,NSMCE3,PARP1,PCNA,POLD1,POLD3,POLH,POLK,RBX1,RHNO1,RUVBL2,SIRT1,TMEM161A,TP53,TREX1,USP28,USP47,XPA,XPC,YY1,ZBTB1
GO:BP	DNA modification	GO:0006304	FALSE	7.065700650590846e-19	18.15084476607333	100	684	31	21031	ALKBH1,ALKBH2,ALKBH3,APEX1,ASCC1,ASCC2,ASCC3,ATRX,DNTT,FTO,MBD4,MGMT,MPG,MUTYH,NEIL1,NEIL2,NEIL3,NTHL1,OGG1,PARP1,PARP2,PARP3,SMARCA5,SMCHD1,SMUG1,TDG,TREX1,TRIM28,UNG,USP7,ZMPSTE24
GO:BP	isotype switching	GO:0045190	FALSE	1.6812834448377283e-18	17.77435906338868	54	684	24	21031	APLF,ERCC1,EXO1,HMCES,KMT5B,KMT5C,LIG4,MAD2L2,MLH1,MSH2,MSH6,NBN,NSD2,PARP3,PAXIP1,PMS2,RIF1,RNF168,RNF8,SHLD1,SHLD2,SHLD3,TP53BP1,UNG
GO:BP	somatic recombination of immunoglobulin genes involved in immune response	GO:0002204	FALSE	1.6812834448377283e-18	17.77435906338868	54	684	24	21031	APLF,ERCC1,EXO1,HMCES,KMT5B,KMT5C,LIG4,MAD2L2,MLH1,MSH2,MSH6,NBN,NSD2,PARP3,PAXIP1,PMS2,RIF1,RNF168,RNF8,SHLD1,SHLD2,SHLD3,TP53BP1,UNG
GO:BP	somatic diversification of immunoglobulins involved in immune response	GO:0002208	FALSE	1.6812834448377283e-18	17.77435906338868	54	684	24	21031	APLF,ERCC1,EXO1,HMCES,KMT5B,KMT5C,LIG4,MAD2L2,MLH1,MSH2,MSH6,NBN,NSD2,PARP3,PAXIP1,PMS2,RIF1,RNF168,RNF8,SHLD1,SHLD2,SHLD3,TP53BP1,UNG
GO:BP	base-excision repair, gap-filling	GO:0006287	FALSE	2.9580841973839638e-18	17.528989468628904	14	684	14	21031	ADPRS,APEX1,FEN1,LIG1,LIG3,NEIL1,PARG,PCNA,PNKP,POLB,POLD1,POLE,POLL,POLG
GO:BP	regulation of cellular biosynthetic process	GO:0031326	FALSE	3.893735151024988e-18	17.409633592199697	5781	684	302	21031	ABL1,ACTB,ACTL6A,ACTL6B,ACTR2,ACTR5,ACTR8,ALKBH1,APBB1,APEX1,APLF,ARID1A,ARID1B,ARID2,ASCC1,ASCC2,ATM,ATR,ATRX,ATXN7,ATXN7L3,AXIN2,BACH1,BCL7A,BCL7B,BCL7C,BLM,BRCA1,BRCA2,BRD7,BRD8,BRF2,BRIP1,C14ORF39,CBX8,CDC5L,CDK2,CDK7,CDK9,CEBPG,CGAS,CHD4,CHEK1,CHEK2,
GO:BP	response to gamma radiation	GO:0010332	FALSE	7.972664577384668e-18	17.098396506978414	51	684	23	21031	ATM,ATR,BRCA2,CHEK2,ERCC6,FANCD2,GTF2H5,H2AX,HSF1,KDM1A,LIG4,PARP1,PML,POLB,PRKDC,TIGAR,TP53,TREX1,WRN,XRCC2,XRCC5,XRCC6,ZMPSTE24
GO:BP	epigenetic regulation of gene expression	GO:0040029	FALSE	8.143173666983708e-18	17.089206303042303	225	684	43	21031	ARID1A,ARID1B,ATRX,BRCA1,BRD7,CDK2,CHEK1,DDB1,DOT1L,EPC1,HDAC9,HMGA2,HMGB1,KAT2B,KAT7,KDM1A,MORC2,MTA1,RIF1,RNF168,RNF8,SGF29,SIRT1,SIRT6,SIRT7,SMARCA4,SMARCA5,SMARCB1,SMARCD1,SMCHD1,SUV39H1,TDG,TEX15,TNP1,TP53,TRIM28,TRIP12,UBR5,UHRF1,USP7,VPS72,ZMPSTE24
GO:BP	sister chromatid cohesion	GO:0007062	FALSE	8.225206803597015e-18	17.084853173921218	57	684	24	21031	ATRX,AXIN2,CDCA5,DDX11,ESCO2,FBXW7,FEN1,GTF2B,KIF22,MRE11,NIPBL,NSMCE2,PDS5A,PDS5B,POGZ,RAD21,RAD21L1,RAD51C,REC8,SLF1,SLF2,SMC1A,SMC3,SMC5
GO:BP	regulation of biosynthetic process	GO:0009889	FALSE	9.635978016834236e-18	17.01610419945602	5813	684	302	21031	ABL1,ACTB,ACTL6A,ACTL6B,ACTR2,ACTR5,ACTR8,ALKBH1,APBB1,APEX1,APLF,ARID1A,ARID1B,ARID2,ASCC1,ASCC2,ATM,ATR,ATRX,ATXN7,ATXN7L3,AXIN2,BACH1,BCL7A,BCL7B,BCL7C,BLM,BRCA1,BRCA2,BRD7,BRD8,BRF2,BRIP1,C14ORF39,CBX8,CDC5L,CDK2,CDK7,CDK9,CEBPG,CGAS,CHD4,CHEK1,CHEK2,
GO:BP	nuclear DNA replication	GO:0033260	FALSE	1.4017480437797845e-17	16.853330041312034	41	684	21	21031	ATRX,BLM,BRCA2,CDC45,CDC7,DNA2,FEN1,INO80,LIG1,MCM2,MCM3,MCM4,MCM6,PCNA,POLA1,RAD51,RECQL5,RTEL1,UPF1,WRN,ZMPSTE24
GO:BP	2'-deoxyribonucleotide metabolic process	GO:0009394	TRUE	1.4017480437797845e-17	16.853330041312034	41	684	21	21031	ADA,CMPK2,DGUOK,DUT,GUK1,MBD4,NEIL1,NEIL2,NT5C,NTHL1,OGG1,PNP,RRM1,RRM2B,SAMHD1,SMUG1,TDG,TYMS,UNG,NUDT18,NUDT15
GO:BP	immunoglobulin production involved in immunoglobulin-mediated immune response	GO:0002381	FALSE	2.2247661570256484e-17	16.65271563054843	59	684	24	21031	APLF,ERCC1,EXO1,HMCES,KMT5B,KMT5C,LIG4,MAD2L2,MLH1,MSH2,MSH6,NBN,NSD2,PARP3,PAXIP1,PMS2,RIF1,RNF168,RNF8,SHLD1,SHLD2,SHLD3,TP53BP1,UNG
GO:BP	deoxyribonucleotide metabolic process	GO:0009262	FALSE	2.7190837499132596e-17	16.56557741559564	42	684	21	21031	ADA,CMPK2,DGUOK,DUT,GUK1,MBD4,NEIL1,NEIL2,NT5C,NTHL1,OGG1,PNP,RRM1,RRM2B,SAMHD1,SMUG1,TDG,TYMS,UNG,NUDT18,NUDT15
GO:BP	deoxyribose phosphate metabolic process	GO:0019692	FALSE	2.7190837499132596e-17	16.56557741559564	42	684	21	21031	ADA,CMPK2,DGUOK,DUT,GUK1,MBD4,NEIL1,NEIL2,NT5C,NTHL1,OGG1,PNP,RRM1,RRM2B,SAMHD1,SMUG1,TDG,TYMS,UNG,NUDT18,NUDT15
GO:BP	positive regulation of double-strand break repair via nonhomologous end joining	GO:2001034	FALSE	4.3051054093106323e-17	16.366016210500337	15	684	14	21031	KDM4D,KMT5B,KMT5C,MAD2L2,PARP3,PNKP,PRKDC,RIF1,SETMAR,SHLD1,SHLD2,SHLD3,SMCHD1,WRAP53
GO:BP	DNA strand elongation involved in DNA replication	GO:0006271	FALSE	4.3051054093106323e-17	16.366016210500337	15	684	14	21031	DNA2,LIG1,LIG3,MCM3,MCM4,MCM7,PCNA,POLA1,POLD2,POLD3,POLE,RFC3,RFC4,POLE3
GO:BP	DNA unwinding involved in DNA replication	GO:0006268	FALSE	5.247912396819422e-17	16.28001342323138	21	684	16	21031	BLM,CDC45,GINS2,GINS4,HMGA1,MCM2,MCM3,MCM4,MCM5,MCM6,MCM7,RAD51,RECQL,RECQL4,RECQL5,WRN
GO:BP	UV-damage excision repair	GO:0070914	FALSE	9.265724837647738e-17	16.03312060109656	13	684	13	21031	ACTR5,CUL4B,DDB1,DDB2,ERCC1,H2AC25,INO80,MC1R,POLD3,SIRT1,TREX1,XPA,XPC
GO:BP	regulation of cellular process	GO:0050794	FALSE	9.478713157753764e-17	16.023250619035483	11738	684	496	21031	AAAS,ABL1,ABRAXAS1,ACTB,ACTL6A,ACTL6B,ACTR2,ACTR5,ACTR8,ADA,ADCY6,ADPRS,ALKBH1,ANKLE1,APBB1,APEX1,APLF,ARID1A,ARID1B,ARID2,ARL6IP1,ASCC1,ASCC2,ATM,ATR,ATRIP,ATRX,ATXN7,ATXN7L3,AUNIP,AXIN2,BABAM1,BABAM2,BACH1,BARD1,BCAM,BCAP31,BCCIP,BCL7A,BCL7B,BCL7C,BLM,B
GO:BP	negative regulation of macromolecule metabolic process	GO:0010605	FALSE	1.0273152280025604e-16	15.988296274244988	3240	684	198	21031	ABL1,ANKLE1,APBB1,APEX1,ARL6IP1,ATM,ATR,ATRX,AUNIP,AXIN2,BACH1,BARD1,BCL7A,BLM,BRCA1,BRD7,BRIP1,CBX8,CDK2,CDKN2D,CGAS,CHD4,CHEK1,CLP1,CYREN,DDX3X,DGCR8,DHX9,DMAP1,DOT1L,DPF2,DTX3L,EGFR,EPC1,ERCC1,ERCC4,ERCC6,FANCB,FBH1,FBXW7,FMN2,FMR1,FOXM1,FTO,FUS,HCLS1,
GO:BP	regulation of gene expression	GO:0010468	FALSE	1.1921325160385406e-16	15.923675466252213	5526	684	288	21031	ABL1,ACTB,ACTL6A,ACTL6B,ACTR2,ACTR5,ACTR8,ALKBH1,APBB1,APEX1,APLF,ARID1A,ARID1B,ARID2,ASCC1,ASCC2,ATM,ATRX,ATXN7,ATXN7L3,AXIN2,BACH1,BCL7A,BCL7B,BCL7C,BLM,BRCA1,BRCA2,BRD7,BRD8,BRF2,BRIP1,C14ORF39,CBX8,CDC5L,CDK2,CDK7,CDK9,CEBPG,CGAS,CHD4,CHEK1,CHEK2,CLP1
GO:BP	cell cycle DNA replication	GO:0044786	FALSE	1.7392586955724243e-16	15.759635816672523	45	684	21	21031	ATRX,BLM,BRCA2,CDC45,CDC7,DNA2,FEN1,INO80,LIG1,MCM2,MCM3,MCM4,MCM6,PCNA,POLA1,RAD51,RECQL5,RTEL1,UPF1,WRN,ZMPSTE24
GO:BP	regulation of transcription by RNA polymerase II	GO:0006357	FALSE	2.499048917149968e-16	15.60222524277696	2567	684	168	21031	ABL1,ACTB,ACTL6A,ACTL6B,ACTR2,APBB1,APEX1,ARID1A,ARID1B,ARID2,ATM,ATRX,ATXN7,ATXN7L3,BACH1,BCL7A,BCL7B,BCL7C,BRCA1,BRD7,BRD8,BRIP1,CBX8,CDC5L,CDK2,CDK7,CDK9,CEBPG,CHD4,DDX3X,DEK,DHX9,DMAP1,DOT1L,DPF1,DPF2,DPF3,EGFR,ELL,ENY2,EPC1,EPC2,ERCC1,ERCC6,EYA1,FGF1
GO:BP	nucleosome disassembly	GO:0006337	FALSE	3.237963703727174e-16	15.4897	19	684	15	21031	ARID1A,ARID2,H2AC25,HMGA1,SMARCA4,SMARCB1,SMARCC1,SMARCC2,SMARCD1,SMARCD2,SMARCD3,SMARCE1,SSRP1,SUPT16H,TNP1
GO:BP	DNA ligation	GO:0006266	FALSE	3.3416195727343563e-16	15.476042993959828	16	684	14	21031	APLF,APTX,HMGB1,LIG1,LIG3,LIG4,MGMT,NHEJ1,PARP3,PNKP,RAD51,XRCC1,XRCC4,XRCC6
GO:BP	positive regulation of organelle organization	GO:0010638	FALSE	3.7495018115360995e-16	15.426026432238645	505	684	62	21031	ABL1,ACTL6A,ACTR5,ACTR8,ATM,ATR,ATRX,CDK2,DDX11,ERCC1,FEN1,GTF2H2,HSPA1A,HSPA1B,INO80,INO80B,INO80C,INO80D,INO80E,KAT5,LIG4,MCRS1,MORC2,MRE11,NABP2,NBN,NFRKB,NPR2,NSMCE2,OOEP,PARK7,PML,PNKP,POT1,PRDM9,RAD21,RAD50,RAD51AP1,RALA,RPS3,RTEL1,RUVBL1,RUVBL2,SDC
GO:BP	negative regulation of metabolic process	GO:0009892	FALSE	1.1874954737351046e-15	14.925368037059402	3455	684	204	21031	ABL1,ANKLE1,APBB1,APEX1,ARL6IP1,ATM,ATR,ATRX,AUNIP,AXIN2,BACH1,BARD1,BCL7A,BLM,BRCA1,BRD7,BRIP1,CBX8,CDA,CDK2,CDKN2D,CGAS,CHD4,CHEK1,CLP1,CYREN,DDX3X,DGCR8,DHX9,DMAP1,DOT1L,DPF2,DTX3L,EGFR,EPC1,ERCC1,ERCC4,ERCC6,FANCB,FBH1,FBXW7,FMN2,FMR1,FOXM1,FTO,FUS,FZ
GO:BP	mitotic intra-S DNA damage checkpoint signaling	GO:0031573	FALSE	1.837253736213249e-15	14.735830860772293	17	684	14	21031	CHEK2,EME1,EME2,FANCD2,HUS1,HUS1B,MDC1,MRE11,MSH2,MUS81,RAD17,RAD9A,RAD9B,XPC
GO:BP	positive regulation of myoblast differentiation	GO:0045663	TRUE	2.570017164265089e-15	14.590063976154806	44	684	20	21031	ACTB,ACTL6A,ACTL6B,ARID1A,ARID1B,ARID2,BRD7,DPF3,KAT5,PBRM1,PHF10,SMARCA2,SMARCA4,SMARCB1,SMARCC1,SMARCC2,SMARCD1,SMARCD2,SMARCD3,SMARCE1
GO:BP	cellular process	GO:0009987	FALSE	2.5759993191069402e-15	14.589054256105758	19708	684	683	21031	AAAS,ABL1,ABRAXAS1,ACTB,ACTL6A,ACTL6B,ACTR2,ACTR5,ACTR8,ADA,ADCY6,ADPRS,ADRM1,AK1,AK3,ALKBH1,ALKBH2,ALKBH3,ANKLE1,AP5S1,AP5Z1,APBB1,APEX1,APEX2,APLF,APRT,APTX,ARID1A,ARID1B,ARID2,ARL6IP1,ASCC1,ASCC2,ASCC3,ASF1A,ATM,ATR,ATRIP,ATRX,ATXN7,ATXN7L3,AUNIP,AXIN2
GO:BP	base-excision repair, AP site formation	GO:0006285	FALSE	2.898158785156497e-15	14.5379	12	684	12	21031	ERCC5,MBD4,MPG,MUTYH,NEIL1,NEIL2,NEIL3,NTHL1,OGG1,SMUG1,TDG,UNG
GO:BP	error-prone translesion synthesis	GO:0042276	FALSE	2.898158785156497e-15	14.5379	12	684	12	21031	MAD2L2,POLD2,POLD3,POLE2,POLH,POLI,POLK,POLQ,PRIMPOL,REV1,REV3L,USP1
GO:BP	double-strand break repair via break-induced replication	GO:0000727	FALSE	2.898158785156497e-15	14.5379	12	684	12	21031	CDC45,CDC7,GINS2,GINS4,MCM2,MCM3,MCM4,MCM5,MCM6,MCM7,MCMDC2,MUS81
GO:BP	response to X-ray	GO:0010165	FALSE	3.4371560604056086e-15	14.463800748737281	29	684	17	21031	ATM,BLM,BRCA2,BRCC3,ERCC1,ERCC6,ERCC8,LIG4,MSH2,NIPBL,NUCKS1,TP53,TP53BP1,XRCC2,XRCC4,XRCC5,XRCC6
GO:BP	protein-DNA complex disassembly	GO:0032986	FALSE	4.266708519607741e-15	14.369907024975182	21	684	15	21031	ARID1A,ARID2,H2AC25,HMGA1,SMARCA4,SMARCB1,SMARCC1,SMARCC2,SMARCD1,SMARCD2,SMARCD3,SMARCE1,SSRP1,SUPT16H,TNP1
GO:BP	negative regulation of chromosome organization	GO:2001251	FALSE	4.41930711768211e-15	14.35464581629696	95	684	27	21031	ATM,ATRX,ERCC1,ERCC4,GEN1,MAD2L2,MCM2,MCRS1,MNAT1,NBN,PARP1,PIF1,PML,POT1,RAD21,RAD50,RTEL1,SETMAR,SLX1A,SLX4,SMARCA5,STN1,TERF2IP,TRIP13,XRCC1,XRCC3,ZWINT
GO:BP	regulation of biological process	GO:0050789	FALSE	5.2808283535461354e-15	14.277297948459097	12287	684	507	21031	AAAS,ABL1,ABRAXAS1,ACTB,ACTL6A,ACTL6B,ACTR2,ACTR5,ACTR8,ADA,ADCY6,ADPRS,ALKBH1,ANKLE1,APBB1,APEX1,APLF,ARID1A,ARID1B,ARID2,ARL6IP1,ASCC1,ASCC2,ATM,ATR,ATRIP,ATRX,ATXN7,ATXN7L3,AUNIP,AXIN2,BABAM1,BABAM2,BACH1,BARD1,BCAM,BCAP31,BCCIP,BCL7A,BCL7B,BCL7C,BLM,B
GO:BP	B cell activation involved in immune response	GO:0002312	FALSE	6.477435368259329e-15	14.188596911703522	88	684	26	21031	ABL1,ADA,APLF,ERCC1,EXO1,HMCES,KMT5B,KMT5C,LIG4,MAD2L2,MLH1,MSH2,MSH6,NBN,NSD2,PARP3,PAXIP1,PMS2,RIF1,RNF168,RNF8,SHLD1,SHLD2,SHLD3,TP53BP1,UNG
GO:BP	biological regulation	GO:0065007	FALSE	7.949863114410805e-15	14.099640349226277	12680	684	518	21031	AAAS,ABL1,ABRAXAS1,ACTB,ACTL6A,ACTL6B,ACTR2,ACTR5,ACTR8,ADA,ADCY6,ADPRS,AK3,ALKBH1,ANKLE1,APBB1,APEX1,APLF,APTX,ARID1A,ARID1B,ARID2,ARL6IP1,ASCC1,ASCC2,ATM,ATR,ATRIP,ATRX,ATXN7,ATXN7L3,AUNIP,AXIN2,BABAM1,BABAM2,BACH1,BARD1,BCAM,BCAP31,BCCIP,BCL7A,BCL7B,BC
GO:BP	negative regulation of cellular metabolic process	GO:0031324	FALSE	9.080322611354234e-15	14.041898721320106	3226	684	192	21031	ABL1,ANKLE1,APBB1,APEX1,ATM,ATR,ATRX,AUNIP,AXIN2,BACH1,BARD1,BCL7A,BLM,BRCA1,BRD7,BRIP1,CBX8,CDA,CDK2,CDKN2D,CGAS,CHD4,CHEK1,CLP1,CYREN,DDX3X,DGCR8,DHX9,DMAP1,DOT1L,DPF2,EPC1,ERCC1,ERCC4,ERCC6,FANCB,FBH1,FBXW7,FMR1,FOXM1,FTO,FUS,FZR1,HCLS1,HDAC10,HDAC9,HE
GO:BP	production of molecular mediator of immune response	GO:0002440	FALSE	9.119429835483838e-15	14.04003231375972	220	684	39	21031	APLF,CGAS,CYREN,DDX1,ERCC1,EXO1,HMCES,KMT5B,KMT5C,LIG4,MAD2L2,MLH1,MSH2,MSH3,MSH6,NBN,NHEJ1,NSD2,PARP3,PAXIP1,PMS2,POLB,POLL,POLQ,PRKDC,RIF1,RNF168,RNF8,SAMHD1,SHLD1,SHLD2,SHLD3,SIRT1,TP53BP1,TREX1,TWIST1,UNG,XRCC4,YY1
GO:BP	nucleobase-containing compound catabolic process	GO:0034655	FALSE	1.2538131507438359e-14	13.901767179332337	526	684	61	21031	ADA,APEX1,ATM,AXIN2,CDA,DHX9,DNA2,DUT,FBH1,FEN1,FMR1,FTO,FUS,HPRT1,HSF1,HSPA1A,HSPA1B,IER3,ITPA,KAT2B,MBD4,MEIOC,MLH1,MUS81,NCBP2,NEIL1,NEIL2,NPM1,NT5C,NTHL1,NUDT9,OGG1,PDE4B,PNP,POLB,POLR2G,REXO4,RNASEH2A,RNASEH2B,RNASEH2C,SAMHD1,SETMAR,SIRT6,SMG1,SMUG1,
GO:BP	cell division	GO:0051301	FALSE	1.4350439852274268e-14	13.843134787258352	656	684	69	21031	ACTR2,ACTR8,BABAM1,BABAM2,BLM,BOD1L1,BRCA2,BRCC3,BRIP1,CCNO,CDC14B,CDC7,CDCA5,CDK2,CDK7,CENPS,CENPX,CEP164,CETN1,CETN2,CHEK2,CINP,DCLRE1A,ERCC2,FMN2,FZR1,HMGA2,INO80,KAT2A,KAT2B,LIG1,LIG3,LIG4,MAD2L2,MCM5,NSMCE2,OOEP,PDS5A,PDS5B,POGZ,POLDIP2,PTTG1,RAD21,R
GO:BP	double-strand break repair involved in meiotic recombination	GO:1990918	FALSE	9.05190158454523e-14	13.043260176493854	11	684	11	21031	BRIP1,BRME1,DMC1,FANCD2,HSF2BP,MAJIN,PRDM9,RAD51,SPO11,TERB1,TERB2
GO:BP	regulation of post-translational protein modification	GO:1901873	FALSE	9.147383594093671e-14	13.03870310846223	247	684	40	21031	ABL1,BRCA1,CDC14B,CENPS,CENPX,COMMD1,DDX3X,DTX3L,FANCI,FANCM,FBXW7,FZR1,HSPA1A,HSPA1B,HUWE1,KDM1A,MAD2L2,MTA1,NOP53,NPM1,NSMCE3,PARK7,PARP10,PAXIP1,PIAS4,PRKCG,RBX1,RNF111,RPS3,SIRT7,SPRTN,STUB1,UBE2B,UBE2N,UBE2V1,UBE2V2,UFL1,VCP,VPS28,WDR48
GO:BP	regulation of protein ubiquitination	GO:0031396	FALSE	9.175187270758221e-14	13.03738506278956	199	684	36	21031	ABL1,BRCA1,CDC14B,CENPS,CENPX,COMMD1,DDX3X,DTX3L,FANCI,FANCM,FBXW7,FZR1,HSPA1A,HSPA1B,HUWE1,KDM1A,MAD2L2,MTA1,NPM1,NSMCE3,PARK7,PARP10,PAXIP1,PRKCG,RBX1,RNF111,RPS3,SIRT7,SPRTN,STUB1,UBE2N,UBE2V1,UBE2V2,UFL1,VPS28,WDR48
GO:BP	protein localization to chromatin	GO:0071168	FALSE	1.0354469350707913e-13	12.98487215306841	58	684	21	21031	APLF,CDK9,ESCO2,MCM8,MCM9,MMS22L,MRNIP,MSH2,NIPBL,PARP1,PIAS4,RAD21,RUVBL2,SETD2,SGF29,SIRT6,TONSL,VCP,VCPIP1,ZMYND8,RNF4
GO:BP	protein-DNA complex assembly	GO:0065004	FALSE	1.5065557127951816e-13	12.822014803378522	238	684	39	21031	ASF1A,ATRX,BRF2,CDC45,CENPX,CHAF1A,CHAF1B,DMC1,GTF2A2,GTF2B,GTF2H5,H2AX,HMGB1,MCM2,NPM1,POGZ,RAD51,RAD51C,RAD52,SHPRH,SMARCA4,SMARCA5,SMARCB1,SSRP1,SUPT16H,TAF10,TAF12,TAF13,TAF1C,TAF2,TAF4,TAF5,TAF6,TAF6L,TAF7,TAF9,TP53,RNF4,POLE3
GO:BP	resolution of meiotic recombination intermediates	GO:0000712	FALSE	1.9551880573426917e-13	12.70881146418202	17	684	13	21031	ANKLE1,CENPS,CENPX,EME1,EME2,ERCC4,FANCM,MEIOB,MLH1,MUS81,RMI1,SLX4,HFM1
GO:BP	protein modification process	GO:0036211	FALSE	2.0016828088991283e-13	12.69860474067222	3031	684	180	21031	ABL1,ACTB,ADPRS,ATM,ATR,AXIN2,BABAM2,BARD1,BCCIP,BLM,BRCA1,BRCA2,BRCC3,CDC14B,CDC7,CDK2,CDK7,CDK9,CDKN2D,CENPS,CENPX,CHCHD4,CHEK1,CHEK2,CLSPN,COMMD1,CUL4A,CUL4B,DAD1,DDB1,DDB2,DDX3X,DTL,DTX3L,DYRK1B,EGFR,EID3,ERCC6,ERCC8,ESCO2,ETAA1,EYA1,FAAP100,FAAP20,FA
GO:BP	telomere maintenance via recombination	GO:0000722	FALSE	2.4839676228939144e-13	12.604854069240286	14	684	12	21031	BRCA2,ERCC1,ERCC4,NSMCE2,RAD50,RAD51,RAD51C,RAD51D,SMC5,SMC6,XRCC1,XRCC3
GO:BP	regulation of protein modification by small protein conjugation or removal	GO:1903320	FALSE	2.7055817026944144e-13	12.567739346782746	242	684	39	21031	ABL1,BRCA1,CDC14B,CENPS,CENPX,COMMD1,DDX3X,DTX3L,FANCI,FANCM,FBXW7,FZR1,HSPA1A,HSPA1B,HUWE1,KDM1A,MAD2L2,MTA1,NOP53,NPM1,NSMCE3,PARK7,PARP10,PAXIP1,PIAS4,PRKCG,RBX1,RNF111,RPS3,SIRT7,SPRTN,STUB1,UBE2N,UBE2V1,UBE2V2,UFL1,VCP,VPS28,WDR48
GO:BP	positive regulation of cell cycle	GO:0045787	FALSE	2.909533895296426e-13	12.536176579025836	349	684	47	21031	ABL1,ATRX,BRCA2,CDC14B,CDC7,CDCA5,CHEK1,CUL4A,CUL4B,DDX11,DDX3X,DTL,EGFR,FEN1,FGF10,GEN1,HSF1,INO80,KAT2B,KAT5,MEIOC,MNAT1,NPM1,NPR2,NSMCE2,OOEP,POLDIP2,PRDM9,RAD18,RAD21,RAD23A,RAD51AP1,RAD51B,RAD51C,RHNO1,RRM1,RRM2B,SLF1,SLF2,SMARCD3,SMC2,SMC4,SMC5,SMC6
GO:BP	cellular nitrogen compound catabolic process	GO:0044270	FALSE	4.643540889035714e-13	12.333150725887586	567	684	61	21031	ADA,APEX1,ATM,AXIN2,CDA,DHX9,DNA2,DUT,FBH1,FEN1,FMR1,FTO,FUS,HPRT1,HSF1,HSPA1A,HSPA1B,IER3,ITPA,KAT2B,MBD4,MEIOC,MLH1,MUS81,NCBP2,NEIL1,NEIL2,NPM1,NT5C,NTHL1,NUDT9,OGG1,PDE4B,PNP,POLB,POLR2G,REXO4,RNASEH2A,RNASEH2B,RNASEH2C,SAMHD1,SETMAR,SIRT6,SMG1,SMUG1,
GO:BP	heterocycle catabolic process	GO:0046700	FALSE	5.047321997744632e-13	12.296938988235816	568	684	61	21031	ADA,APEX1,ATM,AXIN2,CDA,DHX9,DNA2,DUT,FBH1,FEN1,FMR1,FTO,FUS,HPRT1,HSF1,HSPA1A,HSPA1B,IER3,ITPA,KAT2B,MBD4,MEIOC,MLH1,MUS81,NCBP2,NEIL1,NEIL2,NPM1,NT5C,NTHL1,NUDT9,OGG1,PDE4B,PNP,POLB,POLR2G,REXO4,RNASEH2A,RNASEH2B,RNASEH2C,SAMHD1,SETMAR,SIRT6,SMG1,SMUG1,
GO:BP	DNA replication initiation	GO:0006270	FALSE	8.259479445796632e-13	12.083047323253718	37	684	17	21031	CDC45,CDK2,KAT7,MCM2,MCM3,MCM4,MCM5,MCM6,MCM7,NBN,POLA1,POLA2,PRIM1,TICRR,TOPBP1,WRNIP1,RPA4
GO:BP	telomere maintenance via telomere trimming	GO:0090737	FALSE	1.2053407473722276e-12	11.918890161567102	15	684	12	21031	BLM,DNA2,ERCC1,EXO1,NBN,RTEL1,SLX1A,SLX4,SMARCAL1,WRN,XRCC3,XRCC5
GO:BP	t-circle formation	GO:0090656	FALSE	1.2053407473722276e-12	11.918890161567102	15	684	12	21031	BLM,DNA2,ERCC1,EXO1,NBN,RTEL1,SLX1A,SLX4,SMARCAL1,WRN,XRCC3,XRCC5
GO:BP	formation of extrachromosomal circular DNA	GO:0001325	FALSE	1.2053407473722276e-12	11.918890161567102	15	684	12	21031	BLM,DNA2,ERCC1,EXO1,NBN,RTEL1,SLX1A,SLX4,SMARCAL1,WRN,XRCC3,XRCC5
GO:BP	positive regulation of cell cycle process	GO:0090068	FALSE	2.1796295209614997e-12	11.661617318631823	257	684	39	21031	ATRX,CDC14B,CDC7,CDCA5,CUL4A,CUL4B,DDX11,DDX3X,DTL,EGFR,FEN1,FGF10,GEN1,INO80,KAT2B,KAT5,NPM1,NPR2,NSMCE2,OOEP,POLDIP2,PRDM9,RAD18,RAD21,RAD51AP1,RAD51B,RAD51C,RHNO1,RRM1,RRM2B,SLF1,SLF2,SMARCD3,SMC2,SMC4,SMC5,SMC6,UBE2B,XRCC3
GO:BP	aromatic compound catabolic process	GO:0019439	FALSE	2.365560326238583e-12	11.626065972147877	587	684	61	21031	ADA,APEX1,ATM,AXIN2,CDA,DHX9,DNA2,DUT,FBH1,FEN1,FMR1,FTO,FUS,HPRT1,HSF1,HSPA1A,HSPA1B,IER3,ITPA,KAT2B,MBD4,MEIOC,MLH1,MUS81,NCBP2,NEIL1,NEIL2,NPM1,NT5C,NTHL1,NUDT9,OGG1,PDE4B,PNP,POLB,POLR2G,REXO4,RNASEH2A,RNASEH2B,RNASEH2C,SAMHD1,SETMAR,SIRT6,SMG1,SMUG1,
GO:BP	deoxyribonucleotide catabolic process	GO:0009264	FALSE	2.3817740665798395e-12	11.623099437769858	28	684	15	21031	ADA,DUT,MBD4,NEIL1,NEIL2,NT5C,NTHL1,OGG1,PNP,SAMHD1,SMUG1,TDG,UNG,NUDT18,NUDT15
GO:BP	deoxyribose phosphate catabolic process	GO:0046386	FALSE	2.3817740665798395e-12	11.623099437769858	28	684	15	21031	ADA,DUT,MBD4,NEIL1,NEIL2,NT5C,NTHL1,OGG1,PNP,SAMHD1,SMUG1,TDG,UNG,NUDT18,NUDT15
GO:BP	protein monoubiquitination	GO:0006513	FALSE	2.6782205644708965e-12	11.572153659591327	52	684	19	21031	DTL,FAAP100,FAAP20,FANCA,FANCB,FANCC,FANCF,FANCG,FANCL,FANCM,HUWE1,RAD18,RBX1,STUB1,UBE2D3,UBE2T,UBE2W,WDR48,FANCE
GO:BP	lymphocyte activation	GO:0046649	FALSE	3.5474194090608414e-12	11.450087462141873	783	684	72	21031	ABL1,ACTB,ACTL6A,ACTL6B,ADA,APLF,ARID1A,ARID1B,ARID2,ATM,BRD7,CEBPG,CGAS,CHRNA4,CUL4A,DCLRE1C,ERCC1,EXO1,FANCA,FANCD2,FGF10,HDAC9,HMCES,HMGB1,HPRT1,IMPDH2,KAT2A,KAT5,KAT7,KMT5B,KMT5C,LIG4,MAD2L2,MLH1,MSH2,MSH6,NBN,NHEJ1,NSD2,PARP3,PAXIP1,PBRM1,PHF10,PMS2,
GO:BP	telomere maintenance via telomere lengthening	GO:0010833	FALSE	3.72743304689052e-12	11.428590148713905	84	684	23	21031	ATM,ATR,DCLRE1B,ERCC4,MCRS1,MRE11,PARP1,PIF1,PML,PNKP,POT1,RAD50,RAD51,RFC1,RPA1,RTEL1,SLX1A,SLX4,STN1,TERF2IP,TNKS1BP1,WRAP53,XRCC5
GO:BP	pyrimidine nucleotide metabolic process	GO:0006220	TRUE	8.980600159086653e-12	11.046694639160075	55	684	19	21031	AK3,CDA,CMPK2,DUT,MBD4,NEIL1,NEIL2,NME1,NME3,NME4,NT5C,NTHL1,OGG1,SMUG1,TDG,TYMS,UMPS,UNG,NT5C3
GO:BP	intrinsic apoptotic signaling pathway in response to DNA damage	GO:0008630	FALSE	1.0067972364274084e-11	10.997057985223371	106	684	25	21031	ABL1,ATM,BRCA1,BRCA2,CDKN2D,CHEK2,ERCC6,FBH1,IER3,KDM1A,MLH1,MSH2,MSH6,PIAS4,PML,POLB,PRKDC,RAD9A,RPS3,SIRT1,TAF9,TMEM161A,TP53,USP28,USP47
GO:BP	negative regulation of telomere maintenance	GO:0032205	FALSE	2.043299847920186e-11	10.68966789732163	37	684	16	21031	ATM,ERCC1,ERCC4,MCRS1,NBN,PARP1,PIF1,PML,POT1,RAD50,RTEL1,SLX1A,SLX4,STN1,TERF2IP,XRCC1
GO:BP	macromolecule catabolic process	GO:0009057	FALSE	2.1636293564447815e-11	10.664817134617898	1338	684	99	21031	ADRM1,APEX1,ASCC2,ASCC3,ATM,AXIN2,BARD1,BCAP31,CDK2,CHEK2,COMMD1,CUL4A,CUL4B,DDB1,DHX9,DNA2,DTL,DTX3L,EGFR,ERCC8,FBH1,FBXO6,FBXW7,FEN1,FMN2,FMR1,FTO,FUS,FZR1,HERC2,HSF1,HSPA1A,HSPA1B,IER3,KAT5,KLHL15,MAD2L2,MEIOC,MLH1,MTA1,MUS81,NCBP2,NOP53,NPM1,PARK7,PML
GO:BP	organic cyclic compound catabolic process	GO:1901361	FALSE	2.1809084085567283e-11	10.661362573070388	616	684	61	21031	ADA,APEX1,ATM,AXIN2,CDA,DHX9,DNA2,DUT,FBH1,FEN1,FMR1,FTO,FUS,HPRT1,HSF1,HSPA1A,HSPA1B,IER3,ITPA,KAT2B,MBD4,MEIOC,MLH1,MUS81,NCBP2,NEIL1,NEIL2,NPM1,NT5C,NTHL1,NUDT9,OGG1,PDE4B,PNP,POLB,POLR2G,REXO4,RNASEH2A,RNASEH2B,RNASEH2C,SAMHD1,SETMAR,SIRT6,SMG1,SMUG1,
GO:BP	regulation of RNA splicing	GO:0043484	FALSE	2.3164792354290663e-11	10.635171588393696	186	684	32	21031	ATXN7,ATXN7L3,ENY2,FMR1,FUS,HSPA1A,KAT2A,KAT2B,NPM1,PRPF19,SETX,SF3B3,SF3B5,SGF29,SRSF6,SUPT20H,SUPT3H,SUPT7L,TADA1,TADA2B,TADA3,TAF10,TAF12,TAF5L,TAF6L,TAF9,TRRAP,UPF1,UPF3B,USP22,ZBTB7A,CLK2
GO:BP	chromatin looping	GO:0140588	FALSE	3.014941303584795e-11	10.520721138508032	11	684	10	21031	EID3,NSMCE1,NSMCE2,NSMCE3,NSMCE4A,RAD21,SLF1,SLF2,SMC5,SMC6
GO:BP	multicellular organismal reproductive process	GO:0048609	FALSE	3.1086851469221535e-11	10.50742326183544	929	684	78	21031	ADA,ATM,ATRX,BCAP31,BRCA2,BRIP1,BRME1,C14ORF39,CETN2,CUL4A,DDB1,DDX3X,DMC1,EGFR,EPC1,ERCC1,FANCA,FANCC,FANCD2,FANCG,FANCL,FIGNL1,FMN2,GGN,GPX4,H2AX,HERC2,HROB,HSF2BP,KASH5,KAT5,MAJIN,MARF1,MCM8,MCM9,MEIOB,MEIOC,MLH1,MLH3,MSH2,MSH4,MSH6,NPR2,PARP1,PARP2,PC
GO:BP	regulation of embryonic development	GO:0045995	FALSE	3.248660589746129e-11	10.48829566006168	92	684	23	21031	ACTL6A,ACTR5,ACTR8,INO80,INO80B,INO80C,INO80D,INO80E,KAT2A,KAT2B,MCRS1,NFRKB,NIPBL,RUVBL1,RUVBL2,SGF29,TADA3,TDG,TFPT,TRIP12,UCHL5,YY1,KHDC3L
GO:BP	regulation of isotype switching	GO:0045191	FALSE	3.4238948548632036e-11	10.465479580634446	38	684	16	21031	APLF,HMCES,KMT5B,KMT5C,MAD2L2,MLH1,MSH2,NSD2,PARP3,PAXIP1,PMS2,RIF1,SHLD1,SHLD2,SHLD3,TP53BP1
GO:BP	gamete generation	GO:0007276	FALSE	3.559547204639309e-11	10.448605243328627	819	684	72	21031	ATM,ATRX,BCAP31,BRCA2,BRIP1,BRME1,C14ORF39,CETN2,CUL4A,DDB1,DDX3X,DMC1,EPC1,ERCC1,FANCA,FANCC,FANCD2,FANCG,FANCL,FIGNL1,FMN2,GGN,GPX4,H2AX,HERC2,HROB,HSF2BP,KASH5,KAT5,MAJIN,MARF1,MCM8,MCM9,MEIOB,MEIOC,MLH1,MLH3,MSH2,MSH4,MSH6,NPR2,PRDM9,PSME4,PTTG1,RAD21
GO:BP	positive regulation of lymphocyte activation	GO:0051251	FALSE	4.371920746959093e-11	10.359327719428261	323	684	42	21031	ABL1,ACTB,ACTL6A,ACTL6B,ADA,ARID1A,ARID1B,ARID2,BRD7,FGF10,HMCES,HMGB1,KAT5,KMT5B,KMT5C,MAD2L2,MLH1,MSH2,NSD2,PAXIP1,PBRM1,PHF10,PMS2,PNP,PRKDC,RIF1,RPS3,SHLD1,SHLD2,SHLD3,SMARCA2,SMARCA4,SMARCB1,SMARCC1,SMARCC2,SMARCD1,SMARCD2,SMARCD3,SMARCE1,TP53BP1,XRC
GO:BP	telomere capping	GO:0016233	FALSE	5.6322967312908344e-11	10.249314472941316	39	684	16	21031	ATM,DCLRE1B,ERCC1,ERCC4,MRE11,NABP2,NBN,PNKP,POT1,PRKDC,RAD50,RTEL1,STN1,TERF2IP,USP7,XRCC1
GO:BP	stem cell population maintenance	GO:0019827	FALSE	6.899274936126872e-11	10.161196548072157	181	684	31	21031	ACTB,ACTL6A,ACTL6B,ARID1A,BCL7A,BCL7B,BCL7C,CUL4A,DPF2,FANCC,FANCD2,FGF10,HMGA2,KAT2A,LIG4,NIPBL,PHF10,RIF1,SIRT6,SMARCA2,SMARCA4,SMARCB1,SMARCC1,SMARCD1,SMARCE1,SMC1A,SMC3,SMC5,TAF5L,TAF6L,VPS72
GO:BP	positive regulation of isotype switching	GO:0045830	FALSE	7.776729751442142e-11	10.109202992917925	28	684	14	21031	HMCES,KMT5B,KMT5C,MAD2L2,MLH1,MSH2,NSD2,PAXIP1,PMS2,RIF1,SHLD1,SHLD2,SHLD3,TP53BP1
GO:BP	intrinsic apoptotic signaling pathway	GO:0097193	FALSE	8.714128516351486e-11	10.059776039358871	315	684	41	21031	ABL1,ATM,BCAP31,BRCA1,BRCA2,CDKN2D,CHEK2,CUL4A,DDX3X,ERCC2,ERCC6,FBH1,FBXW7,FIGNL1,HSPA1A,IER3,JMY,KDM1A,MLH1,MSH2,MSH6,NBN,NONO,PARK7,PARP1,PIAS4,PML,POLB,PRKDC,RAD9A,RPS3,RRM2B,SFPQ,SIRT1,TAF6,TAF9,TMEM161A,TP53,USP28,USP47,DFNA5
GO:BP	transcription-coupled nucleotide-excision repair	GO:0006283	FALSE	8.792321459267705e-11	10.055896441895534	9	684	9	21031	ERCC2,ERCC3,ERCC5,ERCC6,ERCC8,POLR2I,USP7,UVSSA,XAB2
GO:BP	DNA dealkylation involved in DNA repair	GO:0006307	FALSE	8.792321459267705e-11	10.055896441895534	9	684	9	21031	ALKBH1,ALKBH2,ALKBH3,ASCC1,ASCC2,ASCC3,FTO,MGMT,MPG
GO:BP	transcription by RNA polymerase I	GO:0006360	TRUE	1.0682465742907056e-10	9.971328491226917	70	684	20	21031	DDX11,DEK,ERCC2,ERCC6,GTF2H1,GTF2H5,NOP53,POLR1C,POLR1D,POLR2E,POLR2F,POLR2H,POLR2K,SIRT7,SMARCA4,SMARCA5,SMARCB1,TAF1C,ZMPSTE24,ZNRD1
GO:BP	regulation of DNA-templated DNA replication initiation	GO:0030174	FALSE	1.0968269085431102e-10	9.959861903506255	15	684	11	21031	CDK2,KAT7,MCM2,MCM3,MCM4,MCM5,MCM6,MCM7,NBN,TICRR,WRNIP1
GO:BP	maintenance of cell number	GO:0098727	FALSE	1.2795603785796654e-10	9.892939216251753	185	684	31	21031	ACTB,ACTL6A,ACTL6B,ARID1A,BCL7A,BCL7B,BCL7C,CUL4A,DPF2,FANCC,FANCD2,FGF10,HMGA2,KAT2A,LIG4,NIPBL,PHF10,RIF1,SIRT6,SMARCA2,SMARCA4,SMARCB1,SMARCC1,SMARCD1,SMARCE1,SMC1A,SMC3,SMC5,TAF5L,TAF6L,VPS72
GO:BP	negative regulation of gene expression, epigenetic	GO:0045814	FALSE	1.342411574757397e-10	9.872114311855366	139	684	27	21031	ATRX,BRCA1,CDK2,CHEK1,DOT1L,EPC1,HDAC9,HMGA2,HMGB1,KDM1A,MORC2,MTA1,RIF1,SIRT1,SIRT6,SIRT7,SMARCA5,SMCHD1,SUV39H1,TEX15,TNP1,TRIM28,TRIP12,UBR5,UHRF1,USP7,POLE3
GO:BP	somatic hypermutation of immunoglobulin genes	GO:0016446	FALSE	1.7562473599754333e-10	9.755414315590112	12	684	10	21031	EXO1,MLH1,MSH2,MSH6,PMS2,POLB,POLL,POLQ,SAMHD1,UNG
GO:BP	regulation of stem cell population maintenance	GO:2000036	FALSE	1.9372520494585036e-10	9.71281	72	684	20	21031	ACTB,ACTL6A,ACTL6B,ARID1A,BCL7A,BCL7B,BCL7C,DPF2,HMGA2,KAT2A,PHF10,SIRT6,SMARCA2,SMARCA4,SMARCB1,SMARCC1,SMARCD1,SMARCE1,TAF5L,TAF6L
GO:BP	female gamete generation	GO:0007292	FALSE	2.7709605921256705e-10	9.557369650595994	166	684	29	21031	ATM,BRCA2,BRME1,C14ORF39,DDB1,DMC1,ERCC1,FMN2,HROB,HSF2BP,KASH5,MAJIN,MARF1,MCM8,MCM9,MEIOB,MEIOC,MLH1,MLH3,MSH4,NPR2,PRDM9,REC8,SIRT1,SPIRE1,SPIRE2,SPO11,TERB2,TRIP13
GO:BP	programmed cell death	GO:0012501	FALSE	2.789374835765684e-10	9.554493121386018	1984	684	126	21031	ABL1,ACTB,ACTL6A,ADA,ADPRS,ALKBH1,APBB1,APEX1,ARL6IP1,ATM,BABAM2,BARD1,BCAP31,BCL7B,BCL7C,BRCA1,BRCA2,BRD8,CDKN2D,CHEK1,CHEK2,CUL4A,DAD1,DDB1,DDX3X,DHX9,DMAP1,DPF1,DPF2,EGFR,EP400,EPC1,EPC2,ERCC2,ERCC3,ERCC5,ERCC6,EYA1,EYA2,EYA3,EYA4,FBH1,FBXW7,FGF10,FIGN
GO:BP	nucleotide metabolic process	GO:0009117	FALSE	3.114190870340445e-10	9.50665	601	684	58	21031	ADA,ADCY6,AK1,AK3,APRT,CDA,CMPK2,DGUOK,DUT,FIGNL1,GMPR2,GUK1,HPRT1,HSPA1A,HSPA1B,IER3,IMPDH2,ITPA,KAT2B,MBD4,NEIL1,NEIL2,NME1,NME3,NME4,NPR2,NT5C,NTHL1,NUDT9,OGG1,PARG,PARK7,PARP1,PARP10,PARP9,PDE4B,PNP,RNASEH2B,RRM1,RRM2B,SAMHD1,SIRT6,SMUG1,TDG,TIGAR,TK2
GO:BP	cell death	GO:0008219	FALSE	3.2246189881590923e-10	9.491521593002503	1988	684	126	21031	ABL1,ACTB,ACTL6A,ADA,ADPRS,ALKBH1,APBB1,APEX1,ARL6IP1,ATM,BABAM2,BARD1,BCAP31,BCL7B,BCL7C,BRCA1,BRCA2,BRD8,CDKN2D,CHEK1,CHEK2,CUL4A,DAD1,DDB1,DDX3X,DHX9,DMAP1,DPF1,DPF2,EGFR,EP400,EPC1,EPC2,ERCC2,ERCC3,ERCC5,ERCC6,EYA1,EYA2,EYA3,EYA4,FBH1,FBXW7,FGF10,FIGN
GO:BP	regulation of myoblast differentiation	GO:0045661	FALSE	3.4400940838435046e-10	9.463429679656574	74	684	20	21031	ACTB,ACTL6A,ACTL6B,ARID1A,ARID1B,ARID2,BRD7,DPF3,KAT5,PBRM1,PHF10,SMARCA2,SMARCA4,SMARCB1,SMARCC1,SMARCC2,SMARCD1,SMARCD2,SMARCD3,SMARCE1
GO:BP	positive regulation of protein modification by small protein conjugation or removal	GO:1903322	FALSE	4.0415823542377323e-10	9.393448567273296	134	684	26	21031	BRCA1,CDC14B,CENPS,CENPX,COMMD1,DDX3X,FANCI,FANCM,FBXW7,FZR1,HUWE1,KDM1A,MTA1,NOP53,NPM1,NSMCE3,PAXIP1,PIAS4,RBX1,RNF111,SPRTN,STUB1,UBE2N,UBE2V1,UBE2V2,VCP
GO:BP	multicellular organism reproduction	GO:0032504	FALSE	4.667308779846039e-10	9.330933466107084	978	684	78	21031	ADA,ATM,ATRX,BCAP31,BRCA2,BRIP1,BRME1,C14ORF39,CETN2,CUL4A,DDB1,DDX3X,DMC1,EGFR,EPC1,ERCC1,FANCA,FANCC,FANCD2,FANCG,FANCL,FIGNL1,FMN2,GGN,GPX4,H2AX,HERC2,HROB,HSF2BP,KASH5,KAT5,MAJIN,MARF1,MCM8,MCM9,MEIOB,MEIOC,MLH1,MLH3,MSH2,MSH4,MSH6,NPR2,PARP1,PARP2,PC
GO:BP	mitotic sister chromatid cohesion	GO:0007064	FALSE	4.695926117875717e-10	9.328278744565234	31	684	14	21031	ATRX,CDCA5,ESCO2,NIPBL,NSMCE2,PDS5A,PDS5B,POGZ,RAD21,SLF1,SLF2,SMC1A,SMC3,SMC5
GO:BP	nucleosome organization	GO:0034728	FALSE	4.854673839073651e-10	9.313839942820609	135	684	26	21031	ARID1A,ARID2,ASF1A,ATRX,CHAF1A,CHAF1B,H2AC25,H2AX,HMGA1,MCM2,NPM1,SETD2,SHPRH,SMARCA4,SMARCA5,SMARCB1,SMARCC1,SMARCC2,SMARCD1,SMARCD2,SMARCD3,SMARCE1,SSRP1,SUPT16H,TNP1,POLE3
GO:BP	positive regulation of post-translational protein modification	GO:1901875	FALSE	4.854673839073651e-10	9.313839942820609	135	684	26	21031	BRCA1,CDC14B,CENPS,CENPX,COMMD1,DDX3X,FANCI,FANCM,FBXW7,FZR1,HUWE1,KDM1A,MTA1,NOP53,NPM1,NSMCE3,PAXIP1,PIAS4,RBX1,RNF111,SPRTN,STUB1,UBE2N,UBE2V1,UBE2V2,VCP
GO:BP	DNA-templated transcription elongation	GO:0006354	FALSE	4.854673839073651e-10	9.313839942820609	135	684	26	21031	ADRM1,CDK9,ELL,ENY2,ERCC2,ERCC3,ERCC6,GTF2F1,GTF2H5,HMGN1,INTS3,KAT7,NCBP2,PARP1,PBRM1,POLR2I,RECQL5,RNF168,RNF8,SETD2,SIRT6,SUPT16H,SUPT4H1,SUPT5H,ZMYND8,TCEB3
GO:BP	nucleoside phosphate metabolic process	GO:0006753	FALSE	5.466340292696413e-10	9.262303335936418	609	684	58	21031	ADA,ADCY6,AK1,AK3,APRT,CDA,CMPK2,DGUOK,DUT,FIGNL1,GMPR2,GUK1,HPRT1,HSPA1A,HSPA1B,IER3,IMPDH2,ITPA,KAT2B,MBD4,NEIL1,NEIL2,NME1,NME3,NME4,NPR2,NT5C,NTHL1,NUDT9,OGG1,PARG,PARK7,PARP1,PARP10,PARP9,PDE4B,PNP,RNASEH2B,RRM1,RRM2B,SAMHD1,SIRT6,SMUG1,TDG,TIGAR,TK2
GO:BP	apoptotic process	GO:0006915	FALSE	5.605898720880654e-10	9.251354752697743	1913	684	122	21031	ABL1,ACTB,ACTL6A,ADA,ALKBH1,APBB1,APEX1,ARL6IP1,ATM,BABAM2,BARD1,BCAP31,BCL7B,BCL7C,BRCA1,BRCA2,BRD8,CDKN2D,CHEK1,CHEK2,CUL4A,DAD1,DDB1,DDX3X,DMAP1,DPF1,DPF2,EGFR,EP400,EPC1,EPC2,ERCC2,ERCC3,ERCC5,ERCC6,EYA1,EYA2,EYA3,EYA4,FBH1,FBXW7,FGF10,FIGNL1,FMN2,HCL
GO:BP	pyrimidine-containing compound metabolic process	GO:0072527	FALSE	5.900205430055491e-10	9.229132867072035	85	684	21	21031	AK3,CDA,CMPK2,DUT,MBD4,NEIL1,NEIL2,NME1,NME3,NME4,NT5C,NTHL1,OGG1,RRM1,SMUG1,TDG,TK2,TYMS,UMPS,UNG,NT5C3
GO:BP	cellular response to gamma radiation	GO:0071480	FALSE	6.518636146384983e-10	9.185843259491683	26	684	13	21031	ATM,ATR,CHEK2,GTF2H5,H2AX,HSF1,KDM1A,TP53,TREX1,WRN,XRCC5,XRCC6,ZMPSTE24
GO:BP	somatic diversification of immune receptors via somatic mutation	GO:0002566	FALSE	7.388666496291563e-10	9.131433935835203	13	684	10	21031	EXO1,MLH1,MSH2,MSH6,PMS2,POLB,POLL,POLQ,SAMHD1,UNG
GO:BP	negative regulation of RNA metabolic process	GO:0051253	FALSE	8.657378413021605e-10	9.062613599105626	1463	684	101	21031	APBB1,APEX1,AXIN2,BACH1,BARD1,BCL7A,BRCA1,BRD7,CBX8,CDK2,CHD4,DHX9,DMAP1,DPF2,EPC1,FMR1,FOXM1,FUS,HCLS1,HDAC10,HDAC9,HINFP,HMGA1,HMGA2,HMGB1,HSF1,HSPA1A,KAT2A,KAT2B,KAT5,KAT7,KDM1A,KDM2A,MAD2L2,MBTD1,MEIOC,MORC2,MTA1,NFX1,NIPBL,NONO,NOP53,NPM1,NSD2,NSMCE3
GO:BP	proteasomal protein catabolic process	GO:0010498	FALSE	8.883665537121958e-10	9.051407800654482	496	684	51	21031	ADRM1,ASCC2,ASCC3,AXIN2,BCAP31,CDK2,COMMD1,CUL4A,CUL4B,DDB1,DTL,ERCC8,FBXO6,FBXW7,FMR1,FZR1,HERC2,HSPA1A,HSPA1B,KAT5,KLHL15,MTA1,NOP53,PARK7,PML,PRKCG,PRPF19,PSMD14,PSME4,RAD23A,RAD23B,RBX1,SEM1,SIRT1,SIRT6,SMARCC1,STUB1,TAF9,TRIP12,UBE2A,UBE2B,UBE2D3,UBE
GO:BP	mitotic DNA replication	GO:1902969	FALSE	9.369834655026709e-10	9.028268072830802	17	684	11	21031	BRCA2,CDC45,LIG1,MCM2,MCM3,MCM4,MCM6,POLA1,RAD51,RECQL5,ZMPSTE24
GO:BP	positive regulation of leukocyte activation	GO:0002696	FALSE	1.0264602633476919e-9	8.988657858512443	354	684	42	21031	ABL1,ACTB,ACTL6A,ACTL6B,ADA,ARID1A,ARID1B,ARID2,BRD7,FGF10,HMCES,HMGB1,KAT5,KMT5B,KMT5C,MAD2L2,MLH1,MSH2,NSD2,PAXIP1,PBRM1,PHF10,PMS2,PNP,PRKDC,RIF1,RPS3,SHLD1,SHLD2,SHLD3,SMARCA2,SMARCA4,SMARCB1,SMARCC1,SMARCC2,SMARCD1,SMARCD2,SMARCD3,SMARCE1,TP53BP1,XRC
GO:BP	B cell activation	GO:0042113	FALSE	1.0969626754073099e-9	8.959808149216917	281	684	37	21031	ABL1,ADA,APLF,ATM,CEBPG,CHRNA4,DCLRE1C,ERCC1,EXO1,HDAC9,HMCES,KMT5B,KMT5C,LIG4,MAD2L2,MLH1,MSH2,MSH6,NBN,NHEJ1,NSD2,PARP3,PAXIP1,PMS2,PRKDC,RIF1,RNF168,RNF8,SHLD1,SHLD2,SHLD3,TP53,TP53BP1,UNG,YY1,ZBTB1,ZBTB7A
GO:BP	protein autoubiquitination	GO:0051865	FALSE	1.7194929896370068e-9	8.764599590454454	80	684	20	21031	BABAM2,BARD1,BRCA1,BRCA2,BRCC3,DDB2,DTX3L,ERCC8,MTA1,NFX1,RAD18,RAD51,RBX1,RNF8,STUB1,UBE2B,UBE2D3,UBE2T,UHRF1,RNF4
GO:BP	modification-dependent protein catabolic process	GO:0019941	FALSE	1.828874804476865e-9	8.73782	609	684	57	21031	ADRM1,ASCC2,ASCC3,AXIN2,CDK2,COMMD1,CUL4A,CUL4B,DDB1,DTL,DTX3L,ERCC8,FBXO6,FBXW7,FZR1,HERC2,HSPA1A,HSPA1B,KAT5,KLHL15,MTA1,NOP53,PARK7,PML,PRMT6,PSMD14,RAD23A,RAD23B,RBX1,RNF111,RNF168,RNF8,SEM1,SIRT1,SIRT6,SMARCC1,STUB1,TAF9,TRIP12,TSG101,UBE2A,UBE2B,UBE
GO:BP	negative regulation of organelle organization	GO:0010639	FALSE	1.985065027719297e-9	8.702225261839361	361	684	42	21031	ATM,ATRX,ATXN7,BRCA1,CHEK1,ERCC1,ERCC4,GEN1,HSPA1A,HUWE1,IER3,KAT2A,KAT2B,MAD2L2,MCM2,MCRS1,MNAT1,NBN,NPM1,PARP1,PIF1,PML,POT1,RAD1,RAD21,RAD50,RTEL1,SETMAR,SLX1A,SLX4,SMARCA5,STN1,TAOK1,TERF2IP,TIGAR,TP53,TRIP13,USP10,WAS,XRCC1,XRCC3,ZWINT
GO:BP	organonitrogen compound catabolic process	GO:1901565	FALSE	2.1189282355841735e-9	8.673883751839261	1399	684	97	21031	ADA,ADRM1,ASCC2,ASCC3,ATM,AXIN2,BARD1,BCAP31,CDA,CDK2,CHEK2,COMMD1,CUL4A,CUL4B,DDB1,DTL,DTX3L,DUT,EGFR,ERCC8,FBXO6,FBXW7,FMN2,FMR1,FZR1,HERC2,HPRT1,HSPA1A,HSPA1B,IER3,ITPA,KAT2B,KAT5,KLHL15,MAD2L2,MBD4,MTA1,NEIL1,NEIL2,NOP53,NT5C,NTHL1,NUDT9,OGG1,PARK7,PD
GO:BP	positive regulation of protein ubiquitination	GO:0031398	FALSE	2.3758852533177403e-9	8.624174538040297	111	684	23	21031	BRCA1,CDC14B,CENPS,CENPX,COMMD1,DDX3X,FANCI,FANCM,FBXW7,FZR1,HUWE1,KDM1A,MTA1,NPM1,NSMCE3,PAXIP1,RBX1,RNF111,SPRTN,STUB1,UBE2N,UBE2V1,UBE2V2
GO:BP	single strand break repair	GO:0000012	FALSE	2.5107016884289904e-9	8.600204885361741	14	684	10	21031	APLF,APTX,ERCC6,ERCC8,LIG4,PARP1,SIRT1,TDP1,TNP1,XRCC1
GO:BP	cellular senescence	GO:0090398	FALSE	2.5354504816676375e-9	8.59594	101	684	22	21031	ABL1,ATM,BRCA2,CDK2,CGAS,FZR1,H2AX,HMGA1,HMGA2,KAT5,NPM1,NSMCE2,PML,PRMT6,SIRT1,SIRT6,SMC5,SMC6,TP53,TWIST1,WRN,ZMPSTE24
GO:BP	positive regulation of stem cell population maintenance	GO:1902459	FALSE	2.5634798613273367e-9	8.591170090023374	48	684	16	21031	ACTB,ACTL6A,ACTL6B,ARID1A,BCL7A,BCL7B,BCL7C,DPF2,PHF10,SIRT6,SMARCA2,SMARCA4,SMARCB1,SMARCC1,SMARCD1,SMARCE1
GO:BP	DNA strand resection involved in replication fork processing	GO:0110025	FALSE	2.7343339354761056e-9	8.563148447530295	8	684	8	21031	BARD1,BRCA1,MRE11,NBN,RAD50,RBBP8,SAMHD1,ZNF365
GO:BP	depyrimidination	GO:0045008	FALSE	2.7343339354761056e-9	8.563148447530295	8	684	8	21031	MBD4,NEIL1,NEIL2,NTHL1,OGG1,SMUG1,TDG,UNG
GO:BP	double-strand break repair via synthesis-dependent strand annealing	GO:0045003	FALSE	2.7343339354761056e-9	8.563148447530295	8	684	8	21031	DMC1,FANCM,HELQ,RAD51,RAD51C,RAD52,RAD54L,XRCC3
GO:BP	pyrimidine deoxyribonucleotide metabolic process	GO:0009219	FALSE	2.8191488183815933e-9	8.54988	23	684	12	21031	CMPK2,DUT,MBD4,NEIL1,NEIL2,NT5C,NTHL1,OGG1,SMUG1,TDG,TYMS,UNG
GO:BP	mitochondrial DNA metabolic process	GO:0032042	FALSE	2.8191488183815933e-9	8.54988	23	684	12	21031	CHCHD4,DNA2,LIG3,MGME1,PARP1,POLG2,PRIMPOL,RRM1,RRM2B,TOP3A,TP53,POLG
GO:BP	ubiquitin-dependent protein catabolic process	GO:0006511	FALSE	3.0739140428231922e-9	8.512308281029348	599	684	56	21031	ADRM1,ASCC2,ASCC3,AXIN2,CDK2,COMMD1,CUL4A,CUL4B,DDB1,DTL,DTX3L,ERCC8,FBXO6,FBXW7,FZR1,HERC2,HSPA1A,HSPA1B,KAT5,KLHL15,MTA1,NOP53,PARK7,PML,PRMT6,PSMD14,RAD23A,RAD23B,RBX1,RNF111,RNF168,RNF8,SEM1,SIRT1,SIRT6,SMARCC1,STUB1,TAF9,TRIP12,TSG101,UBE2A,UBE2B,UBE
GO:BP	nucleotide catabolic process	GO:0009166	FALSE	3.3078645702417486e-9	8.480452279530827	170	684	28	21031	ADA,DUT,HPRT1,IER3,ITPA,KAT2B,MBD4,NEIL1,NEIL2,NT5C,NTHL1,NUDT9,OGG1,PDE4B,PNP,SAMHD1,SIRT6,SMUG1,TDG,TIGAR,TREX1,UNG,VCP,ZBTB7A,NT5C3,DNPH1,NUDT18,NUDT15
GO:BP	regulation of lymphocyte activation	GO:0051249	FALSE	3.4687794189019545e-9	8.459823316243128	497	684	50	21031	ABL1,ACTB,ACTL6A,ACTL6B,ADA,APLF,ARID1A,ARID1B,ARID2,ATM,BRD7,CGAS,FANCA,FANCD2,FGF10,HMCES,HMGB1,KAT2A,KAT5,KMT5B,KMT5C,MAD2L2,MLH1,MSH2,NSD2,PARP3,PAXIP1,PBRM1,PHF10,PMS2,PNP,PRKDC,RIF1,RPS3,SHLD1,SHLD2,SHLD3,SMARCA2,SMARCA4,SMARCB1,SMARCC1,SMARCC2,SMAR
GO:BP	modification-dependent macromolecule catabolic process	GO:0043632	FALSE	3.815997169378554e-9	8.418391956117768	620	684	57	21031	ADRM1,ASCC2,ASCC3,AXIN2,CDK2,COMMD1,CUL4A,CUL4B,DDB1,DTL,DTX3L,ERCC8,FBXO6,FBXW7,FZR1,HERC2,HSPA1A,HSPA1B,KAT5,KLHL15,MTA1,NOP53,PARK7,PML,PRMT6,PSMD14,RAD23A,RAD23B,RBX1,RNF111,RNF168,RNF8,SEM1,SIRT1,SIRT6,SMARCC1,STUB1,TAF9,TRIP12,TSG101,UBE2A,UBE2B,UBE
GO:BP	proteasome-mediated ubiquitin-dependent protein catabolic process	GO:0043161	FALSE	3.928582272574527e-9	8.405764147406195	400	684	44	21031	ADRM1,ASCC2,ASCC3,AXIN2,CDK2,COMMD1,CUL4A,DDB1,DTL,ERCC8,FBXO6,FBXW7,FZR1,HERC2,HSPA1A,HSPA1B,KAT5,KLHL15,MTA1,NOP53,PARK7,PML,PSMD14,RAD23A,RAD23B,RBX1,SEM1,SIRT1,SIRT6,SMARCC1,STUB1,TAF9,TRIP12,UBE2A,UBE2B,UBE2D3,UBE2N,UBE2W,UBQLN4,UCHL5,UFL1,USP7,VCP,R
GO:BP	proteolysis involved in protein catabolic process	GO:0051603	FALSE	3.983588709094485e-9	8.399725507244174	730	684	63	21031	ADRM1,ASCC2,ASCC3,AXIN2,BCAP31,CDK2,COMMD1,CUL4A,CUL4B,DDB1,DTL,DTX3L,ERCC8,FBXO6,FBXW7,FMR1,FZR1,HERC2,HSPA1A,HSPA1B,KAT5,KLHL15,MTA1,NOP53,PARK7,PML,PRKCG,PRMT6,PRPF19,PSMD14,PSME4,RAD23A,RAD23B,RBX1,RNF111,RNF168,RNF8,SEM1,SIRT1,SIRT6,SMARCC1,STUB1,TAF
GO:BP	nucleobase-containing small molecule metabolic process	GO:0055086	FALSE	4.571767468478252e-9	8.339915867017996	677	684	60	21031	ADA,ADCY6,AK1,AK3,APRT,CDA,CMPK2,DGUOK,DUT,FIGNL1,GMPR2,GUK1,HPRT1,HSPA1A,HSPA1B,IER3,IMPDH2,ITPA,KAT2B,KDM1A,MBD4,NEIL1,NEIL2,NME1,NME3,NME4,NPR2,NT5C,NTHL1,NUDT9,OGG1,PARG,PARK7,PARP1,PARP10,PARP9,PDE4B,PNP,RNASEH2B,RRM1,RRM2B,SAMHD1,SIRT6,SMUG1,TDG,TIG
GO:BP	positive regulation of cell activation	GO:0050867	FALSE	4.938483788841586e-9	8.306406367516152	371	684	42	21031	ABL1,ACTB,ACTL6A,ACTL6B,ADA,ARID1A,ARID1B,ARID2,BRD7,FGF10,HMCES,HMGB1,KAT5,KMT5B,KMT5C,MAD2L2,MLH1,MSH2,NSD2,PAXIP1,PBRM1,PHF10,PMS2,PNP,PRKDC,RIF1,RPS3,SHLD1,SHLD2,SHLD3,SMARCA2,SMARCA4,SMARCB1,SMARCC1,SMARCC2,SMARCD1,SMARCD2,SMARCD3,SMARCE1,TP53BP1,XRC
GO:BP	regulation of programmed cell death	GO:0043067	FALSE	4.982971912623871e-9	8.302511560797404	1506	684	101	21031	ABL1,ACTB,ACTL6A,ADA,ADPRS,ALKBH1,APBB1,APEX1,ARL6IP1,ATM,BABAM2,BARD1,BCAP31,BRCA1,BRD8,CDKN2D,DAD1,DDB1,DDX3X,DMAP1,EGFR,EP400,EPC1,EPC2,ERCC3,ERCC5,EYA1,EYA2,EYA3,EYA4,FBH1,FBXW7,FGF10,FIGNL1,FMN2,GPX4,HCLS1,HMGA2,HMGB1,HSF1,HSPA1A,HSPA1B,IER3,ING3,JMY
GO:BP	DNA replication checkpoint signaling	GO:0000076	FALSE	5.391693869358904e-9	8.268274774229127	19	684	11	21031	CDC45,CLSPN,DNA2,HUS1,HUS1B,RAD17,RAD9A,RAD9B,TICRR,TIMELESS,TOPBP1
GO:BP	organic substance catabolic process	GO:1901575	FALSE	6.375455963450135e-9	8.195488749665923	2074	684	126	21031	ADA,ADRM1,APEX1,ASCC2,ASCC3,ATM,AXIN2,BARD1,BCAP31,CDA,CDK2,CHEK2,COMMD1,CUL4A,CUL4B,DDB1,DHX9,DNA2,DTL,DTX3L,DUT,EGFR,ERCC8,FBH1,FBXO6,FBXW7,FEN1,FMN2,FMR1,FTO,FUS,FZR1,HERC2,HPRT1,HSF1,HSPA1A,HSPA1B,IER3,ITPA,KAT2B,KAT5,KLHL15,MAD2L2,MBD4,MEIOC,MLH1,MTA
GO:BP	male gamete generation	GO:0048232	FALSE	8.260996699238141e-9	8.08297	650	684	58	21031	ATM,ATRX,BCAP31,BRCA2,BRIP1,BRME1,C14ORF39,CETN2,CUL4A,DMC1,EPC1,ERCC1,FANCA,FANCG,FIGNL1,GGN,GPX4,H2AX,HERC2,HROB,HSF2BP,KASH5,KAT5,MAJIN,MCM8,MEIOB,MEIOC,MLH1,MLH3,MSH4,MSH6,NPR2,PRDM9,PSME4,PTTG1,RAD21L1,RAD23B,RAD51C,RBX1,REC8,RNF8,RUVBL1,SETX,SIRT1,S
GO:BP	mitochondrial genome maintenance	GO:0000002	FALSE	1.1124200410486214e-8	7.9537311956093655	31	684	13	21031	CHCHD4,DNA2,LIG3,MGME1,PARP1,PIF1,POLG2,PRIMPOL,RRM1,RRM2B,TOP3A,TP53,POLG
GO:BP	regulation of apoptotic process	GO:0042981	FALSE	1.1963273590747868e-8	7.922149965174942	1463	684	98	21031	ABL1,ACTB,ACTL6A,ADA,ALKBH1,APBB1,APEX1,ARL6IP1,ATM,BABAM2,BARD1,BCAP31,BRCA1,BRD8,CDKN2D,DAD1,DDB1,DDX3X,DMAP1,EGFR,EP400,EPC1,EPC2,ERCC3,ERCC5,EYA1,EYA2,EYA3,EYA4,FBH1,FBXW7,FGF10,FIGNL1,FMN2,HCLS1,HMGA2,HMGB1,HSF1,HSPA1A,HSPA1B,IER3,ING3,JMY,KAT5,KDM1A
GO:BP	nucleoside phosphate catabolic process	GO:1901292	FALSE	1.2063775435210284e-8	7.918516755704799	179	684	28	21031	ADA,DUT,HPRT1,IER3,ITPA,KAT2B,MBD4,NEIL1,NEIL2,NT5C,NTHL1,NUDT9,OGG1,PDE4B,PNP,SAMHD1,SIRT6,SMUG1,TDG,TIGAR,TREX1,UNG,VCP,ZBTB7A,NT5C3,DNPH1,NUDT18,NUDT15
GO:BP	nucleoside monophosphate metabolic process	GO:0009123	TRUE	1.361500739297038e-8	7.865982118501368	79	684	19	21031	ADA,AK1,AK3,APRT,CDA,CMPK2,DGUOK,DUT,GMPR2,GUK1,HPRT1,IMPDH2,NT5C,PNP,TK2,TYMS,UMPS,NT5C3,DNPH1
GO:BP	intracellular signal transduction	GO:0035556	FALSE	1.3769651862770248e-8	7.8610770398439564	2668	684	150	21031	ABL1,ABRAXAS1,ADA,ADCY6,ATM,ATR,ATRIP,ATRX,BABAM1,BABAM2,BARD1,BCAP31,BLM,BRCA1,BRCA2,BRCC3,BRIP1,CANT1,CDC14B,CDC45,CDC5L,CDK2,CDKN2D,CGAS,CHEK1,CHEK2,CLSPN,CUL4A,DDX1,DDX3X,DNA2,DOT1L,DTL,DTX3L,EGFR,EME1,EME2,ERCC2,ERCC6,ETAA1,FANCD2,FBH1,FBXO6,FBXW7,FG
GO:BP	positive regulation of lymphocyte differentiation	GO:0045621	FALSE	1.4984161412581952e-8	7.8243675572948534	132	684	24	21031	ACTB,ACTL6A,ACTL6B,ADA,ARID1A,ARID1B,ARID2,BRD7,KAT5,PBRM1,PHF10,PNP,PRKDC,SMARCA2,SMARCA4,SMARCB1,SMARCC1,SMARCC2,SMARCD1,SMARCD2,SMARCD3,SMARCE1,XRCC6,ZBTB1
GO:BP	meiotic telomere clustering	GO:0045141	FALSE	1.7714560710253576e-8	7.751669612931613	12	684	9	21031	ATM,KASH5,MAJIN,MLH1,RAD21L1,SPO11,TERB1,TERB2,UBE2B
GO:BP	regulation of helicase activity	GO:0051095	FALSE	1.7714560710253576e-8	7.751669612931613	12	684	9	21031	GTF2H2,MCM2,MNAT1,MSH2,MSH3,MSH6,POT1,SIRT1,TP53
GO:BP	chromosome localization to nuclear envelope involved in homologous chromosome segregation	GO:0090220	FALSE	1.7714560710253576e-8	7.751669612931613	12	684	9	21031	ATM,KASH5,MAJIN,MLH1,RAD21L1,SPO11,TERB1,TERB2,UBE2B
GO:BP	response to hydroxyurea	GO:0072710	TRUE	1.7714560710253576e-8	7.751669612931613	12	684	9	21031	ATRX,BLM,DDX11,KAT7,NSMCE3,RAD51,SPIDR,TIMELESS,TREX1
GO:BP	negative regulation of RNA biosynthetic process	GO:1902679	FALSE	2.0502323162471584e-8	7.688196925311201	1347	684	92	21031	APBB1,APEX1,BACH1,BCL7A,BRCA1,BRD7,CBX8,CDK2,CHD4,DMAP1,DPF2,EPC1,FOXM1,HCLS1,HDAC10,HDAC9,HINFP,HMGA1,HMGA2,HMGB1,HSF1,HSPA1A,KAT2A,KAT2B,KAT5,KAT7,KDM1A,KDM2A,MAD2L2,MBTD1,MORC2,MTA1,NFX1,NIPBL,NONO,NOP53,NSD2,NSMCE3,PARP1,PARP10,PARP9,PCNA,PHF10,PIAS4,
GO:BP	positive regulation of cellular component organization	GO:0051130	FALSE	2.0941104325885837e-8	7.679000419601191	1116	684	81	21031	ABL1,ACTL6A,ACTR2,ACTR5,ACTR8,APBB1,ATM,ATR,ATRX,BRCC3,CDK2,DDX11,DDX3X,ERCC1,FEN1,FMR1,GTF2H2,HSF1,HSPA1A,HSPA1B,INO80,INO80B,INO80C,INO80D,INO80E,KAT2A,KAT2B,KAT5,KDM1A,LIG4,MAD2L2,MCRS1,MORC2,MRE11,NABP2,NBN,NFRKB,NPR2,NSMCE2,OOEP,PARK7,PML,PNKP,POLDIP
GO:BP	male meiotic nuclear division	GO:0007140	FALSE	2.735743652307894e-8	7.562924599789629	55	684	16	21031	ATM,BRCA2,DMC1,FANCA,FIGNL1,HSF2BP,MEIOB,MEIOC,MLH1,MLH3,RAD51C,REC8,SPO11,SYCP3,TEX15,TRIP13
GO:BP	negative regulation of DNA-templated transcription	GO:0045892	FALSE	2.775118506671644e-8	7.5567184663450355	1333	684	91	21031	APBB1,APEX1,BACH1,BCL7A,BRCA1,BRD7,CBX8,CDK2,CHD4,DMAP1,DPF2,EPC1,FOXM1,HCLS1,HDAC10,HDAC9,HINFP,HMGA1,HMGA2,HMGB1,HSF1,HSPA1A,KAT2A,KAT2B,KAT5,KAT7,KDM1A,KDM2A,MAD2L2,MBTD1,MTA1,NFX1,NIPBL,NONO,NOP53,NSD2,NSMCE3,PARP1,PARP10,PARP9,PCNA,PHF10,PIAS4,PML,PR
GO:BP	regulation of protein modification process	GO:0031399	FALSE	3.0576128518946914e-8	7.5146175048392925	1229	684	86	21031	ABL1,ACTB,AXIN2,BCCIP,BLM,BRCA1,CDC14B,CDK7,CDKN2D,CENPS,CENPX,CLSPN,COMMD1,DDX3X,DTX3L,EGFR,ERCC6,ETAA1,FANCI,FANCM,FBH1,FBXW7,FGF10,FMR1,FZR1,GTF2H1,HCLS1,HMGA2,HSF1,HSPA1A,HSPA1B,HUS1,HUWE1,KAT2A,KAT2B,KAT5,KDM1A,KDM4D,MAD2L2,MNAT1,MRE11,MRNIP,MTA1,NBN
GO:BP	leukocyte activation	GO:0045321	FALSE	3.8658158877775894e-8	7.412758833397549	946	684	72	21031	ABL1,ACTB,ACTL6A,ACTL6B,ADA,APLF,ARID1A,ARID1B,ARID2,ATM,BRD7,CEBPG,CGAS,CHRNA4,CUL4A,DCLRE1C,ERCC1,EXO1,FANCA,FANCD2,FGF10,HDAC9,HMCES,HMGB1,HPRT1,IMPDH2,KAT2A,KAT5,KAT7,KMT5B,KMT5C,LIG4,MAD2L2,MLH1,MSH2,MSH6,NBN,NHEJ1,NSD2,PARP3,PAXIP1,PBRM1,PHF10,PMS2,
GO:BP	V(D)J recombination	GO:0033151	FALSE	4.4641161871620233e-8	7.350264510578839	17	684	10	21031	ATM,CYREN,DCLRE1C,HMGB1,LIG4,NHEJ1,POLB,PRKDC,XRCC4,YY1
GO:BP	pyrimidine nucleotide catabolic process	GO:0006244	FALSE	4.6026927561321745e-8	7.336988014628049	22	684	11	21031	DUT,MBD4,NEIL1,NEIL2,NT5C,NTHL1,OGG1,SMUG1,TDG,UNG,NT5C3
GO:BP	synaptonemal complex organization	GO:0070193	FALSE	5.462270949802138e-8	7.262626760973034	28	684	12	21031	C14ORF39,MEIOC,MLH3,RAD21L1,REC8,SPO11,SYCP1,TERB2,TEX12,TEX15,TRIP13,UBE2B
GO:BP	telomere localization	GO:0034397	FALSE	5.590987234665869e-8	7.2525114993207405	13	684	9	21031	ATM,KASH5,MAJIN,MLH1,RAD21L1,SPO11,TERB1,TERB2,UBE2B
GO:BP	positive regulation of T cell differentiation	GO:0045582	FALSE	5.6725364445612655e-8	7.2462227052057395	117	684	22	21031	ACTB,ACTL6A,ACTL6B,ADA,ARID1A,ARID1B,ARID2,BRD7,KAT5,PBRM1,PHF10,PNP,SMARCA2,SMARCA4,SMARCB1,SMARCC1,SMARCC2,SMARCD1,SMARCD2,SMARCD3,SMARCE1,ZBTB1
GO:BP	regulation of DNA biosynthetic process	GO:2000278	FALSE	5.6725364445612655e-8	7.2462227052057395	117	684	22	21031	ATM,ATR,CHEK1,KAT7,MCRS1,MEAF6,PARP3,PCNA,PIF1,PML,PNKP,POLG2,POT1,RFC2,RFC3,RFC4,RFC5,STN1,TP53,USP1,WRAP53,XRCC5
GO:BP	regulation of immunoglobulin production	GO:0002637	FALSE	6.490230329647159e-8	7.187739890392269	76	684	18	21031	APLF,CGAS,HMCES,KMT5B,KMT5C,MAD2L2,MLH1,MSH2,NSD2,PARP3,PAXIP1,PMS2,RIF1,SHLD1,SHLD2,SHLD3,TP53BP1,TREX1
GO:BP	positive regulation of B cell mediated immunity	GO:0002714	FALSE	6.719277661322604e-8	7.172677412149035	42	684	14	21031	HMCES,KMT5B,KMT5C,MAD2L2,MLH1,MSH2,NSD2,PAXIP1,PMS2,RIF1,SHLD1,SHLD2,SHLD3,TP53BP1
GO:BP	positive regulation of immunoglobulin mediated immune response	GO:0002891	FALSE	6.719277661322604e-8	7.172677412149035	42	684	14	21031	HMCES,KMT5B,KMT5C,MAD2L2,MLH1,MSH2,NSD2,PAXIP1,PMS2,RIF1,SHLD1,SHLD2,SHLD3,TP53BP1
GO:BP	transcription elongation by RNA polymerase II	GO:0006368	FALSE	6.762764018983328e-8	7.169875766654418	118	684	22	21031	ADRM1,CDK9,ELL,ENY2,ERCC3,ERCC6,GTF2F1,INTS3,NCBP2,PARP1,PBRM1,POLR2I,RECQL5,RNF168,RNF8,SETD2,SIRT6,SUPT16H,SUPT4H1,SUPT5H,ZMYND8,TCEB3
GO:BP	positive regulation of transcription by RNA polymerase II	GO:0045944	FALSE	8.32509240766015e-8	7.079610937171293	1253	684	86	21031	ABL1,ACTR2,APBB1,APEX1,ATM,ATRX,BACH1,BRCA1,BRD8,CDC5L,CDK7,CDK9,CEBPG,DDX3X,DEK,DHX9,DOT1L,EGFR,ELL,EPC1,ERCC1,ERCC6,EYA1,FGF10,FOXM1,GTF2A2,GTF2F1,HCLS1,HINFP,HLTF,HMGA1,HMGA2,HMGB1,HSF1,ING3,INO80,KAT2A,KAT2B,KAT5,KAT7,KDM1A,MC1R,MCRS1,MDC1,NCBP2,NIPBL
GO:BP	replication-born double-strand break repair via sister chromatid exchange	GO:1990414	FALSE	8.491379122518412e-8	7.071021768335752	7	684	7	21031	FANCB,NIPBL,RAD21,RAD21L1,RAD51,RECQL5,XRCC1
GO:BP	mitochondrial DNA repair	GO:0043504	FALSE	8.491379122518412e-8	7.071021768335752	7	684	7	21031	CHCHD4,DNA2,LIG3,MGME1,PARP1,PRIMPOL,TP53
GO:BP	protein-DNA covalent cross-linking repair	GO:0106300	FALSE	8.491379122518412e-8	7.071021768335752	7	684	7	21031	FAM111A,GCNA,SPRTN,TEX264,TRAIP,VCP,VCPIP1
GO:BP	protein localization to site of double-strand break	GO:1990166	FALSE	8.491379122518412e-8	7.071021768335752	7	684	7	21031	IFFO1,PARP3,RHNO1,SIRT6,SLF1,SLF2,XRCC4
GO:BP	pyrimidine dimer repair	GO:0006290	FALSE	8.491379122518412e-8	7.071021768335752	7	684	7	21031	DDB2,ERCC1,ERCC6,POLB,POLH,SIRT1,XPC
GO:BP	signal transduction by p53 class mediator	GO:0072331	FALSE	8.963311045992967e-8	7.047531532371516	181	684	27	21031	ATM,ATR,ATRX,BRCA2,CHEK1,CHEK2,ERCC2,FOXM1,JMY,KAT5,KDM1A,MSH2,NBN,NOP53,NPM1,PAXIP1,PML,PRMT6,RRM2B,SIRT1,TAF9,TP53,TWIST1,USP10,USP28,USP7,ZMPSTE24
GO:BP	regulation of T cell differentiation	GO:0045580	FALSE	8.963311045992967e-8	7.047531532371516	181	684	27	21031	ABL1,ACTB,ACTL6A,ACTL6B,ADA,ARID1A,ARID1B,ARID2,BRD7,FANCA,FANCD2,HMGB1,KAT2A,KAT5,PBRM1,PHF10,PNP,SMARCA2,SMARCA4,SMARCB1,SMARCC1,SMARCC2,SMARCD1,SMARCD2,SMARCD3,SMARCE1,ZBTB1
GO:BP	positive regulation of DNA-templated transcription initiation	GO:2000144	FALSE	9.10357833683887e-8	7.040787866307647	68	684	17	21031	ERCC1,ERCC6,GTF2A2,MDC1,PAXIP1,SETX,TAF10,TAF12,TAF13,TAF2,TAF4,TAF5,TAF6,TAF7,TAF9,TP53,TWIST1
GO:BP	pyrimidine deoxyribonucleotide catabolic process	GO:0009223	FALSE	9.751918299922799e-8	7.010909945827055	18	684	10	21031	DUT,MBD4,NEIL1,NEIL2,NT5C,NTHL1,OGG1,SMUG1,TDG,UNG
GO:BP	regulation of protein metabolic process	GO:0051246	FALSE	1.462966840578085e-7	6.834765517427091	2102	684	123	21031	ABL1,ACTB,ALKBH1,ARL6IP1,AXIN2,BARD1,BCAP31,BCCIP,BLM,BRCA1,CDC14B,CDK2,CDK7,CDKN2D,CENPS,CENPX,CHEK2,CLSPN,COMMD1,CUL4A,CUL4B,DDB1,DDX1,DDX3X,DHX9,DTL,DTX3L,EGFR,EIF1B,ERCC6,ETAA1,FANCI,FANCM,FBH1,FBXW7,FGF10,FMN2,FMR1,FZR1,GTF2H1,HCLS1,HMGA2,HMGB1,HSF1,
GO:BP	determination of adult lifespan	GO:0008340	TRUE	1.604712048436985e-7	6.7946028866200345	37	684	13	21031	ATM,CGAS,ERCC1,ERCC2,MSH2,MSH6,RAD54B,RAD54L,SIRT6,TP53,TREX1,WRN,ZMPSTE24
GO:BP	regulation of DNA-templated transcription initiation	GO:2000142	FALSE	1.6294233230521278e-7	6.787966071626489	80	684	18	21031	ERCC1,ERCC6,GTF2A2,HMGB1,MDC1,PAXIP1,SETX,TAF10,TAF12,TAF13,TAF2,TAF4,TAF5,TAF6,TAF7,TAF9,TP53,TWIST1
GO:BP	regulation of lymphocyte differentiation	GO:0045619	FALSE	1.654079267758635e-7	6.78144	213	684	29	21031	ABL1,ACTB,ACTL6A,ACTL6B,ADA,ARID1A,ARID1B,ARID2,BRD7,FANCA,FANCD2,HMGB1,KAT2A,KAT5,PBRM1,PHF10,PNP,PRKDC,SMARCA2,SMARCA4,SMARCB1,SMARCC1,SMARCC2,SMARCD1,SMARCD2,SMARCD3,SMARCE1,XRCC6,ZBTB1
GO:BP	heterochromatin formation	GO:0031507	FALSE	1.7023751389458802e-7	6.768944731665036	112	684	21	21031	ATRX,BRCA1,CDK2,DOT1L,HMGA2,HMGB1,KDM1A,MORC2,RIF1,SIRT1,SIRT6,SMARCA5,SMCHD1,SUV39H1,TEX15,TNP1,TRIM28,TRIP12,UBR5,UHRF1,POLE3
GO:BP	myoblast differentiation	GO:0045445	FALSE	1.7023751389458802e-7	6.768944731665036	112	684	21	21031	ACTB,ACTL6A,ACTL6B,ARID1A,ARID1B,ARID2,BRD7,DPF3,HINFP,KAT5,PBRM1,PHF10,SMARCA2,SMARCA4,SMARCB1,SMARCC1,SMARCC2,SMARCD1,SMARCD2,SMARCD3,SMARCE1
GO:BP	positive regulation of leukocyte differentiation	GO:1902107	FALSE	1.9276133334094456e-7	6.7149800783211715	187	684	27	21031	ACTB,ACTL6A,ACTL6B,ADA,ARID1A,ARID1B,ARID2,BRD7,HCLS1,HMGB1,HSF1,KAT5,PBRM1,PHF10,PNP,PRKDC,SMARCA2,SMARCA4,SMARCB1,SMARCC1,SMARCC2,SMARCD1,SMARCD2,SMARCD3,SMARCE1,XRCC6,ZBTB1
GO:BP	positive regulation of hemopoiesis	GO:1903708	FALSE	1.9276133334094456e-7	6.7149800783211715	187	684	27	21031	ACTB,ACTL6A,ACTL6B,ADA,ARID1A,ARID1B,ARID2,BRD7,HCLS1,HMGB1,HSF1,KAT5,PBRM1,PHF10,PNP,PRKDC,SMARCA2,SMARCA4,SMARCB1,SMARCC1,SMARCC2,SMARCD1,SMARCD2,SMARCD3,SMARCE1,XRCC6,ZBTB1
GO:BP	transcription by RNA polymerase III	GO:0006383	FALSE	2.0334973101416965e-7	6.691756397732662	62	684	16	21031	BRF2,DEK,ELL,ERCC6,GTF3C5,POLR1C,POLR1D,POLR2E,POLR2F,POLR2H,POLR2K,POLR3C,POLR3GL,SMARCA5,SNAPC4,SNAPC5
GO:BP	regulation of B cell mediated immunity	GO:0002712	FALSE	2.644470166980764e-7	6.577661328016792	63	684	16	21031	APLF,HMCES,KMT5B,KMT5C,MAD2L2,MLH1,MSH2,NSD2,PARP3,PAXIP1,PMS2,RIF1,SHLD1,SHLD2,SHLD3,TP53BP1
GO:BP	regulation of immunoglobulin mediated immune response	GO:0002889	FALSE	2.644470166980764e-7	6.577661328016792	63	684	16	21031	APLF,HMCES,KMT5B,KMT5C,MAD2L2,MLH1,MSH2,NSD2,PARP3,PAXIP1,PMS2,RIF1,SHLD1,SHLD2,SHLD3,TP53BP1
GO:BP	synaptonemal complex assembly	GO:0007130	FALSE	2.660169394737567e-7	6.575090707407495	25	684	11	21031	C14ORF39,MEIOC,MLH3,RAD21L1,REC8,SPO11,SYCP1,TERB2,TEX12,TEX15,TRIP13
GO:BP	regulation of DNA damage checkpoint	GO:2000001	FALSE	2.660169394737567e-7	6.575090707407495	25	684	11	21031	BABAM2,BARD1,BRCA1,BRCA2,BRCC3,CUL4A,ETAA1,RAD51,RFWD3,RNASEH2B,RPA2
GO:BP	macromolecule biosynthetic process	GO:0009059	FALSE	2.7394757832128853e-7	6.562332534347176	9691	684	397	21031	ABL1,ACTB,ACTL6A,ACTL6B,ACTR2,ACTR5,ACTR8,ADRM1,ALKBH1,APBB1,APEX1,APLF,ARID1A,ARID1B,ARID2,ASCC1,ASCC2,ASCC3,ATM,ATR,ATRX,ATXN7,ATXN7L3,AXIN2,BACH1,BARD1,BCL7A,BCL7B,BCL7C,BLM,BOLA2,BRCA1,BRCA2,BRD7,BRD8,BRF2,BRIP1,C14ORF39,CANT1,CBX8,CDC5L,CDK2,CDK7,CDK
GO:BP	regulation of leukocyte activation	GO:0002694	FALSE	2.8351108116082417e-7	6.547429961840039	561	684	50	21031	ABL1,ACTB,ACTL6A,ACTL6B,ADA,APLF,ARID1A,ARID1B,ARID2,ATM,BRD7,CGAS,FANCA,FANCD2,FGF10,HMCES,HMGB1,KAT2A,KAT5,KMT5B,KMT5C,MAD2L2,MLH1,MSH2,NSD2,PARP3,PAXIP1,PBRM1,PHF10,PMS2,PNP,PRKDC,RIF1,RPS3,SHLD1,SHLD2,SHLD3,SMARCA2,SMARCA4,SMARCB1,SMARCC1,SMARCC2,SMAR
GO:BP	protein catabolic process	GO:0030163	FALSE	2.854694980227392e-7	6.544440288637357	968	684	71	21031	ADRM1,ASCC2,ASCC3,ATM,AXIN2,BARD1,BCAP31,CDK2,CHEK2,COMMD1,CUL4A,CUL4B,DDB1,DTL,DTX3L,EGFR,ERCC8,FBXO6,FBXW7,FMN2,FMR1,FZR1,HERC2,HSPA1A,HSPA1B,IER3,KAT5,KLHL15,MAD2L2,MTA1,NOP53,PARK7,PML,PRKCG,PRMT6,PRPF19,PSMD14,PSME4,RAD23A,RAD23B,RBX1,RNF111,RNF168,R
GO:BP	transcription preinitiation complex assembly	GO:0070897	FALSE	3.128833236903928e-7	6.50462	83	684	18	21031	BRF2,GTF2A2,GTF2B,HMGB1,SMARCA4,SMARCB1,TAF10,TAF12,TAF13,TAF1C,TAF2,TAF4,TAF5,TAF6,TAF6L,TAF7,TAF9,TP53
GO:BP	DNA dealkylation	GO:0035510	FALSE	3.445650741001297e-7	6.4627287457339015	39	684	13	21031	ALKBH1,ALKBH2,ALKBH3,APEX1,ASCC1,ASCC2,ASCC3,FTO,MGMT,MPG,TDG,TRIM28,USP7
GO:BP	female meiotic nuclear division	GO:0007143	FALSE	3.445650741001297e-7	6.4627287457339015	39	684	13	21031	ATM,BRME1,DDB1,FMN2,HSF2BP,MARF1,MEIOB,MEIOC,MLH1,MLH3,SPIRE1,SPIRE2,TRIP13
GO:BP	positive regulation of gene expression, epigenetic	GO:0141137	FALSE	3.445650741001297e-7	6.4627287457339015	39	684	13	21031	ARID1A,ARID1B,BRD7,KAT2B,KAT7,SGF29,SIRT7,SMARCA4,SMARCB1,SMARCD1,TP53,VPS72,ZMPSTE24
GO:BP	cellular response to hydroxyurea	GO:0072711	FALSE	4.135859883658729e-7	6.383434182869773	11	684	8	21031	ATRX,BLM,DDX11,NSMCE3,RAD51,SPIDR,TIMELESS,TREX1
GO:BP	telomeric loop disassembly	GO:0090657	FALSE	4.135859883658729e-7	6.383434182869773	11	684	8	21031	BLM,POT1,RECQL4,RTEL1,SLX1A,SLX4,WRN,XRCC3
GO:BP	response to oxidative stress	GO:0006979	FALSE	4.4487318513729356e-7	6.35176	393	684	40	21031	ABL1,ADPRS,ATM,BRF2,CBX8,CHCHD4,CHRNA4,EGFR,ERCC1,ERCC2,ERCC3,ERCC6,ERCC6L2,ERCC8,FANCC,FANCD2,GPX4,HSF1,HSPA1A,HSPA1B,KAT2B,NEIL1,OGG1,PARK7,PARP1,PCNA,PML,PNKP,RAD52,RPS3,RRM2B,SETX,SIRT1,TMEM161A,TP53,TREX1,WRN,XRCC1,NUDT1,NUDT15
GO:BP	regulation of cell cycle checkpoint	GO:1901976	FALSE	5.117583625748608e-7	6.290935051859511	48	684	14	21031	BABAM2,BARD1,BRCA1,BRCA2,BRCC3,CUL4A,ETAA1,GEN1,RAD51,RFWD3,RNASEH2B,RPA2,XRCC3,ZWINT
GO:BP	lymphocyte activation involved in immune response	GO:0002285	FALSE	6.45216943197187e-7	6.190294236694686	211	684	28	21031	ABL1,ADA,APLF,ERCC1,EXO1,HMCES,HMGB1,KMT5B,KMT5C,LIG4,MAD2L2,MLH1,MSH2,MSH6,NBN,NSD2,PARP3,PAXIP1,PMS2,RIF1,RNF168,RNF8,SHLD1,SHLD2,SHLD3,TP53,TP53BP1,UNG
GO:BP	double-strand break repair via single-strand annealing	GO:0045002	FALSE	6.601699922531413e-7	6.180344220228454	8	684	7	21031	HELQ,OGG1,RAD52,RBBP8,RNF138,SLX1A,SLX4
GO:BP	response to cell cycle checkpoint signaling	GO:0072396	FALSE	6.601699922531413e-7	6.180344220228454	8	684	7	21031	EME1,FBH1,MUS81,SLX4,SMC1A,TIGAR,ZMPSTE24
GO:BP	response to DNA integrity checkpoint signaling	GO:0072402	FALSE	6.601699922531413e-7	6.180344220228454	8	684	7	21031	EME1,FBH1,MUS81,SLX4,SMC1A,TIGAR,ZMPSTE24
GO:BP	response to DNA damage checkpoint signaling	GO:0072423	TRUE	6.601699922531413e-7	6.180344220228454	8	684	7	21031	EME1,FBH1,MUS81,SLX4,SMC1A,TIGAR,ZMPSTE24
GO:BP	immunoglobulin V(D)J recombination	GO:0033152	FALSE	6.601699922531413e-7	6.180344220228454	8	684	7	21031	CYREN,LIG4,NHEJ1,POLB,PRKDC,XRCC4,YY1
GO:BP	regulation of transferase activity	GO:0051338	FALSE	6.92255241111311e-7	6.1597337474970075	594	684	51	21031	ABL1,ACTB,BCCIP,BLM,CDC14B,CDK7,CDKN2D,CLSPN,DDX3X,DTX3L,EGFR,ETAA1,FBXW7,FZR1,GTF2H1,HMGA2,HPF1,KAT2B,MAD2L2,MCRS1,MNAT1,MRE11,MRNIP,NBN,NPM1,PARK7,PARP3,PCNA,PIF1,PML,PNKP,POLG2,POT1,RAD50,RFC2,RFC3,RFC4,RFC5,RPS3,SIRT1,TAF7,TAOK3,TARBP2,TIGAR,TP53,TSG1
GO:BP	heterochromatin organization	GO:0070828	FALSE	7.682894005191576e-7	6.114475158387848	121	684	21	21031	ATRX,BRCA1,CDK2,DOT1L,HMGA2,HMGB1,KDM1A,MORC2,RIF1,SIRT1,SIRT6,SMARCA5,SMCHD1,SUV39H1,TEX15,TNP1,TRIM28,TRIP12,UBR5,UHRF1,POLE3
GO:BP	DNA damage response, signal transduction by p53 class mediator	GO:0030330	FALSE	1.1594e-06	5.935766424258685	79	684	17	21031	ATM,ATR,ATRX,BRCA2,CHEK2,FOXM1,KAT5,KDM1A,NBN,NPM1,PAXIP1,PML,SIRT1,TP53,TWIST1,USP10,ZMPSTE24
GO:BP	mitotic sister chromatid segregation	GO:0000070	FALSE	1.26799e-06	5.896885138427005	189	684	26	21031	AAAS,ABRAXAS1,ATM,BCCIP,CDCA5,CHEK2,GEN1,HSPA1A,HSPA1B,INO80,KAT2B,KAT5,KIF22,MAD2L2,NIPBL,NSMCE2,POLDIP2,RAD21,SMARCA5,SMC1A,SMC2,SMC3,SMC4,TRIP13,XRCC3,ZWINT
GO:BP	cellular process involved in reproduction in multicellular organism	GO:0022412	FALSE	1.48099e-06	5.829447428823448	479	684	44	21031	ATM,BRCA2,BRIP1,BRME1,C14ORF39,DDB1,DMC1,EPC1,ERCC1,FANCA,FANCC,FANCG,FIGNL1,FMN2,HSF2BP,KASH5,KAT5,MAJIN,MARF1,MEIOB,MEIOC,MLH1,MLH3,MSH2,NPR2,PSME4,RAD51C,REC8,RNF8,SMAD5,SMARCA2,SMCHD1,SPATA22,SPIRE1,SPIRE2,SPO11,SYCP1,SYCP3,TERB2,TEX15,TNP1,TRIM28,TRI
GO:BP	regulation of sister chromatid cohesion	GO:0007063	FALSE	1.69083e-06	5.7718995718350685	17	684	9	21031	ATRX,AXIN2,DDX11,FEN1,NSMCE2,RAD21,SLF1,SLF2,SMC5
GO:BP	catabolic process	GO:0009056	FALSE	1.9844e-06	5.7023707612755645	2556	684	138	21031	ABL1,ADA,ADRM1,APEX1,ASCC2,ASCC3,ATM,AXIN2,BARD1,BCAP31,CDA,CDK2,CHEK2,COMMD1,CUL4A,CUL4B,DDB1,DHX9,DNA2,DTL,DTX3L,DUT,EGFR,ERCC4,ERCC8,FBH1,FBXO6,FBXW7,FEN1,FMN2,FMR1,FTO,FUS,FZR1,HDAC10,HERC2,HMGB1,HPRT1,HSF1,HSPA1A,HSPA1B,HUWE1,IER3,ITPA,KAT2B,KAT5,KLH
GO:BP	organonitrogen compound metabolic process	GO:1901564	FALSE	2.09566e-06	5.678678290959433	5986	684	267	21031	ABL1,ACTB,ADA,ADCY6,ADPRS,ADRM1,AK1,AK3,ALKBH1,APLF,APRT,ARL6IP1,ASCC2,ASCC3,ATM,ATR,AXIN2,BABAM2,BARD1,BCAP31,BCCIP,BLM,BOLA2,BRCA1,BRCA2,BRCC3,CANT1,CDA,CDC14B,CDC7,CDK2,CDK7,CDK9,CDKN2D,CENPS,CENPX,CHCHD4,CHEK1,CHEK2,CLSPN,CMPK2,COMMD1,CUL4A,CUL4B,DAD1
GO:BP	peptidyl-lysine modification	GO:0018205	FALSE	2.10174e-06	5.677422037381588	140	684	22	21031	EID3,EYA1,HDAC10,HDAC9,KAT2A,KAT2B,KAT5,KAT7,NSMCE1,NSMCE2,NSMCE3,NSMCE4A,PARK7,PIAS4,PML,SETD2,SIRT1,SLF1,SLF2,SMC5,SMC6,TRIM28
GO:BP	positive regulation of transcription initiation by RNA polymerase II	GO:0060261	FALSE	2.11837e-06	5.673998052805088	62	684	15	21031	ERCC1,ERCC6,GTF2A2,MDC1,PAXIP1,TAF10,TAF12,TAF13,TAF2,TAF4,TAF5,TAF6,TAF7,TAF9,TP53
GO:BP	positive regulation of immunoglobulin production	GO:0002639	FALSE	2.19439e-06	5.658686955943701	53	684	14	21031	HMCES,KMT5B,KMT5C,MAD2L2,MLH1,MSH2,NSD2,PAXIP1,PMS2,RIF1,SHLD1,SHLD2,SHLD3,TP53BP1
GO:BP	regulation of transcription initiation by RNA polymerase II	GO:0060260	FALSE	2.26265e-06	5.645383311375169	72	684	16	21031	ERCC1,ERCC6,GTF2A2,HMGB1,MDC1,PAXIP1,TAF10,TAF12,TAF13,TAF2,TAF4,TAF5,TAF6,TAF7,TAF9,TP53
GO:BP	regulation of protein catabolic process	GO:0042176	FALSE	2.4112e-06	5.617766415520992	365	684	37	21031	AXIN2,BARD1,CDK2,CHEK2,COMMD1,CUL4A,CUL4B,DDB1,DTL,EGFR,FBXW7,FMN2,FMR1,FZR1,HSPA1A,HSPA1B,IER3,MAD2L2,NOP53,PARK7,PRKCG,PSMD14,RAD23A,RAD23B,RBX1,SF3B3,SIRT6,SMARCC1,STUB1,TAF9,UBQLN4,UCHL5,UFL1,USP7,VCP,VPS28,NUDT15
GO:BP	developmental process involved in reproduction	GO:0003006	FALSE	2.45077e-06	5.6106982455574235	1017	684	71	21031	ATM,ATRX,BCAP31,BRCA2,BRIP1,BRME1,C14ORF39,CETN2,CUL4A,DDB1,DMC1,EPC1,ERCC1,FANCA,FANCC,FANCG,FGF10,FMN2,GGN,GPX4,H2AX,HERC2,HSF2BP,KASH5,KAT5,MAJIN,MARF1,MEIOC,MLH1,MSH2,MSH4,MSH6,NIPBL,NPR2,PARP1,PARP2,PRKDC,PSME4,PTTG1,RAD21L1,RAD23B,RAD51C,RBX1,REC8,R
GO:BP	transcription initiation-coupled chromatin remodeling	GO:0045815	FALSE	2.54213e-06	5.594801913618135	37	684	12	21031	ARID1A,ARID1B,BRD7,KAT2B,KAT7,SGF29,SIRT7,SMARCA4,SMARCB1,SMARCD1,TP53,VPS72
GO:BP	double-strand break repair via classical nonhomologous end joining	GO:0097680	FALSE	2.6332e-06	5.5795154577328665	6	684	6	21031	ERCC6,ERCC8,LIG4,UVRAG,XRCC6,ZBTB7A
GO:BP	resolution of DNA recombination intermediates	GO:0071139	FALSE	2.6332e-06	5.5795154577328665	6	684	6	21031	BLM,GEN1,RMI1,RMI2,TOP3A,XRCC3
GO:BP	RNA-templated DNA biosynthetic process	GO:0006278	FALSE	2.81143e-06	5.551071968895128	73	684	16	21031	ATM,ATR,MRE11,PIF1,PML,PNKP,POLQ,POT1,RAD50,RFC1,RPA1,STN1,TERF2IP,TNKS1BP1,WRAP53,XRCC5
GO:BP	positive regulation of sister chromatid cohesion	GO:0045876	FALSE	2.8871e-06	5.539538880850079	9	684	7	21031	DDX11,FEN1,NSMCE2,RAD21,SLF1,SLF2,SMC5
GO:BP	deoxyribonucleoside triphosphate metabolic process	GO:0009200	FALSE	2.8871e-06	5.539538880850079	9	684	7	21031	ADA,DGUOK,GUK1,ITPA,RRM2B,SAMHD1,NUDT15
GO:BP	telomere maintenance via semi-conservative replication	GO:0032201	FALSE	2.8871e-06	5.539538880850079	9	684	7	21031	BLM,DNA2,FEN1,PCNA,RTEL1,UPF1,WRN
GO:BP	embryo development	GO:0009790	FALSE	2.97829e-06	5.526032745644101	1128	684	76	21031	ABL1,ACTL6A,ACTR5,ACTR8,ADA,ALKBH1,ARID2,ATM,AXIN2,BRCA1,BRCA2,CHEK1,CUL4A,DAD1,EGFR,ELL,ERCC1,ERCC2,ERCC3,EYA1,EYA2,FGF10,GINS4,HINFP,HMGA2,HUS1,INO80,INO80B,INO80C,INO80D,INO80E,KAT2A,KAT2B,KAT5,LIG4,MBTD1,MCRS1,MSH2,NBN,NFRKB,NIPBL,OOEP,PALB2,POLB,POLE
GO:BP	mitochondrial DNA replication	GO:0006264	FALSE	3.0444e-06	5.5164984011665075	13	684	8	21031	DNA2,LIG3,MGME1,POLG2,PRIMPOL,RRM1,RRM2B,POLG
GO:BP	cellular biosynthetic process	GO:0044249	FALSE	3.53986e-06	5.45101	10565	684	420	21031	ABL1,ACTB,ACTL6A,ACTL6B,ACTR2,ACTR5,ACTR8,ADA,ADCY6,ADRM1,AK1,AK3,ALKBH1,APBB1,APEX1,APLF,APRT,ARID1A,ARID1B,ARID2,ASCC1,ASCC2,ASCC3,ATM,ATR,ATRX,ATXN7,ATXN7L3,AXIN2,BACH1,BARD1,BCL7A,BCL7B,BCL7C,BLM,BOLA2,BRCA1,BRCA2,BRD7,BRD8,BRF2,BRIP1,C14ORF39,CANT1,C
GO:BP	regulation of catabolic process	GO:0009894	FALSE	3.56534e-06	5.4478987283662725	1026	684	71	21031	ABL1,APEX1,ATM,AXIN2,BARD1,CDK2,CHEK2,COMMD1,CUL4A,CUL4B,DDB1,DHX9,DTL,DTX3L,EGFR,ERCC4,FBXW7,FMN2,FMR1,FTO,FUS,FZR1,HMGB1,HSF1,HSPA1A,HSPA1B,IER3,KAT2B,KAT5,MAD2L2,MEIOC,MLH1,NOP53,NPM1,PARK7,PML,POLB,POLDIP2,POLR2G,PRKCG,PRMT6,PSMD14,RAD23A,RAD23B,RBX1,
GO:BP	pyrimidine-containing compound catabolic process	GO:0072529	FALSE	3.60617e-06	5.442953248175866	38	684	12	21031	CDA,DUT,MBD4,NEIL1,NEIL2,NT5C,NTHL1,OGG1,SMUG1,TDG,UNG,NT5C3
GO:BP	cell activation	GO:0001775	FALSE	3.90643e-06	5.408220442308202	1092	684	74	21031	ABL1,ACTB,ACTL6A,ACTL6B,ADA,APLF,ARID1A,ARID1B,ARID2,ATM,BRD7,CEBPG,CGAS,CHRNA4,CUL4A,DCLRE1C,EGFR,ERCC1,EXO1,FANCA,FANCD2,FGF10,HDAC9,HMCES,HMGB1,HPRT1,IMPDH2,KAT2A,KAT5,KAT7,KMT5B,KMT5C,LIG4,MAD2L2,MLH1,MSH2,MSH6,NBN,NHEJ1,NPR2,NSD2,PARP3,PAXIP1,PBRM1,P
GO:BP	apoptotic signaling pathway	GO:0097190	FALSE	4.26189e-06	5.370397512504189	607	684	50	21031	ABL1,ATM,BCAP31,BRCA1,BRCA2,CDKN2D,CHEK2,CUL4A,DDX3X,DPF2,ERCC2,ERCC6,EYA1,EYA2,EYA3,EYA4,FBH1,FBXW7,FGF10,FIGNL1,HSPA1A,HSPA1B,IER3,JMY,KDM1A,MLH1,MSH2,MSH6,NBN,NONO,PARK7,PARP1,PARP2,PIAS4,PML,POLB,PRKDC,RAD9A,RPS3,RRM2B,SFPQ,SIRT1,TAF6,TAF9,TFPT,TMEM16
GO:BP	regulation of cell activation	GO:0050865	FALSE	6.97004e-06	5.156764834780027	616	684	50	21031	ABL1,ACTB,ACTL6A,ACTL6B,ADA,APLF,ARID1A,ARID1B,ARID2,ATM,BRD7,CGAS,FANCA,FANCD2,FGF10,HMCES,HMGB1,KAT2A,KAT5,KMT5B,KMT5C,MAD2L2,MLH1,MSH2,NSD2,PARP3,PAXIP1,PBRM1,PHF10,PMS2,PNP,PRKDC,RIF1,RPS3,SHLD1,SHLD2,SHLD3,SMARCA2,SMARCA4,SMARCB1,SMARCC1,SMARCC2,SMAR
GO:BP	RNA metabolic process	GO:0016070	FALSE	7.62744e-06	5.117621418542191	6946	684	298	21031	ABL1,ACTB,ACTL6A,ACTL6B,ACTR2,ACTR5,ACTR8,ADRM1,ALKBH1,ALKBH3,APBB1,APEX1,ARID1A,ARID1B,ARID2,ASCC1,ASCC2,ATM,ATRX,ATXN7,ATXN7L3,AXIN2,BACH1,BARD1,BCL7A,BCL7B,BCL7C,BLM,BRCA1,BRCA2,BRD7,BRD8,BRF2,BRIP1,C14ORF39,CBX8,CDC5L,CDK2,CDK7,CDK9,CEBPG,CHD4,CHEK2,C
GO:BP	lymphocyte differentiation	GO:0030098	FALSE	8.19821e-06	5.086281100253983	434	684	40	21031	ABL1,ACTB,ACTL6A,ACTL6B,ADA,ARID1A,ARID1B,ARID2,ATM,BRD7,CEBPG,DCLRE1C,FANCA,FANCD2,HDAC9,HMGB1,KAT2A,KAT5,KAT7,LIG4,MSH2,NHEJ1,PBRM1,PHF10,PNP,PRKDC,SMARCA2,SMARCA4,SMARCB1,SMARCC1,SMARCC2,SMARCD1,SMARCD2,SMARCD3,SMARCE1,TP53,XRCC6,YY1,ZBTB1,ZBTB7A
GO:BP	regulation of proteasomal protein catabolic process	GO:0061136	FALSE	8.65215e-06	5.062876041509479	192	684	25	21031	AXIN2,CDK2,COMMD1,FBXW7,FMR1,FZR1,HSPA1A,HSPA1B,NOP53,PARK7,PRKCG,PSMD14,RAD23A,RAD23B,RBX1,SIRT6,SMARCC1,STUB1,TAF9,UBQLN4,UCHL5,UFL1,USP7,VCP,NUDT15
GO:BP	protein deubiquitination	GO:0016579	FALSE	8.83283e-06	5.0539	125	684	20	21031	BABAM2,BRCC3,NOP53,OTUB1,OTUB2,PARK7,PSMD14,UCHL5,USP1,USP10,USP11,USP22,USP28,USP3,USP45,USP47,USP51,USP7,VCP,VCPIP1
GO:BP	organophosphate catabolic process	GO:0046434	FALSE	9.33464e-06	5.0299	237	684	28	21031	ADA,DUT,HPRT1,IER3,ITPA,KAT2B,MBD4,NEIL1,NEIL2,NT5C,NTHL1,NUDT9,OGG1,PDE4B,PNP,SAMHD1,SIRT6,SMUG1,TDG,TIGAR,TREX1,UNG,VCP,ZBTB7A,NT5C3,DNPH1,NUDT18,NUDT15
GO:BP	regulation of telomere capping	GO:1904353	FALSE	9.34862e-06	5.0292527060672025	26	684	10	21031	ATM,ERCC1,ERCC4,NABP2,NBN,PNKP,RAD50,RTEL1,USP7,XRCC1
GO:BP	regulation of protein localization to chromatin	GO:1905634	FALSE	9.35272e-06	5.02906	10	684	7	21031	CDK9,PIAS4,SETD2,SIRT6,VCP,VCPIP1,RNF4
GO:BP	protein localization to organelle	GO:0033365	FALSE	1.10286e-05	4.957480496410269	1184	684	77	21031	ABL1,APLF,ATR,ATRX,BARD1,BCAP31,BRCA2,CDK9,CHCHD4,DDX1,DDX3X,DHX9,DMAP1,DTX3L,ESCO2,FBXW7,HCLS1,HUWE1,IFFO1,KAT7,MCM8,MCM9,MCRS1,MMS22L,MRNIP,MSH2,NABP2,NIPBL,NOP53,NPM1,PARK7,PARP1,PARP3,PARP9,PIAS4,PML,POLA2,POM121,POT1,RAD21,RALA,RHNO1,RPA1,RPA2,RPAIN,
GO:BP	regulation of molecular function	GO:0065009	FALSE	1.12196e-05	4.9500238289622445	1799	684	104	21031	ABL1,ACTB,ARL6IP1,BCAP31,BCCIP,BLM,C14ORF39,CDC14B,CDK7,CDKN2D,CEBPG,CLSPN,COMMD1,COX17,DDX11,DDX3X,DHX9,DOT1L,DTX3L,EDF1,EGFR,ERCC4,ERCC5,ETAA1,FBXW7,FGF10,FMR1,FZR1,GTF2B,GTF2F1,GTF2H1,GTF2H2,HMGA2,HMGB1,HPF1,HSF1,HSPA1A,HSPA1B,JMY,KAT2B,KDM1A,KDM4D,MAD
GO:BP	organic substance biosynthetic process	GO:1901576	FALSE	1.2002e-05	4.920747141976884	10646	684	420	21031	ABL1,ACTB,ACTL6A,ACTL6B,ACTR2,ACTR5,ACTR8,ADA,ADCY6,ADRM1,AK1,AK3,ALKBH1,APBB1,APEX1,APLF,APRT,ARID1A,ARID1B,ARID2,ASCC1,ASCC2,ASCC3,ATM,ATR,ATRX,ATXN7,ATXN7L3,AXIN2,BACH1,BARD1,BCL7A,BCL7B,BCL7C,BLM,BOLA2,BRCA1,BRCA2,BRD7,BRD8,BRF2,BRIP1,C14ORF39,CANT1,C
GO:BP	telomere maintenance via telomerase	GO:0007004	FALSE	1.58737e-05	4.799321784406742	71	684	15	21031	ATM,ATR,MRE11,PIF1,PML,PNKP,POT1,RAD50,RFC1,RPA1,STN1,TERF2IP,TNKS1BP1,WRAP53,XRCC5
GO:BP	regulation of leukocyte differentiation	GO:1902105	FALSE	1.59768e-05	4.7965100932818725	323	684	33	21031	ABL1,ACTB,ACTL6A,ACTL6B,ADA,ARID1A,ARID1B,ARID2,BRD7,CUL4A,FANCA,FANCD2,FBXW7,HCLS1,HMGB1,HSF1,KAT2A,KAT5,PBRM1,PHF10,PNP,PRKDC,SMARCA2,SMARCA4,SMARCB1,SMARCC1,SMARCC2,SMARCD1,SMARCD2,SMARCD3,SMARCE1,XRCC6,ZBTB1
GO:BP	spermatogenesis	GO:0007283	FALSE	1.71034e-05	4.766916367411456	633	684	50	21031	ATRX,BCAP31,BRCA2,BRIP1,BRME1,C14ORF39,CETN2,CUL4A,DMC1,EPC1,ERCC1,FANCG,GGN,GPX4,H2AX,HERC2,HSF2BP,KASH5,KAT5,MAJIN,MEIOC,MLH1,MSH4,MSH6,NPR2,PSME4,PTTG1,RAD21L1,RAD23B,RAD51C,RBX1,REC8,RNF8,RUVBL1,SETX,SIRT1,SMARCA2,SPATA22,SPO11,SYCP1,SYCP3,TERB2,TEX15
GO:BP	DNA double-strand break processing involved in repair via single-strand annealing	GO:0010792	FALSE	1.79229e-05	4.746590584648347	7	684	6	21031	HELQ,RAD52,RBBP8,RNF138,SLX1A,SLX4
GO:BP	negative regulation of double-strand break repair via nonhomologous end joining	GO:2001033	FALSE	1.79229e-05	4.746590584648347	7	684	6	21031	AUNIP,CYREN,ERCC6,HMGA2,HSF1,NUDT16L1
GO:BP	protein polyubiquitination	GO:0000209	FALSE	2.02062e-05	4.694514384323725	261	684	29	21031	BARD1,BRCA1,CUL4B,DDB2,DDX3X,DTL,DTX3L,ERCC8,FZR1,HUWE1,PARP10,PRPF19,RBX1,RNF111,RNF168,RNF8,SHPRH,STUB1,TRIP12,UBE2A,UBE2B,UBE2D3,UBE2N,UBE2T,UBE2V1,UBE2V2,UBE2W,UBR5,RNF4
GO:BP	carbohydrate derivative catabolic process	GO:1901136	FALSE	2.2036e-05	4.656866990298362	262	684	29	21031	ADA,CDA,DUT,FBXO6,HPRT1,IER3,ITPA,KAT2B,MBD4,NEIL1,NEIL2,NT5C,NTHL1,NUDT9,OGG1,PDE4B,PNP,SAMHD1,SIRT6,SMUG1,TDG,TIGAR,TREX1,UNG,ZBTB7A,NT5C3,NUDT1,NUDT18,NUDT15
GO:BP	mRNA transcription	GO:0009299	FALSE	2.34614e-05	4.629646555599591	53	684	13	21031	HLTF,NCBP2,TAF10,TAF12,TAF13,TAF2,TAF4,TAF5,TAF6,TAF7,TAF9,TP53,ZBTB1
GO:BP	negative regulation of cellular component organization	GO:0051129	FALSE	2.41425e-05	4.617218308654774	719	684	54	21031	ADCY6,ATM,ATRX,ATXN7,BRCA1,CHEK1,DDX3X,DGUOK,ERCC1,ERCC4,GEN1,HMGB1,HSF1,HSPA1A,HSPA1B,HUWE1,IER3,KAT2A,KAT2B,MAD2L2,MCM2,MCRS1,MNAT1,NBN,NOP53,NPM1,PARK7,PARP1,PIF1,PML,POT1,RAD1,RAD21,RAD50,RTEL1,SDCBP,SETMAR,SLX1A,SLX4,SMARCA5,STN1,TAOK1,TERF2IP,TIGAR,
GO:BP	regulation of ubiquitin-dependent protein catabolic process	GO:2000058	FALSE	2.43053e-05	4.614298201784406	173	684	23	21031	AXIN2,CDK2,COMMD1,FBXW7,FZR1,HSPA1A,HSPA1B,NOP53,PARK7,PML,PRMT6,RAD23A,RAD23B,RBX1,SIRT6,SMARCC1,STUB1,TAF9,UBQLN4,UCHL5,UFL1,USP7,VCP
GO:BP	UV protection	GO:0009650	FALSE	2.49962e-05	4.602125877380222	11	684	7	21031	ERCC1,ERCC2,ERCC3,ERCC4,FEN1,MC1R,XPA
GO:BP	regulation of telomere maintenance via telomere lengthening	GO:1904356	FALSE	2.52654e-05	4.597474457970855	63	684	14	21031	ATM,ATR,ERCC4,MCRS1,PARP1,PIF1,PML,PNKP,POT1,RTEL1,SLX1A,SLX4,STN1,XRCC5
GO:BP	positive regulation of mitotic cell cycle	GO:0045931	FALSE	2.58182e-05	4.588073653182993	120	684	19	21031	ABL1,BRCA2,CDC7,CDCA5,CUL4A,CUL4B,DDX3X,DTL,EGFR,FGF10,HSF1,NSMCE2,POLDIP2,RAD51B,RAD51C,RRM1,RRM2B,SMARCD3,USP22
GO:BP	regulation of proteolysis involved in protein catabolic process	GO:1903050	FALSE	2.68255e-05	4.571452522241057	233	684	27	21031	AXIN2,CDK2,COMMD1,FBXW7,FMR1,FZR1,HSPA1A,HSPA1B,NOP53,PARK7,PML,PRKCG,PRMT6,PSMD14,RAD23A,RAD23B,RBX1,SIRT6,SMARCC1,STUB1,TAF9,UBQLN4,UCHL5,UFL1,USP7,VCP,NUDT15
GO:BP	purine deoxyribonucleotide metabolic process	GO:0009151	FALSE	2.79123e-05	4.554204719836664	16	684	8	21031	ADA,DGUOK,GUK1,NT5C,PNP,SAMHD1,NUDT18,NUDT15
GO:BP	biosynthetic process	GO:0009058	FALSE	2.80591e-05	4.5519268436391895	10704	684	420	21031	ABL1,ACTB,ACTL6A,ACTL6B,ACTR2,ACTR5,ACTR8,ADA,ADCY6,ADRM1,AK1,AK3,ALKBH1,APBB1,APEX1,APLF,APRT,ARID1A,ARID1B,ARID2,ASCC1,ASCC2,ASCC3,ATM,ATR,ATRX,ATXN7,ATXN7L3,AXIN2,BACH1,BARD1,BCL7A,BCL7B,BCL7C,BLM,BOLA2,BRCA1,BRCA2,BRD7,BRD8,BRF2,BRIP1,C14ORF39,CANT1,C
GO:BP	rhythmic process	GO:0048511	FALSE	2.99816e-05	4.523145522331345	298	684	31	21031	CUL4A,DDB1,DHX9,DTL,EGFR,FBXW7,HUWE1,IMPDH2,KAT2B,KAT5,KDM2A,MTA1,NONO,NPAS2,NPR2,PARP1,PCNA,PML,PRKCG,PRKDC,SETX,SFPQ,SIRT1,SIRT6,SUV39H1,TIMELESS,TP53,TWIST1,TYMS,USP7,PER1
GO:BP	immunoglobulin mediated immune response	GO:0016064	FALSE	3.01711e-05	4.520408881105223	204	684	25	21031	APLF,ERCC1,EXO1,HMCES,KMT5B,KMT5C,LIG4,MAD2L2,MLH1,MSH2,MSH6,NBN,NSD2,PARP3,PAXIP1,PMS2,RIF1,RNF168,RNF8,SHLD1,SHLD2,SHLD3,TP53BP1,TREX1,UNG
GO:BP	protein metabolic process	GO:0019538	FALSE	3.05603e-05	4.514842624674322	4912	684	223	21031	ABL1,ACTB,ADPRS,ADRM1,ALKBH1,APLF,ARL6IP1,ASCC2,ASCC3,ATM,ATR,AXIN2,BABAM2,BARD1,BCAP31,BCCIP,BLM,BOLA2,BRCA1,BRCA2,BRCC3,CANT1,CDC14B,CDC7,CDK2,CDK7,CDK9,CDKN2D,CENPS,CENPX,CHCHD4,CHEK1,CHEK2,CLSPN,COMMD1,CUL4A,CUL4B,DAD1,DDB1,DDB2,DDX1,DDX3X,DHX9,DTL,DT
GO:BP	regulation of proteasomal ubiquitin-dependent protein catabolic process	GO:0032434	FALSE	3.91469e-05	4.407303173976238	136	684	20	21031	AXIN2,CDK2,COMMD1,FZR1,HSPA1A,HSPA1B,NOP53,PARK7,RAD23A,RAD23B,RBX1,SIRT6,SMARCC1,STUB1,TAF9,UBQLN4,UCHL5,UFL1,USP7,VCP
GO:BP	B cell mediated immunity	GO:0019724	FALSE	4.05827e-05	4.3916593789073595	207	684	25	21031	APLF,ERCC1,EXO1,HMCES,KMT5B,KMT5C,LIG4,MAD2L2,MLH1,MSH2,MSH6,NBN,NSD2,PARP3,PAXIP1,PMS2,RIF1,RNF168,RNF8,SHLD1,SHLD2,SHLD3,TP53BP1,TREX1,UNG
GO:BP	chromosome localization	GO:0050000	FALSE	4.48701e-05	4.348042654310447	124	684	19	21031	ABRAXAS1,ACTR2,ATM,CDCA5,FMN2,IFFO1,KASH5,KAT2B,KAT5,KIF22,MAJIN,MEIOC,MLH1,RAD21L1,SPO11,TERB1,TERB2,UBE2B,ZWINT
GO:BP	positive regulation of DNA replication	GO:0045740	FALSE	4.88239e-05	4.3113673656737435	38	684	11	21031	ATRX,CDC7,CDK2,DHX9,DNA2,EGFR,INO80,KAT7,PCNA,SMARCA5,STN1
GO:BP	regulation of intrinsic apoptotic signaling pathway	GO:2001242	FALSE	6.41718e-05	4.1926558783851355	182	684	23	21031	BCAP31,CDKN2D,DDX3X,FBH1,FBXW7,FIGNL1,HSPA1A,KDM1A,NONO,PARK7,PARP1,PIAS4,RAD9A,RPS3,RRM2B,SFPQ,SIRT1,TAF6,TAF9,TMEM161A,TP53,USP47,DFNA5
GO:BP	T cell differentiation	GO:0030217	FALSE	6.48318e-05	4.188211650287443	308	684	31	21031	ABL1,ACTB,ACTL6A,ACTL6B,ADA,ARID1A,ARID1B,ARID2,BRD7,FANCA,FANCD2,HMGB1,KAT2A,KAT5,LIG4,NHEJ1,PBRM1,PHF10,PNP,PRKDC,SMARCA2,SMARCA4,SMARCB1,SMARCC1,SMARCC2,SMARCD1,SMARCD2,SMARCD3,SMARCE1,TP53,ZBTB1
GO:BP	mRNA transcription by RNA polymerase II	GO:0042789	FALSE	6.88681e-05	4.161981947004248	48	684	12	21031	HLTF,NCBP2,TAF10,TAF12,TAF13,TAF2,TAF4,TAF5,TAF6,TAF7,TAF9,ZBTB1
GO:BP	negative regulation of telomere capping	GO:1904354	FALSE	6.97113e-05	4.156696960564491	8	684	6	21031	ATM,ERCC1,ERCC4,NBN,RAD50,XRCC1
GO:BP	protein sumoylation	GO:0016925	FALSE	7.16641e-05	4.144698126855222	68	684	14	21031	EID3,EYA1,NSMCE1,NSMCE2,NSMCE3,NSMCE4A,PARK7,PIAS4,PML,SLF1,SLF2,SMC5,SMC6,TRIM28
GO:BP	protein modification by small protein removal	GO:0070646	FALSE	7.31177e-05	4.135977291206573	141	684	20	21031	BABAM2,BRCC3,NOP53,OTUB1,OTUB2,PARK7,PSMD14,UCHL5,USP1,USP10,USP11,USP22,USP28,USP3,USP45,USP47,USP51,USP7,VCP,VCPIP1
GO:BP	deoxyribonucleoside monophosphate metabolic process	GO:0009162	FALSE	7.41097e-05	4.130124987867773	24	684	9	21031	ADA,DGUOK,DUT,GUK1,NT5C,PNP,TK2,TYMS,DNPH1
GO:BP	regulation of DNA-templated transcription elongation	GO:0032784	FALSE	8.05757e-05	4.093795837320475	103	684	17	21031	CDK9,ELL,ERCC6,GTF2F1,HMGN1,INTS3,KAT7,NCBP2,PARP1,RECQL5,RNF168,RNF8,SIRT6,SUPT16H,SUPT4H1,SUPT5H,ZMYND8
GO:BP	positive regulation of DNA ligation	GO:0051106	FALSE	8.15401e-05	4.088628571935609	5	684	5	21031	APLF,HMGB1,PARP3,RAD51,XRCC1
GO:BP	nucleotide-excision repair, DNA gap filling	GO:0006297	FALSE	8.15401e-05	4.088628571935609	5	684	5	21031	LIG4,POLD1,POLD3,POLE,POLK
GO:BP	DNA ligation involved in DNA repair	GO:0051103	FALSE	8.15401e-05	4.088628571935609	5	684	5	21031	LIG3,LIG4,NHEJ1,PNKP,XRCC4
GO:BP	positive regulation of protein modification process	GO:0031401	FALSE	8.29382e-05	4.081245547035522	787	684	56	21031	ABL1,AXIN2,BRCA1,CDC14B,CENPS,CENPX,CLSPN,COMMD1,DDX3X,EGFR,ERCC6,ETAA1,FANCI,FANCM,FBH1,FBXW7,FGF10,FMR1,FZR1,HCLS1,HMGA2,HSF1,HUWE1,KAT5,KDM1A,MAD2L2,MNAT1,MRE11,MRNIP,MTA1,NBN,NOP53,NPM1,NSMCE3,PARK7,PARP9,PAXIP1,PIAS4,PML,RAD50,RBX1,RNF111,RPS3,SIRT1,
GO:BP	regulation of hemopoiesis	GO:1903706	FALSE	9.17722e-05	4.037288963767456	418	684	37	21031	ABL1,ACTB,ACTL6A,ACTL6B,ADA,ARID1A,ARID1B,ARID2,BRD7,CUL4A,FANCA,FANCD2,FBXW7,HCLS1,HMGB1,HSF1,HSPA1A,HSPA1B,KAT2A,KAT5,MEAF6,PBRM1,PHF10,PNP,PRKDC,PRMT6,SMARCA2,SMARCA4,SMARCB1,SMARCC1,SMARCC2,SMARCD1,SMARCD2,SMARCD3,SMARCE1,XRCC6,ZBTB1
GO:BP	RNA polymerase II preinitiation complex assembly	GO:0051123	FALSE	0.000105832	3.9753830355519226	70	684	14	21031	GTF2A2,GTF2B,HMGB1,TAF10,TAF12,TAF13,TAF2,TAF4,TAF5,TAF6,TAF6L,TAF7,TAF9,TP53
GO:BP	negative regulation of macromolecule biosynthetic process	GO:0010558	FALSE	0.000108936	3.9628266586837815	2773	684	140	21031	APBB1,APEX1,ATM,ATRX,AXIN2,BACH1,BCL7A,BRCA1,BRD7,BRIP1,CBX8,CDK2,CHD4,CHEK1,CLP1,DDX3X,DGCR8,DHX9,DMAP1,DOT1L,DPF2,EPC1,FBXW7,FMR1,FOXM1,FTO,FUS,HCLS1,HDAC10,HDAC9,HINFP,HMGA1,HMGA2,HMGB1,HSF1,HSPA1A,HSPA1B,KAT2A,KAT2B,KAT5,KAT7,KDM1A,KDM2A,MAD2L2,MBTD1,
GO:BP	negative regulation of transcription by RNA polymerase II	GO:0000122	FALSE	0.000116298	3.9344293879994803	986	684	65	21031	APBB1,BACH1,CBX8,CDK2,CHD4,DMAP1,DPF2,EPC1,FOXM1,HCLS1,HDAC10,HDAC9,HINFP,HMGA2,HMGB1,HSF1,HSPA1A,KAT2A,KAT2B,KAT5,KDM1A,MAD2L2,MTA1,NFX1,NIPBL,NOP53,NSD2,NSMCE3,PARP1,PARP9,PCNA,PIAS4,PRMT6,RFC1,RIF1,SDCBP,SFPQ,SGF29,SIRT1,SIRT6,SIRT7,SMAD5,SMARCA2,SMARC
GO:BP	circadian rhythm	GO:0007623	FALSE	0.000142553	3.8460236984900043	205	684	24	21031	DDB1,EGFR,FBXW7,HUWE1,IMPDH2,KAT5,KDM2A,MTA1,NONO,NPAS2,PARP1,PML,PRKCG,PRKDC,SETX,SFPQ,SIRT1,SIRT6,SUV39H1,TIMELESS,TP53,TYMS,USP7,PER1
GO:BP	nucleoside triphosphate metabolic process	GO:0009141	FALSE	0.000161457	3.791943889850239	270	684	28	21031	ADA,AK1,AK3,CMPK2,DGUOK,DUT,FIGNL1,GUK1,HSPA1A,HSPA1B,IER3,IMPDH2,ITPA,KAT2B,NME1,NME3,NME4,PARG,PARP1,RRM2B,SAMHD1,SIRT6,TIGAR,TREX1,TYMS,VCP,ZBTB7A,NUDT15
GO:BP	microtubule cytoskeleton organization	GO:0000226	FALSE	0.000161749	3.7911580158281915	659	684	49	21031	AAAS,ABL1,ABRAXAS1,ATRX,ATXN7,AUNIP,BCCIP,BRCA1,BRCA2,CDC14B,CDK2,CETN1,CETN2,CHEK1,CHEK2,DDB1,FGF10,FIGNL1,FMN2,GEN1,GTF2B,HSPA1A,HSPA1B,INO80,KASH5,KAT2A,KAT2B,KAT5,MLH1,NPM1,OOEP,PARP3,PCLAF,POLDIP2,RAE1,RPS3,SETD2,SIRT1,SMC1A,SMC3,SPIRE1,SPIRE2,TAOK1,
GO:BP	mononuclear cell differentiation	GO:1903131	FALSE	0.000169073	3.771924796577637	484	684	40	21031	ABL1,ACTB,ACTL6A,ACTL6B,ADA,ARID1A,ARID1B,ARID2,ATM,BRD7,CEBPG,DCLRE1C,FANCA,FANCD2,HDAC9,HMGB1,KAT2A,KAT5,KAT7,LIG4,MSH2,NHEJ1,PBRM1,PHF10,PNP,PRKDC,SMARCA2,SMARCA4,SMARCB1,SMARCC1,SMARCC2,SMARCD1,SMARCD2,SMARCD3,SMARCE1,TP53,XRCC6,YY1,ZBTB1,ZBTB7A
GO:BP	developmental process	GO:0032502	FALSE	0.000176488	3.753283754292855	6453	684	274	21031	ABL1,ACTB,ACTL6A,ACTL6B,ACTR5,ACTR8,ADA,ADCY6,ALKBH1,ANKLE1,APBB1,APLF,ARID1A,ARID1B,ARID2,ASF1A,ATM,ATRX,AXIN2,BABAM1,BCAP31,BCCIP,BCL7A,BCL7B,BCL7C,BRCA1,BRCA2,BRD7,BRIP1,BRME1,C14ORF39,CCNO,CDK9,CEBPG,CETN2,CHD4,CHEK1,CLP1,CUL4A,CUL4B,CYREN,DAD1,DCLRE1
GO:BP	ribonucleoside monophosphate metabolic process	GO:0009161	FALSE	0.000176972	3.752095610904246	62	684	13	21031	ADA,AK1,AK3,APRT,CDA,GMPR2,GUK1,HPRT1,IMPDH2,NT5C,PNP,UMPS,NT5C3
GO:BP	negative regulation of cellular biosynthetic process	GO:0031327	FALSE	0.000189706	3.721918567925309	2824	684	141	21031	APBB1,APEX1,ATM,ATRX,AXIN2,BACH1,BCL7A,BRCA1,BRD7,BRIP1,CBX8,CDK2,CHD4,CHEK1,CLP1,DDX3X,DGCR8,DHX9,DMAP1,DOT1L,DPF2,EPC1,FBXW7,FMR1,FOXM1,FTO,FUS,HCLS1,HDAC10,HDAC9,HINFP,HMGA1,HMGA2,HMGB1,HSF1,HSPA1A,HSPA1B,KAT2A,KAT2B,KAT5,KAT7,KDM1A,KDM2A,MAD2L2,MBTD1,
GO:BP	positive regulation of DNA-directed DNA polymerase activity	GO:1900264	FALSE	0.00020336	3.69174	9	684	6	21031	PCNA,POLG2,RFC2,RFC3,RFC4,RFC5
GO:BP	telomeric D-loop disassembly	GO:0061820	FALSE	0.00020336	3.69174	9	684	6	21031	BLM,POT1,RECQL4,SLX1A,SLX4,WRN
GO:BP	regulation of DNA-directed DNA polymerase activity	GO:1900262	FALSE	0.00020336	3.69174	9	684	6	21031	PCNA,POLG2,RFC2,RFC3,RFC4,RFC5
GO:BP	positive regulation of B cell activation	GO:0050871	FALSE	0.0002047	3.688882227575677	85	684	15	21031	ADA,HMCES,KMT5B,KMT5C,MAD2L2,MLH1,MSH2,NSD2,PAXIP1,PMS2,RIF1,SHLD1,SHLD2,SHLD3,TP53BP1
GO:BP	regulation of protein stability	GO:0031647	TRUE	0.000206732	3.6845913583957173	324	684	31	21031	APTX,CDK7,CHEK2,DAD1,FBXW7,HSPA1A,HSPA1B,KAT2A,MCM8,NOP53,NPM1,PARK7,PML,POLR2E,PRKDC,RAD23A,RUVBL1,RUVBL2,SIRT1,SIRT6,STUB1,SWSAP1,TADA3,TAF9,TP53,TREX1,UBE2B,USP28,USP7,ZSWIM7,CCNH
GO:BP	regulation of catalytic activity	GO:0050790	FALSE	0.000230349	3.6376145118902747	1227	684	75	21031	ABL1,ACTB,ARL6IP1,BCAP31,BCCIP,BLM,CDC14B,CDK7,CDKN2D,CLSPN,COX17,DDX11,DDX3X,DHX9,DTX3L,EGFR,ERCC5,ETAA1,FBXW7,FZR1,GTF2H1,GTF2H2,HMGA2,HMGB1,HPF1,HSPA1A,KAT2B,MAD2L2,MCM2,MCRS1,MNAT1,MRE11,MRNIP,MSH2,MSH3,MSH6,NBN,NEIL1,NHEJ1,NPM1,PARK7,PARP1,PARP3,PARP
GO:BP	deoxyribose phosphate biosynthetic process	GO:0046385	FALSE	0.000238644	3.6222499555941465	14	684	7	21031	CMPK2,DGUOK,DUT,GUK1,RRM1,RRM2B,TYMS
GO:BP	2'-deoxyribonucleotide biosynthetic process	GO:0009265	FALSE	0.000238644	3.6222499555941465	14	684	7	21031	CMPK2,DGUOK,DUT,GUK1,RRM1,RRM2B,TYMS
GO:BP	deoxyribonucleotide biosynthetic process	GO:0009263	FALSE	0.000238644	3.6222499555941465	14	684	7	21031	CMPK2,DGUOK,DUT,GUK1,RRM1,RRM2B,TYMS
GO:BP	regulation of nuclease activity	GO:0032069	FALSE	0.000243371	3.6137306666830176	20	684	8	21031	DDX11,HMGB1,HSPA1A,NEIL1,NPM1,PCNA,RPS3,SIRT1
GO:BP	male meiosis I	GO:0007141	FALSE	0.000243372	3.6137287673476837	27	684	9	21031	BRCA2,DMC1,HSF2BP,MEIOC,RAD51C,REC8,SPO11,SYCP3,TRIP13
GO:BP	negative regulation of response to stimulus	GO:0048585	FALSE	0.000254878	3.5936681913336637	1648	684	93	21031	ABL1,ADA,ATM,AUNIP,AXIN2,BRCA1,CDKN2D,CGAS,CYREN,DDX3X,EGFR,ENY2,ERCC1,ERCC4,ERCC6,EYA1,EYA2,EYA3,EYA4,FANCB,FBH1,FBXW7,FGF10,FIGNL1,FOXM1,GTF2H2,HELB,HMGA2,HSF1,HSPA1A,HSPA1B,IER3,KAT5,KDM1A,KLHL15,MAD2L2,NONO,NOP53,NUDT16L1,OGG1,OTUB1,OTUB2,PARK7,PARP1,
GO:BP	negative regulation of biosynthetic process	GO:0009890	FALSE	0.00025582	3.5920652688348946	2838	684	141	21031	APBB1,APEX1,ATM,ATRX,AXIN2,BACH1,BCL7A,BRCA1,BRD7,BRIP1,CBX8,CDK2,CHD4,CHEK1,CLP1,DDX3X,DGCR8,DHX9,DMAP1,DOT1L,DPF2,EPC1,FBXW7,FMR1,FOXM1,FTO,FUS,HCLS1,HDAC10,HDAC9,HINFP,HMGA1,HMGA2,HMGB1,HSF1,HSPA1A,HSPA1B,KAT2A,KAT2B,KAT5,KAT7,KDM1A,KDM2A,MAD2L2,MBTD1,
GO:BP	purine nucleoside monophosphate metabolic process	GO:0009126	FALSE	0.0002605	3.584192690048116	44	684	11	21031	ADA,AK1,AK3,APRT,DGUOK,GMPR2,GUK1,HPRT1,IMPDH2,NT5C,PNP
GO:BP	hemopoiesis	GO:0030097	FALSE	0.000268057	3.5717723757218924	965	684	63	21031	ABL1,ACTB,ACTL6A,ACTL6B,ADA,ANKLE1,ARID1A,ARID1B,ARID2,ATM,BABAM1,BRCA2,BRD7,CEBPG,CUL4A,DCLRE1C,DPF2,ERCC1,ERCC2,ESCO2,FANCA,FANCD2,FBXW7,HCLS1,HDAC9,HMGB1,HSF1,HSPA1A,HSPA1B,KAT2A,KAT5,KAT7,LIG4,MEAF6,MSH2,NHEJ1,NUDT21,PARP1,PBRM1,PHF10,PML,PNP,PRKDC,PR
GO:BP	regulation of ATP-dependent activity	GO:0043462	FALSE	0.000319773	3.49516	65	684	13	21031	DHX9,FGF10,GTF2H2,MCM2,MNAT1,MSH2,MSH3,MSH6,POT1,SETMAR,SIRT1,TP53,UHRF1
GO:BP	mitotic nuclear division	GO:0140014	FALSE	0.000322282	3.491763286767504	279	684	28	21031	AAAS,ABRAXAS1,ATM,BCCIP,CDC14B,CDCA5,CHEK1,CHEK2,GEN1,HSPA1A,HSPA1B,INO80,KAT2B,KAT5,KIF22,MAD2L2,NIPBL,NSMCE2,POLDIP2,RAD21,SMARCA5,SMC1A,SMC2,SMC3,SMC4,TRIP13,XRCC3,ZWINT
GO:BP	negative regulation of programmed cell death	GO:0043069	FALSE	0.000347792	3.458680767502508	907	684	60	21031	ABL1,ADA,ADPRS,ALKBH1,ARL6IP1,BABAM2,BARD1,BRCA1,CDKN2D,DAD1,DDB1,DDX3X,EGFR,ERCC5,EYA1,EYA2,EYA3,EYA4,FGF10,FIGNL1,FMN2,GPX4,HCLS1,HMGA2,HSF1,HSPA1A,HSPA1B,IER3,KDM1A,LIG4,MGMT,MNAT1,MRE11,MSH2,MUTYH,NONO,NPM1,OGG1,PALB2,PARK7,PRDM9,PRKCG,PRKDC,RAD21,RRM
GO:BP	nucleolar large rRNA transcription by RNA polymerase I	GO:0042790	FALSE	0.000381947	3.4179973823791787	21	684	8	21031	DDX11,ERCC2,ERCC6,GTF2H5,NOP53,SIRT7,SMARCA4,SMARCB1
GO:BP	leukocyte activation involved in immune response	GO:0002366	FALSE	0.000431765	3.3647526531740133	300	684	29	21031	ABL1,ADA,APLF,ERCC1,EXO1,HMCES,HMGB1,KMT5B,KMT5C,LIG4,MAD2L2,MLH1,MSH2,MSH6,NBN,NSD2,PARP3,PAXIP1,PMS2,RIF1,RNF168,RNF8,SHLD1,SHLD2,SHLD3,TP53,TP53BP1,TREX1,UNG
GO:BP	rRNA transcription	GO:0009303	FALSE	0.000443446	3.3531588977179902	37	684	10	21031	DDX11,ERCC2,ERCC6,GTF2H5,GTF3C5,NOP53,SIRT7,SMARCA4,SMARCB1,TP53
GO:BP	regulation of DNA ligation	GO:0051105	FALSE	0.000476075	3.3223248145156146	6	684	5	21031	APLF,HMGB1,PARP3,RAD51,XRCC1
GO:BP	maintenance of DNA repeat elements	GO:0043570	FALSE	0.000476075	3.3223248145156146	6	684	5	21031	AXIN2,MSH2,MSH3,RMI2,ZMPSTE24
GO:BP	negative regulation of protein localization to chromatin	GO:0120186	FALSE	0.000476075	3.3223248145156146	6	684	5	21031	CDK9,PIAS4,SIRT6,VCP,RNF4
GO:BP	double-strand break repair via alternative nonhomologous end joining	GO:0097681	FALSE	0.000476075	3.3223248145156146	6	684	5	21031	HELQ,HMCES,POLQ,PRKDC,RHNO1
GO:BP	DNA strand invasion	GO:0042148	FALSE	0.000476075	3.3223248145156146	6	684	5	21031	DMC1,RAD51,RAD51D,WRN,XRCC2
GO:BP	negative regulation of telomere maintenance via telomere lengthening	GO:1904357	FALSE	0.000490571	3.309297800148326	29	684	9	21031	ERCC4,MCRS1,PARP1,PIF1,PML,POT1,SLX1A,SLX4,STN1
GO:BP	regulation of deoxyribonuclease activity	GO:0032070	FALSE	0.00049437	3.3059478734412093	10	684	6	21031	DDX11,HMGB1,NPM1,PCNA,RPS3,SIRT1
GO:BP	purine deoxyribonucleotide catabolic process	GO:0009155	FALSE	0.00049437	3.3059478734412093	10	684	6	21031	ADA,NT5C,PNP,SAMHD1,NUDT18,NUDT15
GO:BP	positive regulation of protein metabolic process	GO:0051247	FALSE	0.000528399	3.2770379907847462	1253	684	75	21031	ABL1,AXIN2,BARD1,BCAP31,BRCA1,CDC14B,CENPS,CENPX,CLSPN,COMMD1,CUL4A,CUL4B,DDB1,DDX3X,DHX9,DTL,EGFR,ERCC6,ETAA1,FANCI,FANCM,FBH1,FBXW7,FGF10,FMR1,FZR1,HCLS1,HMGA2,HMGB1,HSF1,HSPA1A,HSPA1B,HUWE1,IER3,KAT5,KDM1A,MAD2L2,MNAT1,MRE11,MRNIP,MTA1,NBN,NOP53,NPM1,N
GO:BP	cell activation involved in immune response	GO:0002263	FALSE	0.000571694	3.24284	304	684	29	21031	ABL1,ADA,APLF,ERCC1,EXO1,HMCES,HMGB1,KMT5B,KMT5C,LIG4,MAD2L2,MLH1,MSH2,MSH6,NBN,NSD2,PARP3,PAXIP1,PMS2,RIF1,RNF168,RNF8,SHLD1,SHLD2,SHLD3,TP53,TP53BP1,TREX1,UNG
GO:BP	cellular response to chemical stress	GO:0062197	FALSE	0.000571694	3.24284	304	684	29	21031	ABL1,ADPRS,ATM,BRF2,CBX8,CHCHD4,DDX3X,EGFR,ERCC6L2,FANCC,FANCD2,HSF1,HSPA1A,HSPA1B,KAT2B,PARK7,PARP1,PCNA,PML,RAD52,RBX1,RPS3,SETX,SIRT1,TMEM161A,TP53,TREX1,XRCC5,XRCC6
GO:BP	leukocyte differentiation	GO:0002521	FALSE	0.000603384	3.2194064410944967	627	684	46	21031	ABL1,ACTB,ACTL6A,ACTL6B,ADA,ARID1A,ARID1B,ARID2,ATM,BRD7,CEBPG,CUL4A,DCLRE1C,FANCA,FANCD2,FBXW7,HCLS1,HDAC9,HMGB1,HSF1,KAT2A,KAT5,KAT7,LIG4,MSH2,NHEJ1,PARP1,PBRM1,PHF10,PNP,PRKDC,SIRT1,SMARCA2,SMARCA4,SMARCB1,SMARCC1,SMARCC2,SMARCD1,SMARCD2,SMARCD3,SMARCE
GO:BP	positive regulation of developmental process	GO:0051094	FALSE	0.000634941	3.197266934012734	1328	684	78	21031	ABL1,ACTB,ACTL6A,ACTL6B,ADA,ARID1A,ARID1B,ARID2,AXIN2,BCL7A,BCL7B,BCL7C,BRCA1,BRD7,DPF1,DPF2,DPF3,EGFR,FGF10,FMR1,HCLS1,HMCES,HMGA2,HMGB1,HSF1,HSPA1A,HSPA1B,KAT2A,KAT5,KDM1A,KMT5B,KMT5C,LIG4,MAD2L2,MLH1,MSH2,NIPBL,NSD2,NUDT21,PARP1,PARP2,PAXIP1,PBRM1,PHF1
GO:BP	regulation of B cell activation	GO:0050864	FALSE	0.000650286	3.186895266133562	132	684	18	21031	ADA,APLF,ATM,HMCES,KMT5B,KMT5C,MAD2L2,MLH1,MSH2,NSD2,PARP3,PAXIP1,PMS2,RIF1,SHLD1,SHLD2,SHLD3,TP53BP1
GO:BP	replicative senescence	GO:0090399	FALSE	0.000751423	3.124115641860169	16	684	7	21031	ATM,ATR,CHEK1,CHEK2,ERCC1,TP53,WRN
GO:BP	regulation of intrinsic apoptotic signaling pathway in response to DNA damage	GO:1902229	FALSE	0.000763129	3.1174018681317524	39	684	10	21031	CDKN2D,FBH1,KDM1A,PIAS4,RAD9A,RPS3,SIRT1,TAF9,TMEM161A,USP47
GO:BP	positive regulation of DNA biosynthetic process	GO:2000573	FALSE	0.000796046	3.099061772093452	70	684	13	21031	ATM,ATR,PCNA,PNKP,POLG2,POT1,RFC2,RFC3,RFC4,RFC5,USP1,WRAP53,XRCC5
GO:BP	proteolysis	GO:0006508	FALSE	0.000851376	3.0698788115563884	1573	684	88	21031	ADRM1,ARL6IP1,ASCC2,ASCC3,AXIN2,BCAP31,BRCC3,CDK2,CDKN2D,COMMD1,CUL4A,CUL4B,DDB1,DDX3X,DTL,DTX3L,ERCC8,FAM111A,FBXO6,FBXW7,FMR1,FZR1,HERC2,HMCES,HMGB1,HSPA1A,HSPA1B,KAT5,KLHL15,MPND,MTA1,NOP53,OTUB1,OTUB2,PARK7,PARP1,PML,PRKCG,PRMT6,PRPF19,PSMD14,PSME4,RA
GO:BP	cellular response to oxidative stress	GO:0034599	FALSE	0.000867884	3.0615381699417576	242	684	25	21031	ABL1,ADPRS,ATM,BRF2,CBX8,CHCHD4,EGFR,ERCC6L2,FANCC,FANCD2,HSF1,HSPA1A,HSPA1B,KAT2B,PARK7,PARP1,PCNA,PML,RAD52,RPS3,SETX,SIRT1,TMEM161A,TP53,TREX1
GO:BP	cellular catabolic process	GO:0044248	FALSE	0.000927318	3.032771078725664	1600	684	89	21031	ABL1,ADA,APEX1,ATM,AXIN2,CDA,DHX9,DNA2,DTX3L,DUT,ERCC4,FBH1,FBXW7,FEN1,FMR1,FTO,FUS,HDAC10,HMGB1,HPRT1,HSF1,HSPA1A,HSPA1B,HUWE1,IER3,ITPA,KAT2B,KAT5,MBD4,MEIOC,MLH1,MUS81,NCBP2,NEIL1,NEIL2,NPM1,NT5C,NTHL1,NUDT9,OGG1,PARK7,PDE4B,PNP,POLB,POLDIP2,POLR2G,REX
GO:BP	nucleotide biosynthetic process	GO:0009165	FALSE	0.00101839	2.9920869085427912	295	684	28	21031	ADA,ADCY6,AK1,AK3,APRT,CDA,CMPK2,DGUOK,DUT,GMPR2,GUK1,HPRT1,IMPDH2,NME1,NME3,NME4,NPR2,PARP1,PARP10,PARP9,PNP,RRM1,RRM2B,TK2,TYMS,UMPS,VCP,BRP44
GO:BP	negative regulation of telomerase activity	GO:0051974	FALSE	0.00105762	2.975670921543058	11	684	6	21031	MCRS1,PARP3,PIF1,PML,POT1,TP53
GO:BP	cellular response to X-ray	GO:0071481	FALSE	0.00105762	2.975670921543058	11	684	6	21031	ATM,NIPBL,NUCKS1,TP53BP1,XRCC5,XRCC6
GO:BP	mitotic DNA replication checkpoint signaling	GO:0033314	FALSE	0.00105762	2.975670921543058	11	684	6	21031	CLSPN,HUS1,HUS1B,RAD17,TICRR,TOPBP1
GO:BP	germ cell development	GO:0007281	FALSE	0.00106295	2.9734870304340553	367	684	32	21031	ATM,BRCA2,BRIP1,C14ORF39,DMC1,EPC1,ERCC1,FANCC,FANCG,FMN2,KASH5,KAT5,MAJIN,MARF1,MEIOC,MLH1,MSH2,NPR2,PSME4,REC8,RNF8,SMAD5,SMARCA2,SMCHD1,SPO11,SYCP1,SYCP3,TERB2,TNP1,TRIM28,TRIP13,UBE2B
GO:BP	regulation of signal transduction by p53 class mediator	GO:1901796	FALSE	0.00107278	2.9694909055565173	109	684	16	21031	ATM,ATR,CHEK1,CHEK2,KDM1A,NOP53,NPM1,PML,PRMT6,RRM2B,SIRT1,TAF9,TP53,TWIST1,USP7,ZMPSTE24
GO:BP	nucleoside phosphate biosynthetic process	GO:1901293	FALSE	0.00116819	2.932487217338938	297	684	28	21031	ADA,ADCY6,AK1,AK3,APRT,CDA,CMPK2,DGUOK,DUT,GMPR2,GUK1,HPRT1,IMPDH2,NME1,NME3,NME4,NPR2,PARP1,PARP10,PARP9,PNP,RRM1,RRM2B,TK2,TYMS,UMPS,VCP,BRP44
GO:BP	positive regulation of intrinsic apoptotic signaling pathway	GO:2001244	FALSE	0.00116955	2.9319813619398047	61	684	12	21031	BCAP31,FBH1,FBXW7,PARK7,PIAS4,RAD9A,RPS3,SFPQ,SIRT1,TAF6,TP53,DFNA5
GO:BP	positive regulation of DNA-templated transcription, elongation	GO:0032786	TRUE	0.00116955	2.9319813619398047	61	684	12	21031	CDK9,ELL,ERCC6,GTF2F1,HMGN1,KAT7,NCBP2,PARP1,SUPT16H,SUPT4H1,SUPT5H,ZMYND8
GO:BP	positive regulation of molecular function	GO:0044093	FALSE	0.00120186	2.9201450531152986	1097	684	67	21031	ABL1,BCAP31,CDC14B,CEBPG,CLSPN,COX17,DDX11,DDX3X,DHX9,DTX3L,EDF1,EGFR,ETAA1,FBXW7,FGF10,FZR1,GTF2B,GTF2H2,HMGA2,HMGB1,HSF1,HSPA1A,HSPA1B,JMY,KDM4D,MNAT1,MRE11,MRNIP,MSH2,MSH3,MSH6,NBN,NHEJ1,NME1,NPM1,PARK7,PARP9,PCNA,PNKP,POLG2,POT1,RAD50,RFC2,RFC3,RFC4,R
GO:BP	protein localization to chromosome, telomeric region	GO:0070198	FALSE	0.00125887	2.900019197166416	32	684	9	21031	ATR,ATRX,BRCA2,NABP2,PML,POT1,TERF2IP,WRAP53,XRCC5
GO:BP	positive regulation of T cell activation	GO:0050870	FALSE	0.00127615	2.894098237875503	247	684	25	21031	ABL1,ACTB,ACTL6A,ACTL6B,ADA,ARID1A,ARID1B,ARID2,BRD7,HMGB1,KAT5,PBRM1,PHF10,PNP,RPS3,SMARCA2,SMARCA4,SMARCB1,SMARCC1,SMARCC2,SMARCD1,SMARCD2,SMARCD3,SMARCE1,ZBTB1
GO:BP	positive regulation of immune system process	GO:0002684	FALSE	0.00128387	2.891479702872855	1054	684	65	21031	ABL1,ACTB,ACTL6A,ACTL6B,ADA,ARID1A,ARID1B,ARID2,BRCC3,BRD7,CGAS,DDX1,DDX3X,DHX9,FGF10,HCLS1,HMCES,HMGB1,HSF1,HSPA1A,HSPA1B,KAT5,KMT5B,KMT5C,MAD2L2,MLH1,MSH2,NONO,NOP53,NSD2,PARK7,PARP1,PARP9,PAXIP1,PBRM1,PDE4B,PHF10,PMS2,PNP,POLR3C,PRKDC,RIF1,RPS3,SFPQ,SH
GO:BP	oogenesis	GO:0048477	FALSE	0.001381	2.8598068807256984	111	684	16	21031	ATM,BRCA2,C14ORF39,DMC1,ERCC1,FMN2,KASH5,MAJIN,MARF1,MEIOC,MLH1,NPR2,REC8,SPO11,TERB2,TRIP13
GO:BP	multicellular organism development	GO:0007275	FALSE	0.00142739	2.845456976519025	4643	684	205	21031	ABL1,ACTB,ACTL6A,ACTL6B,ACTR5,ACTR8,ADA,ADCY6,ALKBH1,APBB1,APLF,ARID1A,ARID1B,ARID2,ATM,ATRX,AXIN2,BCCIP,BRCA1,BRCA2,BRD7,BRIP1,CEBPG,CHD4,CHEK1,CLP1,CUL4A,CUL4B,CYREN,DAD1,DCLRE1C,DGUOK,DMC1,DPF1,DPF2,DPF3,DUT,EGFR,ELL,ERCC1,ERCC2,ERCC3,ERCC6,EXO1,EYA1,E
GO:BP	positive regulation of adaptive immune response	GO:0002821	FALSE	0.00161569	2.791641275589619	126	684	17	21031	ADA,HMCES,KMT5B,KMT5C,MAD2L2,MLH1,MSH2,NSD2,PAXIP1,PMS2,RIF1,SHLD1,SHLD2,SHLD3,SIRT1,TP53BP1,ZBTB1
GO:BP	purine ribonucleoside monophosphate metabolic process	GO:0009167	FALSE	0.00161726	2.791220908575569	42	684	10	21031	ADA,AK1,AK3,APRT,GMPR2,GUK1,HPRT1,IMPDH2,NT5C,PNP
GO:BP	G-quadruplex DNA unwinding	GO:0044806	FALSE	0.00162145	2.7900952599667597	7	684	5	21031	BLM,DDX11,DHX9,DNA2,WRN
GO:BP	purine deoxyribonucleoside triphosphate metabolic process	GO:0009215	FALSE	0.00162145	2.7900952599667597	7	684	5	21031	ADA,DGUOK,GUK1,SAMHD1,NUDT15
GO:BP	regulation of t-circle formation	GO:1904429	FALSE	0.00162145	2.7900952599667597	7	684	5	21031	ERCC1,RTEL1,SLX1A,SLX4,XRCC5
GO:BP	positive regulation of helicase activity	GO:0051096	FALSE	0.00162145	2.7900952599667597	7	684	5	21031	GTF2H2,MSH2,MSH3,MSH6,POT1
GO:BP	regulation of mitotic recombination	GO:0000019	FALSE	0.00162145	2.7900952599667597	7	684	5	21031	ANKLE1,ERCC2,MLH1,MRE11,RAD50
GO:BP	mitotic G1 DNA damage checkpoint signaling	GO:0031571	FALSE	0.00168124	2.77437	33	684	9	21031	ATM,CDK2,CHEK2,PML,PRKDC,RFWD3,RPA2,TP53,TREX1
GO:BP	mitotic G1/S transition checkpoint signaling	GO:0044819	FALSE	0.00168124	2.77437	33	684	9	21031	ATM,CDK2,CHEK2,PML,PRKDC,RFWD3,RPA2,TP53,TREX1
GO:BP	ncRNA transcription	GO:0098781	FALSE	0.00176022	2.754432141119422	141	684	18	21031	CDK7,DDX11,EGFR,ELL,ERCC2,ERCC6,GTF2H5,GTF3C5,NOP53,POLR2F,SIRT7,SMARCA4,SMARCB1,SNAPC4,SNAPC5,TP53,TWIST1,YY1
GO:BP	regulation of circadian rhythm	GO:0042752	FALSE	0.00176714	2.752728073502874	113	684	16	21031	DDB1,FBXW7,KAT5,KDM2A,MTA1,NONO,PARP1,PML,PRKCG,PRKDC,SFPQ,SIRT6,TIMELESS,TP53,USP7,PER1
GO:BP	regulation of transcription elongation by RNA polymerase II	GO:0034243	FALSE	0.00177894	2.749837714867566	87	684	14	21031	CDK9,ELL,ERCC6,GTF2F1,INTS3,NCBP2,PARP1,RECQL5,RNF168,RNF8,SIRT6,SUPT4H1,SUPT5H,ZMYND8
GO:BP	sperm DNA condensation	GO:0035092	FALSE	0.00197465	2.7045092996276465	18	684	7	21031	EPC1,KAT5,PSME4,RNF8,SYCP1,SYCP3,TNP1
GO:BP	protein K63-linked ubiquitination	GO:0070534	FALSE	0.00201682	2.6953331814352204	64	684	12	21031	DDX3X,PARP10,PRPF19,RNF168,RNF8,STUB1,UBE2B,UBE2N,UBE2T,UBE2V1,UBE2V2,RNF4
GO:BP	nucleoside monophosphate biosynthetic process	GO:0009124	FALSE	0.00204635	2.6890198201685385	43	684	10	21031	ADA,APRT,CDA,DGUOK,DUT,HPRT1,IMPDH2,TK2,TYMS,UMPS
GO:BP	response to UV-C	GO:0010225	FALSE	0.00205693	2.686779694916438	12	684	6	21031	BRCA2,ERCC5,POLH,TP53,WRN,YY1
GO:BP	regulation of production of molecular mediator of immune response	GO:0002700	FALSE	0.00206466	2.685152330718647	188	684	21	21031	APLF,CGAS,DDX1,HMCES,KMT5B,KMT5C,MAD2L2,MLH1,MSH2,NSD2,PARP3,PAXIP1,PMS2,RIF1,SHLD1,SHLD2,SHLD3,SIRT1,TP53BP1,TREX1,TWIST1
GO:BP	regulation of developmental process	GO:0050793	FALSE	0.00226296	2.645322265230167	2455	684	122	21031	ABL1,ACTB,ACTL6A,ACTL6B,ACTR5,ACTR8,ADA,ANKLE1,APLF,ARID1A,ARID1B,ARID2,AXIN2,BCL7A,BCL7B,BCL7C,BRCA1,BRD7,CDK9,CHD4,CUL4A,DDB1,DPF1,DPF2,DPF3,EGFR,EYA1,FANCA,FANCD2,FBXW7,FGF10,FMR1,FTO,HCLS1,HDAC9,HLTF,HMCES,HMGA2,HMGB1,HSF1,HSPA1A,HSPA1B,HUWE1,INO80,IN
GO:BP	spindle organization	GO:0007051	FALSE	0.00226426	2.6450729168576466	205	684	22	21031	AAAS,ABRAXAS1,ATRX,AUNIP,BCCIP,CHEK2,DDB1,GTF2B,HSPA1A,HSPA1B,INO80,KASH5,MLH1,PARP3,POLDIP2,RAE1,RPS3,SMC1A,SMC3,UVRAG,VCP,RNF4
GO:BP	positive regulation of mitotic cell cycle phase transition	GO:1901992	FALSE	0.00236443	2.6262744260597066	89	684	14	21031	CDC7,CDCA5,CUL4A,CUL4B,DDX3X,DTL,EGFR,FGF10,NSMCE2,RAD51B,RAD51C,RRM1,RRM2B,SMARCD3
GO:BP	positive regulation of gene expression	GO:0010628	FALSE	0.00251117	2.6001231327493595	1189	684	70	21031	ABL1,ARID1A,ARID1B,ATM,AXIN2,BRCA1,BRD7,CEBPG,CGAS,DDX1,DDX3X,DGCR8,DHX9,ERCC6,FGF10,FMR1,FUS,HINFP,HMCES,HMGA2,HMGB1,HSF1,HSPA1A,HSPA1B,KAT2A,KAT2B,KAT7,KMT5B,KMT5C,MAD2L2,MEIOC,MLH1,MSH2,NPM1,NSD2,PARK7,PAXIP1,PDE4B,PMS2,PNP,POLR2G,POLR3C,PRKDC,PRPF19,R
GO:BP	negative regulation of telomere maintenance in response to DNA damage	GO:1904506	FALSE	0.00252139	2.5983601699386383	4	684	4	21031	ERCC1,ERCC4,RTEL1,XRCC1
GO:BP	DNA repair complex assembly	GO:0090735	FALSE	0.00252139	2.5983601699386383	4	684	4	21031	DMC1,RAD51,RAD51C,RAD52
GO:BP	DNA recombinase assembly	GO:0000730	FALSE	0.00252139	2.5983601699386383	4	684	4	21031	DMC1,RAD51,RAD51C,RAD52
GO:BP	leading strand elongation	GO:0006272	FALSE	0.00252139	2.5983601699386383	4	684	4	21031	PCNA,POLA1,POLE,POLE3
GO:BP	regulation of DNA helicase activity	GO:1905774	FALSE	0.00252139	2.5983601699386383	4	684	4	21031	GTF2H2,MCM2,MNAT1,POT1
GO:BP	cellular response to camptothecin	GO:0072757	TRUE	0.00252139	2.5983601699386383	4	684	4	21031	BLM,RAD51,RECQL5,SPIDR
GO:BP	telomeric 3' overhang formation	GO:0031860	FALSE	0.00252139	2.5983601699386383	4	684	4	21031	DCLRE1B,MRE11,NBN,RAD50
GO:BP	depurination	GO:0045007	FALSE	0.00252139	2.5983601699386383	4	684	4	21031	MPG,MUTYH,NEIL3,OGG1
GO:BP	response to camptothecin	GO:1901563	FALSE	0.00252139	2.5983601699386383	4	684	4	21031	BLM,RAD51,RECQL5,SPIDR
GO:BP	response to intra-S DNA damage checkpoint signaling	GO:0072429	FALSE	0.00252139	2.5983601699386383	4	684	4	21031	EME1,FBH1,MUS81,SLX4
GO:BP	regulation of mismatch repair	GO:0032423	FALSE	0.00252139	2.5983601699386383	4	684	4	21031	AXIN2,HDAC10,HMGB1,PRKCG
GO:BP	lagging strand elongation	GO:0006273	FALSE	0.00252139	2.5983601699386383	4	684	4	21031	DNA2,LIG1,LIG3,POLA1
GO:BP	establishment of chromosome localization	GO:0051303	FALSE	0.00253058	2.5967802866139285	116	684	16	21031	ABRAXAS1,ATM,CDCA5,KASH5,KAT2B,KAT5,KIF22,MAJIN,MEIOC,MLH1,RAD21L1,SPO11,TERB1,TERB2,UBE2B,ZWINT
GO:BP	regulation of apoptotic signaling pathway	GO:2001233	FALSE	0.00255958	2.5918310062777556	382	684	32	21031	BCAP31,BRCA1,CDKN2D,DDX3X,EYA1,EYA2,EYA3,EYA4,FBH1,FBXW7,FGF10,FIGNL1,HSPA1A,HSPA1B,IER3,KDM1A,NONO,PARK7,PARP1,PIAS4,PML,RAD9A,RPS3,RRM2B,SFPQ,SIRT1,TAF6,TAF9,TMEM161A,TP53,USP47,DFNA5
GO:BP	nucleobase metabolic process	GO:0009112	FALSE	0.0029038	2.5370337054434176	35	684	9	21031	ADA,APRT,CDA,GMPR2,HPRT1,KDM1A,RRM1,TYMS,UMPS
GO:BP	negative regulation of apoptotic process	GO:0043066	FALSE	0.00322668	2.4912439773683865	881	684	56	21031	ABL1,ADA,ALKBH1,ARL6IP1,BABAM2,BARD1,BRCA1,CDKN2D,DAD1,DDB1,DDX3X,EGFR,ERCC5,EYA1,EYA2,EYA3,EYA4,FGF10,FIGNL1,FMN2,HCLS1,HMGA2,HSF1,HSPA1A,HSPA1B,IER3,KDM1A,LIG4,MGMT,MNAT1,MRE11,MSH2,NONO,NPM1,OGG1,PALB2,PARK7,PRDM9,PRKCG,PRKDC,RAD21,RRM2B,SETX,SIRT1,SMA
GO:BP	maintenance of sister chromatid cohesion	GO:0034086	FALSE	0.00371479	2.4300661512043695	13	684	6	21031	ATRX,NIPBL,NSMCE2,SLF1,SLF2,SMC5
GO:BP	maintenance of mitotic sister chromatid cohesion	GO:0034088	FALSE	0.00371479	2.4300661512043695	13	684	6	21031	ATRX,NIPBL,NSMCE2,SLF1,SLF2,SMC5
GO:BP	female meiosis I	GO:0007144	FALSE	0.00371479	2.4300661512043695	13	684	6	21031	BRME1,HSF2BP,MEIOB,MEIOC,MLH3,TRIP13
GO:BP	regulation of meiotic nuclear division	GO:0040020	FALSE	0.00376065	2.424737656034268	36	684	9	21031	FZR1,NPR2,OOEP,PRDM9,RAD1,RAD51AP1,TRIP13,UBE2B,ZWINT
GO:BP	purine-containing compound metabolic process	GO:0072521	FALSE	0.00392132	2.4065678942010105	567	684	41	21031	ADA,ADCY6,AK1,AK3,APRT,DGUOK,FIGNL1,GMPR2,GUK1,HPRT1,HSPA1A,HSPA1B,IER3,IMPDH2,ITPA,KAT2B,KDM1A,NME1,NME3,NME4,NPR2,NT5C,NUDT9,PARG,PARP1,PARP10,PARP9,PDE4B,PNP,SAMHD1,SIRT6,TIGAR,TP53,TREX1,VCP,ZBTB7A,BRP44,NUDT1,DNPH1,NUDT18,NUDT15
GO:BP	regulation of DNA binding	GO:0051101	FALSE	0.00392139	2.406560101244044	80	684	13	21031	CEBPG,DOT1L,EDF1,ERCC4,GTF2B,HMGA2,HMGB1,KDM1A,MAD2L2,NME1,PARK7,TWIST1,ZBTB7A
GO:BP	positive regulation of adaptive immune response based on somatic recombination of immune receptors built from immunoglobulin superfamily domains	GO:0002824	FALSE	0.00400782	2.3970920813728096	120	684	16	21031	ADA,HMCES,KMT5B,KMT5C,MAD2L2,MLH1,MSH2,NSD2,PAXIP1,PMS2,RIF1,SHLD1,SHLD2,SHLD3,TP53BP1,ZBTB1
GO:BP	protection from non-homologous end joining at telomere	GO:0031848	FALSE	0.00420769	2.375955960425026	8	684	5	21031	DCLRE1B,ERCC1,ERCC4,TERF2IP,XRCC1
GO:BP	DNA replication, synthesis of RNA primer	GO:0006269	TRUE	0.00420769	2.375955960425026	8	684	5	21031	HELB,POLA1,POLA2,PRIM1,PRIMPOL
GO:BP	regulation of endodeoxyribonuclease activity	GO:0032071	FALSE	0.00420769	2.375955960425026	8	684	5	21031	DDX11,HMGB1,NPM1,RPS3,SIRT1
GO:BP	chromosome attachment to the nuclear envelope	GO:0097240	FALSE	0.00420769	2.375955960425026	8	684	5	21031	IFFO1,MAJIN,RAD21L1,TERB1,TERB2
GO:BP	nucleoside metabolic process	GO:0009116	FALSE	0.004267	2.369876979516795	57	684	11	21031	ADA,APRT,CDA,DGUOK,HPRT1,NME4,PNP,TK2,NT5C3,NUDT1,DNPH1
GO:BP	protein acetylation	GO:0006473	TRUE	0.004267	2.369876979516795	57	684	11	21031	DDX3X,ESCO2,GTF2B,KAT2A,KAT2B,KAT5,KAT7,PARK7,PML,SIRT1,TAOK1
GO:BP	positive regulation of cell development	GO:0010720	FALSE	0.00450354	2.3464458737105773	450	684	35	21031	ACTB,ACTL6A,ACTL6B,ADA,ARID1A,ARID1B,ARID2,BRD7,EGFR,HCLS1,HMGB1,HSF1,KAT5,KDM1A,LIG4,PBRM1,PHF10,PNP,PRKDC,SMARCA2,SMARCA4,SMARCB1,SMARCC1,SMARCC2,SMARCD1,SMARCD2,SMARCD3,SMARCE1,UFL1,XRCC2,XRCC5,XRCC6,ZBTB1,ZNF365,KHDC3L
GO:BP	chromosome separation	GO:0051304	FALSE	0.00453384	2.343534230596203	81	684	13	21031	ATM,GEN1,MAD2L2,NSMCE2,RAD21,RECQL5,SMARCAD1,SMC2,SMC4,TOP3A,TRIP13,XRCC3,ZWINT
GO:BP	establishment of protein localization to chromosome	GO:0070199	FALSE	0.00476741	2.321717734476654	28	684	8	21031	BRCA2,NABP2,NIPBL,POT1,RUVBL2,SGF29,SPIDR,WRAP53
GO:BP	ribonucleotide metabolic process	GO:0009259	FALSE	0.00481576	2.317335135201772	471	684	36	21031	ADA,ADCY6,AK1,AK3,APRT,CDA,FIGNL1,GMPR2,GUK1,HPRT1,HSPA1A,HSPA1B,IER3,IMPDH2,ITPA,KAT2B,NME1,NME3,NME4,NPR2,NT5C,NUDT9,PARG,PARP1,PDE4B,PNP,RNASEH2B,SIRT6,TIGAR,TREX1,UMPS,VCP,ZBTB7A,BRP44,NT5C3,NUDT18
GO:BP	purine-containing compound catabolic process	GO:0072523	FALSE	0.0048283	2.3162053821851547	151	684	18	21031	ADA,HPRT1,IER3,ITPA,KAT2B,NT5C,NUDT9,PDE4B,PNP,SAMHD1,SIRT6,TIGAR,TREX1,ZBTB7A,NUDT1,DNPH1,NUDT18,NUDT15
GO:BP	protein stabilization	GO:0050821	FALSE	0.00503861	2.297689056492214	215	684	22	21031	CDK7,CHEK2,FBXW7,HSPA1A,HSPA1B,MCM8,NOP53,NPM1,PARK7,PML,POLR2E,RUVBL1,RUVBL2,STUB1,SWSAP1,TAF9,TP53,TREX1,UBE2B,USP7,ZSWIM7,CCNH
GO:BP	positive regulation of catabolic process	GO:0009896	FALSE	0.00528509	2.27695	533	684	39	21031	ATM,AXIN2,BARD1,CUL4A,CUL4B,DDB1,DHX9,DTL,DTX3L,FBXW7,FMR1,FTO,FZR1,HMGB1,HSF1,HSPA1A,HSPA1B,IER3,KAT2B,KAT5,MLH1,NOP53,PARK7,POLR2G,RAD23A,RBX1,SETD2,SIRT1,SIRT6,STUB1,SUPT5H,TNKS1BP1,TTC5,TWIST1,UFL1,UPF1,UVRAG,VCP,VPS28
GO:BP	protein-containing complex disassembly	GO:0032984	FALSE	0.0054894	2.260475033609889	250	684	24	21031	ARID1A,ARID2,ATXN7,H2AC25,HMGA1,SETX,SMARCA4,SMARCB1,SMARCC1,SMARCC2,SMARCD1,SMARCD2,SMARCD3,SMARCE1,SSRP1,SUPT16H,TAOK1,TNP1,TSG101,UBQLN4,UPF1,UVRAG,VCP,ZMPSTE24
GO:BP	organophosphate metabolic process	GO:0019637	FALSE	0.00596615	2.224305522449574	1034	684	62	21031	ADA,ADCY6,AK1,AK3,APRT,ATM,CDA,CMPK2,DGUOK,DUT,FIGNL1,GMPR2,GPX4,GUK1,HPRT1,HSPA1A,HSPA1B,IER3,IMPDH2,ITPA,KAT2B,MBD4,NEIL1,NEIL2,NME1,NME3,NME4,NPR2,NT5C,NTHL1,NUDT9,OGG1,PARG,PARK7,PARP1,PARP10,PARP9,PDE4B,PNP,RNASEH2B,RRM1,RRM2B,SAMHD1,SIRT6,SMG1,SMUG1
GO:BP	regulation of transcription by RNA polymerase I	GO:0006356	FALSE	0.00602821	2.219811444131224	48	684	10	21031	DDX11,DEK,ERCC6,NOP53,POLR2K,SIRT7,SMARCA4,SMARCA5,SMARCB1,ZMPSTE24
GO:BP	meiotic sister chromatid cohesion	GO:0051177	FALSE	0.00632189	2.1991528298631273	14	684	6	21031	GTF2B,RAD21,RAD51C,REC8,SMC1A,SMC3
GO:BP	lymphocyte mediated immunity	GO:0002449	FALSE	0.00649043	2.1877267674262058	361	684	30	21031	APLF,CEBPG,ERCC1,EXO1,HMCES,HMGB1,HPRT1,KMT5B,KMT5C,LIG4,MAD2L2,MLH1,MSH2,MSH6,NBN,NSD2,PARP3,PAXIP1,PMS2,RIF1,RNF168,RNF8,SHLD1,SHLD2,SHLD3,TP53BP1,TREX1,UNG,WAS,ZBTB1
GO:BP	positive regulation of leukocyte cell-cell adhesion	GO:1903039	FALSE	0.00654356	2.1841859510594164	270	684	25	21031	ABL1,ACTB,ACTL6A,ACTL6B,ADA,ARID1A,ARID1B,ARID2,BRD7,HMGB1,KAT5,PBRM1,PHF10,PNP,RPS3,SMARCA2,SMARCA4,SMARCB1,SMARCC1,SMARCC2,SMARCD1,SMARCD2,SMARCD3,SMARCE1,ZBTB1
GO:BP	regulation of multicellular organismal development	GO:2000026	FALSE	0.0065827	2.1815958856386195	1411	684	78	21031	ABL1,ACTB,ACTL6A,ACTL6B,ACTR5,ACTR8,ADA,ARID1A,ARID1B,ARID2,AXIN2,BRCA1,BRD7,CUL4A,EGFR,FANCA,FANCD2,FBXW7,FGF10,HCLS1,HLTF,HMGA2,HMGB1,HSF1,HSPA1A,HSPA1B,INO80,INO80B,INO80C,INO80D,INO80E,KAT2A,KAT2B,KAT5,KDM1A,LIG4,MCRS1,MEAF6,NFRKB,NIPBL,PARP2,PBRM1,PH
GO:BP	purine nucleotide metabolic process	GO:0006163	FALSE	0.00661499	2.1794705732214585	538	684	39	21031	ADA,ADCY6,AK1,AK3,APRT,DGUOK,FIGNL1,GMPR2,GUK1,HPRT1,HSPA1A,HSPA1B,IER3,IMPDH2,ITPA,KAT2B,NME1,NME3,NME4,NPR2,NT5C,NUDT9,PARG,PARP1,PARP10,PARP9,PDE4B,PNP,SAMHD1,SIRT6,TIGAR,TP53,TREX1,VCP,ZBTB7A,BRP44,DNPH1,NUDT18,NUDT15
GO:BP	regulation of adaptive immune response	GO:0002819	FALSE	0.00662762	2.1786426612521703	202	684	21	21031	ADA,APLF,HMCES,HMGB1,KMT5B,KMT5C,MAD2L2,MLH1,MSH2,NSD2,PARP3,PAXIP1,PMS2,RIF1,SHLD1,SHLD2,SHLD3,SIRT1,TP53BP1,WAS,ZBTB1
GO:BP	purine nucleoside triphosphate metabolic process	GO:0009144	FALSE	0.00724596	2.1399039644439117	254	684	24	21031	ADA,AK1,AK3,DGUOK,FIGNL1,GUK1,HSPA1A,HSPA1B,IER3,IMPDH2,ITPA,KAT2B,NME1,NME3,NME4,PARG,PARP1,SAMHD1,SIRT6,TIGAR,TREX1,VCP,ZBTB7A,NUDT15
GO:BP	regulation of adaptive immune response based on somatic recombination of immune receptors built from immunoglobulin superfamily domains	GO:0002822	FALSE	0.00735339	2.133512503866982	187	684	20	21031	ADA,APLF,HMCES,HMGB1,KMT5B,KMT5C,MAD2L2,MLH1,MSH2,NSD2,PARP3,PAXIP1,PMS2,RIF1,SHLD1,SHLD2,SHLD3,TP53BP1,WAS,ZBTB1
GO:BP	positive regulation of cell cycle phase transition	GO:1901989	FALSE	0.00793627	2.1003836716676667	112	684	15	21031	CDC7,CDCA5,CUL4A,CUL4B,DDX3X,DTL,EGFR,FGF10,NPM1,NSMCE2,RAD51B,RAD51C,RRM1,RRM2B,SMARCD3
GO:BP	phosphate-containing compound metabolic process	GO:0006796	FALSE	0.00827694	2.0821301802623315	2571	684	124	21031	ABL1,ACTB,ADA,ADCY6,AK1,AK3,APRT,ATM,ATR,AXIN2,BARD1,BCCIP,BLM,CDA,CDC14B,CDC7,CDK2,CDK7,CDK9,CDKN2D,CHEK1,CHEK2,CLP1,CLSPN,CMPK2,DDX3X,DGUOK,DUT,DYRK1B,EGFR,ERCC6,ETAA1,FBH1,FBXW7,FGF10,FIGNL1,FMR1,GMPR2,GPX4,GTF2H1,GUK1,HCLS1,HMGA2,HPRT1,HSF1,HSPA1A,HSP
GO:BP	positive regulation of transferase activity	GO:0051347	FALSE	0.00856318	2.0673651111592326	366	684	30	21031	ABL1,CDC14B,CLSPN,DDX3X,EGFR,ETAA1,FBXW7,FZR1,HMGA2,MNAT1,MRE11,MRNIP,NBN,PARK7,PCNA,PNKP,POLG2,POT1,RAD50,RFC2,RFC3,RFC4,RFC5,RPS3,SIRT1,TAOK3,TIGAR,WRAP53,XRCC5,XRCC6
GO:BP	regulation of maintenance of sister chromatid cohesion	GO:0034091	FALSE	0.00921311	2.035593763809802	9	684	5	21031	ATRX,NSMCE2,SLF1,SLF2,SMC5
GO:BP	regulation of maintenance of mitotic sister chromatid cohesion	GO:0034182	FALSE	0.00921311	2.035593763809802	9	684	5	21031	ATRX,NSMCE2,SLF1,SLF2,SMC5
GO:BP	ribose phosphate metabolic process	GO:0019693	FALSE	0.00937472	2.028041910180755	485	684	36	21031	ADA,ADCY6,AK1,AK3,APRT,CDA,FIGNL1,GMPR2,GUK1,HPRT1,HSPA1A,HSPA1B,IER3,IMPDH2,ITPA,KAT2B,NME1,NME3,NME4,NPR2,NT5C,NUDT9,PARG,PARP1,PDE4B,PNP,RNASEH2B,SIRT6,TIGAR,TREX1,UMPS,VCP,ZBTB7A,BRP44,NT5C3,NUDT18
GO:BP	negative regulation of DNA-templated transcription, elongation	GO:0032785	FALSE	0.00944484	2.0248053182715995	22	684	7	21031	PARP1,RECQL5,RNF168,RNF8,SIRT6,SUPT4H1,SUPT5H
GO:BP	anatomical structure development	GO:0048856	FALSE	0.00953379	2.02073	5899	684	245	21031	ABL1,ACTB,ACTL6A,ACTL6B,ACTR5,ACTR8,ADA,ADCY6,ALKBH1,ANKLE1,APBB1,APLF,ARID1A,ARID1B,ARID2,ASF1A,ATM,ATRX,AXIN2,BABAM1,BCCIP,BRCA1,BRCA2,BRD7,BRIP1,C14ORF39,CCNO,CDK9,CEBPG,CHD4,CHEK1,CLP1,CUL4A,CUL4B,CYREN,DAD1,DCLRE1C,DDB1,DGUOK,DMC1,DPF1,DPF2,DPF3,DUT,
GO:BP	positive regulation of ATP-dependent activity	GO:0032781	FALSE	0.00972302	2.012199002434825	40	684	9	21031	DHX9,FGF10,GTF2H2,MSH2,MSH3,MSH6,POT1,SETMAR,UHRF1
GO:BP	DNA catabolic process	GO:0006308	FALSE	0.011099104806299836	1.9547120476423647	31	684	8	21031	APEX1,ATM,FBH1,HSF1,MUS81,REXO4,SETMAR,TREX1
GO:BP	in utero embryonic development	GO:0001701	TRUE	0.011472518140975982	1.9403412469024652	410	684	32	21031	ACTL6A,ADA,ALKBH1,BRCA2,CHEK1,CUL4A,DAD1,EGFR,ELL,ERCC2,GINS4,HINFP,KAT2A,LIG4,MSH2,NBN,PALB2,POLB,POLG2,RAD51B,RBBP8,RNASEH2B,SETD2,SMARCB1,TAF10,TMED2,TP53,TRIM28,TWIST1,UBE2B,XAB2,XRCC2
GO:BP	cell cycle DNA replication initiation	GO:1902292	FALSE	0.012280783768986047	1.9107739153053045	5	684	4	21031	MCM2,MCM3,MCM4,POLA1
GO:BP	mitotic DNA replication initiation	GO:1902975	FALSE	0.012280783768986047	1.9107739153053045	5	684	4	21031	MCM2,MCM3,MCM4,POLA1
GO:BP	nuclear cell cycle DNA replication initiation	GO:1902315	FALSE	0.012280783768986047	1.9107739153053045	5	684	4	21031	MCM2,MCM3,MCM4,POLA1
GO:BP	error-free translesion synthesis	GO:0070987	FALSE	0.012280783768986047	1.9107739153053045	5	684	4	21031	POLD1,POLDIP2,POLH,REV1
GO:BP	positive regulation of isotype switching to IgA isotypes	GO:0048298	FALSE	0.012280783768986047	1.9107739153053045	5	684	4	21031	MLH1,MSH2,NSD2,PMS2
GO:BP	deoxyribonucleoside triphosphate catabolic process	GO:0009204	FALSE	0.012280783768986047	1.9107739153053045	5	684	4	21031	ADA,ITPA,SAMHD1,NUDT15
GO:BP	purine nucleoside triphosphate catabolic process	GO:0009146	FALSE	0.012280783768986047	1.9107739153053045	5	684	4	21031	ADA,ITPA,SAMHD1,NUDT15
GO:BP	negative regulation of helicase activity	GO:0051097	FALSE	0.012280783768986047	1.9107739153053045	5	684	4	21031	MCM2,MNAT1,SIRT1,TP53
GO:BP	purine nucleotide catabolic process	GO:0006195	FALSE	0.012703832549724101	1.8960652393510231	146	684	17	21031	ADA,HPRT1,IER3,ITPA,KAT2B,NT5C,NUDT9,PDE4B,PNP,SAMHD1,SIRT6,TIGAR,TREX1,ZBTB7A,DNPH1,NUDT18,NUDT15
GO:BP	regulation of T cell activation	GO:0050863	FALSE	0.0131755	1.880233270260055	374	684	30	21031	ABL1,ACTB,ACTL6A,ACTL6B,ADA,ARID1A,ARID1B,ARID2,BRD7,CGAS,FANCA,FANCD2,HMGB1,KAT2A,KAT5,PBRM1,PHF10,PNP,RPS3,SMARCA2,SMARCA4,SMARCB1,SMARCC1,SMARCC2,SMARCD1,SMARCD2,SMARCD3,SMARCE1,TREX1,ZBTB1
GO:BP	cell population proliferation	GO:0008283	FALSE	0.013242656949098234	1.8780248711978484	2006	684	101	21031	ABL1,ACTB,ACTL6A,ACTL6B,ADA,ALKBH3,ARID2,ASCC3,ATM,AXIN2,BABAM1,BCL7A,BCL7B,BCL7C,BRCA2,BRIP1,CBX8,CCDC117,CDC7,CDK2,CDK9,CDKN2D,CHEK1,COX17,CUL4A,DGCR8,DHX9,DOT1L,EGFR,ERCC1,ERCC2,EYA1,FANCA,FANCL,FBXW7,FGF10,FIGNL1,FOXM1,FTO,FZR1,GINS4,HCLS1,HMGA1,HMGA2
GO:BP	phosphorus metabolic process	GO:0006793	FALSE	0.013323219893323301	1.8753908042263918	2596	684	124	21031	ABL1,ACTB,ADA,ADCY6,AK1,AK3,APRT,ATM,ATR,AXIN2,BARD1,BCCIP,BLM,CDA,CDC14B,CDC7,CDK2,CDK7,CDK9,CDKN2D,CHEK1,CHEK2,CLP1,CLSPN,CMPK2,DDX3X,DGUOK,DUT,DYRK1B,EGFR,ERCC6,ETAA1,FBH1,FBXW7,FGF10,FIGNL1,FMR1,GMPR2,GPX4,GTF2H1,GUK1,HCLS1,HMGA2,HPRT1,HSF1,HSPA1A,HSP
GO:BP	negative regulation of protein ubiquitination	GO:0031397	FALSE	0.013342571621139884	1.8747604572834264	76	684	12	21031	ABL1,DTX3L,HSPA1A,HSPA1B,MAD2L2,PARK7,PARP10,PRKCG,RPS3,SIRT7,UFL1,VPS28
GO:BP	adaptive immune response based on somatic recombination of immune receptors built from immunoglobulin superfamily domains	GO:0002460	FALSE	0.0138899	1.857300765890096	375	684	30	21031	ADA,APLF,ERCC1,EXO1,HMCES,HMGB1,HPRT1,KMT5B,KMT5C,LIG4,MAD2L2,MLH1,MSH2,MSH6,NBN,NSD2,PARP3,PAXIP1,PMS2,RIF1,RNF168,RNF8,SHLD1,SHLD2,SHLD3,TP53BP1,TREX1,UNG,WAS,ZBTB1
GO:BP	positive regulation of cell cycle G2/M phase transition	GO:1902751	FALSE	0.014379183153530938	1.8422657844670571	32	684	8	21031	CDC7,DTL,NPM1,RAD51B,RAD51C,RRM1,RRM2B,SMARCD3
GO:BP	spindle assembly	GO:0051225	FALSE	0.015633316785260924	1.805948871710784	133	684	16	21031	AAAS,ABRAXAS1,BCCIP,CHEK2,DDB1,GTF2B,HSPA1A,HSPA1B,INO80,KASH5,MLH1,POLDIP2,RPS3,SMC1A,SMC3,RNF4
GO:BP	RNA localization	GO:0006403	TRUE	0.016269198147001156	1.7886338514217361	197	684	20	21031	AAAS,ATM,ATR,CETN2,DHX9,ENY2,FMR1,HSF1,NCBP2,POM121,RAE1,RUVBL1,RUVBL2,SEM1,SETD2,SMG1,UPF1,UPF3B,WRAP53,YY1
GO:BP	establishment of sister chromatid cohesion	GO:0034085	FALSE	0.0179318	1.7463749239897794	10	684	5	21031	DDX11,NIPBL,RAD21,SMC1A,SMC3
GO:BP	meiotic cell cycle checkpoint signaling	GO:0033313	FALSE	0.0179318	1.7463749239897794	10	684	5	21031	HUS1,HUS1B,RAD1,TRIP13,ZWINT
GO:BP	pyrimidine nucleoside triphosphate metabolic process	GO:0009147	FALSE	0.018109650335020985	1.742089935055182	24	684	7	21031	AK3,CMPK2,DUT,NME1,NME3,NME4,TYMS
GO:BP	regulation of lymphocyte mediated immunity	GO:0002706	FALSE	0.018328228637081105	1.7368795061406066	182	684	19	21031	APLF,HMCES,HMGB1,KMT5B,KMT5C,MAD2L2,MLH1,MSH2,NSD2,PARP3,PAXIP1,PMS2,RIF1,SHLD1,SHLD2,SHLD3,TP53BP1,WAS,ZBTB1
GO:BP	protein deacetylation	GO:0006476	TRUE	0.018378138244848817	1.7356984859282307	43	684	9	21031	HDAC10,HDAC9,KAT2A,KAT2B,SGF29,SIRT1,SIRT6,SIRT7,TADA3
GO:BP	pyrimidine-containing compound biosynthetic process	GO:0072528	FALSE	0.018378138244848817	1.7356984859282307	43	684	9	21031	CDA,CMPK2,DUT,NME1,NME3,NME4,TK2,TYMS,UMPS
GO:BP	cellular metabolic compound salvage	GO:0043094	FALSE	0.018442525278441473	1.7341796125988702	33	684	8	21031	ADA,APRT,CDA,DGUOK,HPRT1,PNP,TK2,DNPH1
GO:BP	pyrimidine ribonucleotide metabolic process	GO:0009218	FALSE	0.018442525278441473	1.7341796125988702	33	684	8	21031	AK3,CDA,NME1,NME3,NME4,NT5C,UMPS,NT5C3
GO:BP	pyrimidine nucleotide biosynthetic process	GO:0006221	FALSE	0.018442525278441473	1.7341796125988702	33	684	8	21031	CDA,CMPK2,DUT,NME1,NME3,NME4,TYMS,UMPS
GO:BP	positive regulation of production of molecular mediator of immune response	GO:0002702	FALSE	0.0189649	1.7220497868800282	135	684	16	21031	DDX1,HMCES,KMT5B,KMT5C,MAD2L2,MLH1,MSH2,NSD2,PAXIP1,PMS2,RIF1,SHLD1,SHLD2,SHLD3,SIRT1,TP53BP1
GO:BP	RNA catabolic process	GO:0006401	FALSE	0.0199296	1.7005024951236256	306	684	26	21031	APEX1,ATM,AXIN2,DHX9,DNA2,FEN1,FMR1,FTO,FUS,HSPA1A,HSPA1B,MEIOC,MLH1,NCBP2,NPM1,POLB,POLR2G,RNASEH2A,RNASEH2B,RNASEH2C,SMG1,TNKS1BP1,TTC5,UPF1,UPF3B,XRN2
GO:BP	negative regulation of cell cycle G1/S phase transition	GO:1902807	FALSE	0.020151549530249828	1.6956915536636445	79	684	12	21031	APBB1,ATM,BRD7,CDK2,CDKN2D,CHEK2,PML,PRKDC,RFWD3,RPA2,TP53,TREX1
GO:BP	negative regulation of post-translational protein modification	GO:1901874	FALSE	0.021927812849013222	1.6590046840987884	93	684	13	21031	ABL1,DTX3L,HSPA1A,HSPA1B,MAD2L2,PARK7,PARP10,PRKCG,RPS3,SIRT7,UBE2B,UFL1,VPS28
GO:BP	DNA demethylation	GO:0080111	FALSE	0.023433811767008428	1.630157062886867	34	684	8	21031	ALKBH1,ALKBH2,ALKBH3,APEX1,FTO,TDG,TRIM28,USP7
GO:BP	positive regulation of lymphocyte mediated immunity	GO:0002708	FALSE	0.028144330609539848	1.5506090762288718	124	684	15	21031	HMCES,KMT5B,KMT5C,MAD2L2,MLH1,MSH2,NSD2,PAXIP1,PMS2,RIF1,SHLD1,SHLD2,SHLD3,TP53BP1,ZBTB1
GO:BP	response to organic substance	GO:0010033	FALSE	0.028291903214446034	1.548337836292401	2637	684	124	21031	ABL1,ACTB,ACTR2,ADA,ADCY6,ARID1A,ARID1B,ATM,ATRX,AXIN2,BCAP31,BLM,BRCA1,BRD8,BRIP1,CDA,CDK2,CDK9,CDKN2D,CGAS,CHCHD4,CHEK1,CMPK2,DDX1,DDX11,DHX9,DMAP1,DNTT,DUT,EGFR,ENY2,ERCC1,FBXO6,FGF10,FLNB,GPX4,GTF2H1,HCLS1,HDAC9,HMGB1,HPRT1,HSF1,HSPA1A,HSPA1B,IMPDH2,K
GO:BP	multicellular organism growth	GO:0035264	TRUE	0.028390414687232895	1.5468282638650672	155	684	17	21031	ATM,ATRX,ERCC1,ERCC2,ERCC6,FTO,KAT2A,NIPBL,NPR2,PALB2,RMI1,TAF10,TMED2,TP53,WDR48,XRCC2,ZMPSTE24
GO:BP	non-membrane-bounded organelle assembly	GO:0140694	FALSE	0.0288024	1.5405711417675785	409	684	31	21031	AAAS,ABRAXAS1,BCCIP,BRCA1,CDK2,CENPX,CETN1,CETN2,CHEK2,DDB1,DDX3X,FMR1,GTF2B,HSPA1A,HSPA1B,INO80,KASH5,KAT2A,KAT2B,MLH1,NOP53,NPM1,POGZ,POLDIP2,PRKDC,RPS3,SMC1A,SMC3,USP10,XRCC5,RNF4
GO:BP	viral process	GO:0016032	TRUE	0.028921680623443972	1.5387764740233978	429	684	32	21031	CDK9,DDB1,DDX3X,DEK,DHX9,EGFR,FAM111A,FMR1,GTF2B,HMGA2,HMGB1,HSPA1A,HSPA1B,LIG4,MORC2,NUCKS1,PARP10,PARP9,RAD23A,SMARCA4,SMARCB1,SMC5,SMC6,TARBP2,TP53,TRIM28,TSG101,UVRAG,VCP,VPS28,VPS37B,VPS37D
GO:BP	regulation of meiotic cell cycle	GO:0051445	FALSE	0.0296073	1.5286017381857746	69	684	11	21031	FZR1,MEIOC,NPR2,OOEP,PRDM9,RAD1,RAD51AP1,SPATA22,TRIP13,UBE2B,ZWINT
GO:BP	purine deoxyribonucleoside monophosphate metabolic process	GO:0009170	FALSE	0.0319937	1.4949354247356494	11	684	5	21031	ADA,DGUOK,GUK1,NT5C,PNP
GO:BP	regulation of cellular senescence	GO:2000772	FALSE	0.032910142245638846	1.4826702405751944	46	684	9	21031	ABL1,CGAS,FZR1,HMGA2,SIRT1,SIRT6,TP53,TWIST1,ZMPSTE24
GO:BP	nuclear transport	GO:0051169	FALSE	0.0332899	1.4776876124492024	334	684	27	21031	AAAS,ANKLE1,BARD1,CHCHD4,DHX9,DMAP1,ENY2,FMR1,HCLS1,IER3,NCBP2,NPM1,PARK7,PML,POLA2,POM121,RAE1,RPAIN,SEM1,SETD2,SIRT6,SIRT7,SMG1,TP53,TRIM28,UBR5,UPF1
GO:BP	nucleocytoplasmic transport	GO:0006913	TRUE	0.0332899	1.4776876124492024	334	684	27	21031	AAAS,ANKLE1,BARD1,CHCHD4,DHX9,DMAP1,ENY2,FMR1,HCLS1,IER3,NCBP2,NPM1,PARK7,PML,POLA2,POM121,RAE1,RPAIN,SEM1,SETD2,SIRT6,SIRT7,SMG1,TP53,TRIM28,UBR5,UPF1
GO:BP	positive regulation of gluconeogenesis	GO:0045722	FALSE	0.0349571	1.4564642764610287	18	684	6	21031	DDB1,KAT2A,KAT2B,PPP4R3B,SIRT1,SIRT7
GO:BP	meiotic telomere tethering at nuclear periphery	GO:0044821	FALSE	0.0358902	1.4450241006599938	6	684	4	21031	MAJIN,RAD21L1,TERB1,TERB2
GO:BP	regulation of DNA duplex unwinding	GO:1905462	FALSE	0.0358902	1.4450241006599938	6	684	4	21031	GTF2H2,MCM2,MNAT1,POT1
GO:BP	regulation of isotype switching to IgA isotypes	GO:0048296	FALSE	0.0358902	1.4450241006599938	6	684	4	21031	MLH1,MSH2,NSD2,PMS2
GO:BP	positive regulation of maintenance of sister chromatid cohesion	GO:0034093	FALSE	0.0358902	1.4450241006599938	6	684	4	21031	NSMCE2,SLF1,SLF2,SMC5
GO:BP	meiotic attachment of telomere to nuclear envelope	GO:0070197	FALSE	0.0358902	1.4450241006599938	6	684	4	21031	MAJIN,RAD21L1,TERB1,TERB2
GO:BP	positive regulation of maintenance of mitotic sister chromatid cohesion	GO:0034184	FALSE	0.0358902	1.4450241006599938	6	684	4	21031	NSMCE2,SLF1,SLF2,SMC5
GO:BP	regulation of binding	GO:0051098	FALSE	0.0362968	1.4401313620473897	243	684	22	21031	ABL1,ACTB,CEBPG,DDX11,DHX9,DOT1L,DTX3L,EDF1,ERCC4,GTF2B,GTF2F1,HMGA2,HMGB1,KDM1A,KDM4D,MAD2L2,NME1,NUCKS1,PARK7,PARP9,TWIST1,ZBTB7A
GO:BP	negative regulation of DNA biosynthetic process	GO:2000279	FALSE	0.0368757	1.4332600278518082	36	684	8	21031	CHEK1,MCRS1,PARP3,PIF1,PML,POT1,STN1,TP53
GO:BP	regulation of telomerase activity	GO:0051972	FALSE	0.0395407	1.402955439191677	47	684	9	21031	MCRS1,PARP3,PIF1,PML,PNKP,POT1,TP53,WRAP53,XRCC5
GO:BP	intrinsic apoptotic signaling pathway in response to DNA damage by p53 class mediator	GO:0042771	FALSE	0.0395407	1.402955439191677	47	684	9	21031	BRCA2,CHEK2,KDM1A,MSH2,PML,SIRT1,TAF9,TP53,USP28
GO:BP	viral genome replication	GO:0019079	FALSE	0.0413662	1.3833543545106397	128	684	15	21031	DDB1,DDX3X,DEK,FAM111A,FMR1,HMGA2,MORC2,NUCKS1,RAD23A,SMARCB1,SMC5,SMC6,TARBP2,TRIM28,VCP
GO:BP	embryo development ending in birth or egg hatching	GO:0009792	FALSE	0.0425369	1.3712338880269224	691	684	44	21031	ABL1,ACTL6A,ADA,ALKBH1,ATM,AXIN2,BRCA1,BRCA2,CHEK1,CUL4A,DAD1,EGFR,ELL,ERCC2,EYA1,GINS4,HINFP,HUS1,KAT2A,KAT5,LIG4,MBTD1,MSH2,NBN,NIPBL,PALB2,POLB,POLG2,PRKDC,RAD51B,RALA,RBBP8,RNASEH2B,SETD2,SMARCB1,TAF10,TMED2,TP53,TRIM28,TWIST1,UBE2B,USP22,XAB2,XRCC2
GO:BP	intrinsic apoptotic signaling pathway by p53 class mediator	GO:0072332	FALSE	0.0433461	1.3630501288999672	85	684	12	21031	BRCA2,CHEK2,ERCC2,JMY,KDM1A,MSH2,PML,RRM2B,SIRT1,TAF9,TP53,USP28
GO:BP	nucleoside diphosphate metabolic process	GO:0009132	FALSE	0.045428474204871276	1.3426718494836973	129	684	15	21031	AK1,AK3,CMPK2,GUK1,IER3,KAT2B,NUDT9,RRM1,RRM2B,SIRT6,TIGAR,TREX1,UMPS,ZBTB7A,NUDT18
GO:BP	nucleus organization	GO:0006997	FALSE	0.047077130439714045	1.3271900172002822	145	684	16	21031	ATXN7,CHEK1,DDX11,EPC1,KAT5,PML,PSME4,RNF8,SIRT1,SMARCA5,SUV39H1,SYCP1,SYCP3,TNP1,WRAP53,ZMPSTE24
GO:BP	cellular component disassembly	GO:0022411	FALSE	0.048841823621581654	1.3112081290431983	523	684	36	21031	ARID1A,ARID2,ASCC2,ASCC3,ATXN7,FBXW7,H2AC25,HMGA1,HSF1,HUWE1,KAT5,PARK7,SETX,SMARCA4,SMARCB1,SMARCC1,SMARCC2,SMARCD1,SMARCD2,SMARCD3,SMARCE1,SSRP1,SUPT16H,TAOK1,TEX264,TIGAR,TNP1,TP53,TSG101,UBQLN4,UFL1,UPF1,USP10,UVRAG,VCP,ZMPSTE24
GO:BP	nucleoside biosynthetic process	GO:0009163	FALSE	0.0496886	1.3037429299936858	19	684	6	21031	ADA,APRT,HPRT1,PNP,TK2,DNPH1
GO:BP	negative regulation of transcription elongation by RNA polymerase II	GO:0034244	FALSE	0.0496886	1.3037429299936858	19	684	6	21031	PARP1,RECQL5,RNF168,RNF8,SIRT6,SUPT4H1
GO:BP	nucleoside monophosphate catabolic process	GO:0009125	FALSE	0.0496886	1.3037429299936858	19	684	6	21031	ADA,HPRT1,NT5C,PNP,NT5C3,DNPH1
GO:BP	nucleobase-containing small molecule biosynthetic process	GO:0034404	FALSE	0.0496886	1.3037429299936858	19	684	6	21031	ADA,APRT,HPRT1,PNP,TK2,DNPH1

## Sheet: Supplementary table 4
Supplementary table 4: Differentially expressed genes in L2/3 excitatory neuron cluster of Plp-creERT2 x ROSA26- Diphtheria toxin A (DTA)-STOP-floxed mice
Week	Gene ID	logFC	pvalue	pvalue_adjusted
5 to 6	1700013F07Rik	-0.695782	0.00918421	0.049876
5 to 6	Mlec	-0.192164	0.00917384	0.0498289
5 to 6	Zkscan3	-0.146895	0.00916486	0.0497895
5 to 6	Spock2	-0.15616	0.00916107	0.0497781
5 to 6	Sgcb	-0.222809	0.00913523	0.049647
5 to 6	Zfp397	-0.178749	0.00913351	0.0496469
5 to 6	Tmem260	0.2268	0.00912869	0.04963
5 to 6	Sytl2	-0.13295	0.00912353	0.0496112
5 to 6	Gnai3	-0.229407	0.00909128	0.0494451
5 to 6	Gosr2	-0.410255	0.00906835	0.0493296
5 to 6	Rusc2	-0.21057	0.00906083	0.0492979
5 to 6	Rasgrp1	-0.138505	0.00904069	0.0491975
5 to 6	Ddx55	-0.158419	0.00902094	0.0490992
5 to 6	Tfdp1	-0.14686	0.00900088	0.0489992
5 to 6	Gm42067	-0.661873	0.00898663	0.0489308
5 to 6	Adcy10	-0.281772	0.00893792	0.0486837
5 to 6	Adra2c	-0.749027	0.00892949	0.0486469
5 to 6	Qars	-0.579813	0.00890524	0.0485239
5 to 6	Zfpm1	-0.345178	0.00890255	0.0485183
5 to 6	Pbdc1	-0.235408	0.00890255	0.0485183
5 to 6	Dnajc25	-0.235258	0.00889952	0.0485183
5 to 6	Msh2	-0.32874	0.00889146	0.0484851
5 to 6	Cog6	-0.202946	0.00886831	0.0483679
5 to 6	Atpsckmt	-0.358502	0.00886831	0.0483679
5 to 6	Fam124a	-0.216362	0.00886797	0.0483679
5 to 6	Slc12a2	-0.184566	0.00886596	0.0483679
5 to 6	Ice1	-0.129268	0.00885826	0.0483493
5 to 6	9130024F11Rik	-0.144425	0.00884856	0.0483054
5 to 6	Kdm2a	-0.148695	0.00884488	0.0482944
5 to 6	Lrrk2	-0.163243	0.00878389	0.0479794
5 to 6	Phc1	-0.310867	0.00878189	0.0479775
5 to 6	Aatk	-0.159169	0.00875801	0.047856
5 to 6	Gprin1	-0.54502	0.00874774	0.0478088
5 to 6	Pum2	-0.14481	0.00871601	0.0476444
5 to 6	Pkd2	0.253336	0.00870908	0.0476154
5 to 6	Hjurp	-0.195833	0.00869162	0.0475289
5 to 6	Zfp664	-0.18136	0.00865385	0.0473312
5 to 6	Angptl2	-0.256805	0.00865122	0.0473258
5 to 6	Prkar2a	-0.234291	0.00862896	0.0472128
5 to 6	Gns	-0.143005	0.00862471	0.0471985
5 to 6	Ccdc173	-0.245161	0.00861034	0.0471287
5 to 6	B3gat1	-0.146534	0.00860642	0.0471161
5 to 6	Myg1	-0.464146	0.00859566	0.047066
5 to 6	Ptpdc1	-0.300396	0.00859241	0.047057
5 to 6	4930527B05Rik	-0.828298	0.00856963	0.0469411
5 to 6	Bmp3	-0.537966	0.00852424	0.0467101
5 to 6	Cbx4	-0.43498	0.0084971	0.0465701
5 to 6	Hadhb	-0.261068	0.00849098	0.0465453
5 to 6	Arid3b	-0.273283	0.00848196	0.0465046
5 to 6	Sun1	-0.134044	0.00848002	0.0465028
5 to 6	Rab5b	-0.189959	0.00846619	0.0464357
5 to 6	Rtn2	-0.46802	0.00846426	0.0464338
5 to 6	Rps27rt	-0.851911	0.00845816	0.0464091
5 to 6	Tmem168	-0.323381	0.00843281	0.0462788
5 to 6	Tasor2	-0.148441	0.00841329	0.0461803
5 to 6	Lxn	-0.924714	0.00836387	0.0459177
5 to 6	Phyhd1	-0.270501	0.00834608	0.0458287
5 to 6	Ccnk	-0.264936	0.00834544	0.0458287
5 to 6	Mrpl44	-0.827731	0.00832483	0.0457293
5 to 6	Terf1	-0.148952	0.0083166	0.0456927
5 to 6	Fhl2	0.157183	0.00830933	0.0456613
5 to 6	Gm13524	-0.684678	0.00829669	0.0456005
5 to 6	Rbm22	-0.268163	0.00829038	0.0455744
5 to 6	Tspan17	-0.255149	0.00826863	0.0454634
5 to 6	Egln1	-0.113664	0.00825668	0.0454063
5 to 6	Mapkbp1	0.257971	0.00825448	0.0454028
5 to 6	Ccdc90b	-0.262653	0.00824349	0.0453509
5 to 6	Mtmr2	-0.221084	0.00822874	0.0452783
5 to 6	Zfp180	-0.269559	0.00821841	0.04523
5 to 6	Rhot2	-0.24801	0.00820183	0.0451473
5 to 6	Wls	-0.411125	0.00820089	0.0451473
5 to 6	Rhbdd2	-0.275346	0.00819964	0.0451473
5 to 6	Chchd6	0.136222	0.00819246	0.0451213
5 to 6	Hspbap1	-0.296738	0.00817406	0.0450285
5 to 6	4932438A13Rik	-0.105731	0.00816503	0.0449872
5 to 6	Supt3	0.254877	0.00816254	0.0449872
5 to 6	Zfp523	0.318181	0.00816503	0.0449872
5 to 6	0610010K14Rik	-0.768539	0.00815538	0.0449596
5 to 6	Gm28294	-0.927064	0.00815103	0.0449441
5 to 6	Slc20a1	-0.150859	0.00811134	0.0447337
5 to 6	Ppp6c	-0.179753	0.00810825	0.0447252
5 to 6	Spsb3	-0.419961	0.00809372	0.0446535
5 to 6	Irgq	-0.434989	0.00804015	0.0443663
5 to 6	Auh	-0.161001	0.00803064	0.0443222
5 to 6	Faap20	-0.537939	0.00801716	0.0442562
5 to 6	Slc1a3	-1.96209	0.00801409	0.0442477
5 to 6	Orc5	-0.275996	0.00801134	0.0442409
5 to 6	Phkg1	-1.16966	0.00798537	0.0441058
5 to 6	Tcap	-1.10044	0.00796891	0.0440233
5 to 6	Kitl	0.192233	0.00795734	0.0439677
5 to 6	Zfp933	-0.204229	0.00794427	0.0439038
5 to 6	Aatf	0.222687	0.00792819	0.0438233
5 to 6	Zfp800	-0.195075	0.00787952	0.0435625
5 to 6	Mri1	-0.217635	0.0078753	0.0435474
5 to 6	Fndc5	-0.260372	0.00782992	0.0433047
5 to 6	Gatd3a	-0.795095	0.00781973	0.0432566
5 to 6	Hadha	-0.188102	0.00781554	0.0432416
5 to 6	Gm47350	-0.516352	0.00781434	0.0432416
5 to 6	A330008L17Rik	0.248239	0.00780447	0.0431968
5 to 6	Slc25a33	-0.319547	0.00779999	0.0431802
5 to 6	Cav2	-0.955658	0.00773421	0.0428242
5 to 6	Pus7	-0.17072	0.00772651	0.0427897
5 to 6	Odf2	-0.141008	0.00771644	0.0427421
5 to 6	Syt2	0.604762	0.00767482	0.0425277
5 to 6	Pomgnt2	-0.609218	0.00766747	0.042495
5 to 6	A930005H10Rik	-0.469883	0.00764396	0.0423728
5 to 6	Arxes2	-0.793584	0.00763898	0.0423533
5 to 6	Ttbk2	-0.380954	0.00763516	0.0423402
5 to 6	Zbtb41	-0.390975	0.00763458	0.0423402
5 to 6	Cpsf2	-0.224948	0.00762257	0.0422865
5 to 6	Cog3	-0.164446	0.00761877	0.0422734
5 to 6	Naa16	-0.195182	0.00758723	0.0421065
5 to 6	Ss18	-0.236291	0.00757675	0.0420563
5 to 6	Bag4	-0.214517	0.00756802	0.0420159
5 to 6	Unc5a	-0.209222	0.00756773	0.0420159
5 to 6	Psmd1	-0.147958	0.00755959	0.0419851
5 to 6	Csrnp2	-0.263208	0.00755756	0.0419818
5 to 6	Gm49685	-0.43921	0.0075416	0.0419011
5 to 6	Bicral	0.139887	0.00753552	0.0418753
5 to 6	Iqch	-0.734268	0.00752307	0.0418141
5 to 6	Gm31508	0.39443	0.00751324	0.0417675
5 to 6	Usp9x	-0.131618	0.00751151	0.0417658
5 to 6	Usp38	-0.225969	0.00750747	0.0417513
5 to 6	Lsm5	-0.968555	0.00749852	0.0417095
5 to 6	Ecsit	-0.250595	0.00747117	0.0415653
5 to 6	Nudt10	-0.626585	0.00746973	0.0415653
5 to 6	Sema4f	-0.249079	0.00744076	0.041412
5 to 6	Tmpo	-0.425743	0.00743875	0.0414087
5 to 6	Ubac2	0.228411	0.00743703	0.0414071
5 to 6	Cdpf1	-0.786444	0.00741502	0.0412924
5 to 6	Mxd4	-0.179877	0.00740817	0.0412622
5 to 6	Scrt1	-0.407778	0.0074076	0.0412622
5 to 6	Cryzl1	-0.162804	0.00740589	0.0412622
5 to 6	Mob1b	-0.184954	0.00736521	0.0410464
5 to 6	Setd3	-0.15555	0.00735698	0.0410084
5 to 6	Cyb561d1	-0.438402	0.00734056	0.0409247
5 to 6	Ubr4	-0.167173	0.00733745	0.0409152
5 to 6	Eps15l1	0.154988	0.00732897	0.0408757
5 to 6	Psmg3	-0.842857	0.00729964	0.0407199
5 to 6	Rspry1	-0.168157	0.00729935	0.0407199
5 to 6	Cops7b	-0.221971	0.00728557	0.0406571
5 to 6	Dkkl1	-1.90117	0.00728417	0.040657
5 to 6	5031439G07Rik	-0.16211	0.00725332	0.0404926
5 to 6	Clk2	-0.215393	0.00724017	0.040427
5 to 6	Kcna6	-0.345324	0.00723906	0.040427
5 to 6	Trappc10	-0.174601	0.00723012	0.0403863
5 to 6	1810055G02Rik	-0.486657	0.00721924	0.0403333
5 to 6	Fdft1	-0.220078	0.00720894	0.0402834
5 to 6	Gm12371	0.448047	0.00720587	0.0402741
5 to 6	Csnk1e	-0.206679	0.00719836	0.0402398
5 to 6	Gm10135	-0.780455	0.00718614	0.0401792
5 to 6	Naa10	-0.583988	0.00716784	0.0400846
5 to 6	Dhx9	-0.160015	0.00716397	0.0400706
5 to 6	Lig3	-0.218803	0.00714903	0.0399948
5 to 6	Dnmt1	-0.313618	0.00713495	0.0399237
5 to 6	Atp6ap1l	-0.351466	0.00713358	0.0399236
5 to 6	Kxd1	-0.280733	0.00711375	0.0398203
5 to 6	Apopt1	-0.19016	0.00710577	0.0397833
5 to 6	Naa30	-0.235834	0.00710302	0.0397756
5 to 6	Nagk	-0.201807	0.00708135	0.0396695
5 to 6	Gtpbp2	-0.161824	0.00707807	0.0396587
5 to 6	Pter	-1.30079	0.00707615	0.0396556
5 to 6	Zfp827	0.158451	0.00707177	0.0396387
5 to 6	Ccdc174	-0.18388	0.00704391	0.0394901
5 to 6	Nr2f6	-0.601483	0.00702295	0.0393802
5 to 6	Srrd	-0.601648	0.00701968	0.0393695
5 to 6	Msto1	-0.407451	0.00699472	0.039237
5 to 6	Bloc1s1	-1.25151	0.00696551	0.0390807
5 to 6	4930430F08Rik	-0.325227	0.0069523	0.0390141
5 to 6	Med30	-0.780017	0.00694503	0.0389808
5 to 6	Zfp251	-0.202109	0.00693588	0.0389369
5 to 6	Elk1	-0.342791	0.00692701	0.0388946
5 to 6	B4galt7	-0.547727	0.00692647	0.0388946
5 to 6	Csnk1d	-0.186403	0.0069254	0.0388946
5 to 6	Tmem136	-0.395706	0.00692433	0.0388946
5 to 6	Gcnt4	-0.665058	0.00691252	0.0388432
5 to 6	Ift74	-0.177206	0.00689806	0.0387695
5 to 6	Chic1	-0.162093	0.00689779	0.0387695
5 to 6	Mag	-1.80922	0.0068903	0.0387408
5 to 6	Gm16068	-1.72511	0.00688817	0.0387363
5 to 6	Ccdc106	-0.306593	0.00688443	0.0387227
5 to 6	Zfp142	-0.306939	0.00686522	0.0386222
5 to 6	Vipas39	-0.166243	0.00685909	0.0385952
5 to 6	Prrg3	-0.338813	0.00685829	0.0385952
5 to 6	Nckap1	-0.104421	0.00684898	0.0385532
5 to 6	Nr2c2ap	-0.636508	0.00684819	0.0385532
5 to 6	Lmo3	-0.323057	0.00683305	0.0384784
5 to 6	Rnf5	-0.761596	0.00680286	0.0383158
5 to 6	Ten1	-0.340395	0.00680049	0.0383098
5 to 6	Slc35a2	-0.292564	0.00678914	0.0382533
5 to 6	Abcg4	-0.322496	0.00678624	0.0382443
5 to 6	Lgmn	-0.275803	0.00677596	0.0381938
5 to 6	Tmem64	-0.379215	0.00674784	0.0380427
5 to 6	Kcnh3	-0.161128	0.00674338	0.0380249
5 to 6	Plekhb2	-0.22265	0.00673369	0.0379776
5 to 6	Gskip	-0.299108	0.0067329	0.0379776
5 to 6	Map3k10	-0.204453	0.00673159	0.0379776
5 to 6	Lrtm1	-0.221597	0.00672767	0.0379657
5 to 6	Pef1	-0.370169	0.00672453	0.0379553
5 to 6	Siah2	-0.523955	0.00671225	0.0378934
5 to 6	Rit1	-0.448291	0.00669946	0.0378285
5 to 6	Socs5	-0.189857	0.00665503	0.0375849
5 to 6	Il17d	-0.373829	0.00665347	0.0375834
5 to 6	Kbtbd4	-0.764164	0.00664907	0.0375658
5 to 6	Hapln4	-0.567209	0.00664002	0.037522
5 to 6	Palm	0.237547	0.00662349	0.0374358
5 to 6	Tjap1	-0.25694	0.00659825	0.0373004
5 to 6	Kifc2	0.165625	0.00657694	0.0371872
5 to 6	Ip6k2	-0.178035	0.00657284	0.0371712
5 to 6	Snx11	-0.270605	0.00656235	0.0371191
5 to 6	Ado	-0.826881	0.00655493	0.0370843
5 to 6	Twistnb	-0.35751	0.00655212	0.0370756
5 to 6	Mnt	-0.4654	0.0065391	0.0370092
5 to 6	Rad21	-0.317435	0.00649765	0.0367817
5 to 6	Endod1	-0.354156	0.00649334	0.0367645
5 to 6	Pomgnt1	-0.224429	0.00644611	0.0365041
5 to 6	Lonp1	-0.261519	0.00644535	0.0365041
5 to 6	C1qtnf12	-0.281685	0.00644359	0.0365041
5 to 6	Pygo2	-0.613769	0.00642299	0.0363944
5 to 6	Bclaf3	-0.197906	0.00639644	0.036251
5 to 6	Fem1a	-0.527597	0.00637746	0.0361505
5 to 6	Tmem184c	-0.33552	0.00634661	0.0359827
5 to 6	Cbfb	-0.279087	0.00634388	0.0359742
5 to 6	Insyn2a	-0.645291	0.00633842	0.0359502
5 to 6	Aamdc	-0.423207	0.00632183	0.0358631
5 to 6	Crk	-0.177654	0.00631911	0.0358547
5 to 6	Cnppd1	-0.382471	0.00627081	0.0355875
5 to 6	Soat1	-0.369589	0.00625535	0.0355067
5 to 6	Grhpr	-0.477138	0.0062507	0.0354872
5 to 6	Pik3ip1	-0.335554	0.00624727	0.0354747
5 to 6	Dync1h1	-0.1344	0.00623236	0.0353969
5 to 6	Zfyve1	-0.193138	0.00623211	0.0353969
5 to 6	Nsd2	-0.131911	0.00622821	0.0353871
5 to 6	Pigx	-0.503285	0.00622235	0.0353608
5 to 6	Hspb11	-0.392656	0.00621772	0.0353413
5 to 6	Dnajc4	-0.654676	0.00620895	0.0352984
5 to 6	Gm19938	0.438669	0.00620092	0.0352596
5 to 6	Kin	-0.347152	0.00619873	0.0352541
5 to 6	Snrk	-0.191582	0.00618926	0.0352071
5 to 6	Pgam5	-0.231361	0.0061752	0.035134
5 to 6	Cog7	-0.242128	0.0061573	0.035039
5 to 6	Angptl6	-0.912804	0.00615513	0.0350334
5 to 6	Crispld1	-0.227121	0.00614258	0.0349689
5 to 6	Gucy1b1	0.136848	0.00614089	0.0349661
5 to 6	Mfsd6	-0.158164	0.00612428	0.0348852
5 to 6	Timm17b	-1.16932	0.00611924	0.0348632
5 to 6	Phb2	-0.286415	0.00611611	0.0348523
5 to 6	Nt5m	-0.242653	0.00610963	0.034829
5 to 6	Ppil1	-1.10026	0.0061022	0.0347934
5 to 6	Dcaf12l1	-1.03281	0.00607518	0.0346461
5 to 6	Arl16	-0.452613	0.00606802	0.0346121
5 to 6	Rac3	-0.508154	0.00603046	0.0344046
5 to 6	Gabra1	-0.132103	0.00602216	0.034364
5 to 6	Acss1	0.81193	0.00599027	0.0341954
5 to 6	Asap2	-0.153704	0.0059792	0.0341389
5 to 6	Fastk	-0.215874	0.00597803	0.0341389
5 to 6	Rpp30	-0.423871	0.00597191	0.0341107
5 to 6	Gstp1	-1.15157	0.0059705	0.0341093
5 to 6	Akap13	0.17113	0.00596463	0.0340824
5 to 6	Bzw2	-0.175722	0.00596205	0.0340744
5 to 6	Zbtb8os	-0.343404	0.00595056	0.0340154
5 to 6	Gm43569	-0.836835	0.00594471	0.0339953
5 to 6	Ptcd3	-0.161462	0.00593629	0.0339538
5 to 6	Nbas	0.152494	0.00591925	0.033863
5 to 6	Dag1	-0.156815	0.00591132	0.0338243
5 to 6	Ehbp1l1	-0.727918	0.0059076	0.0338096
5 to 6	Fkrp	-0.457445	0.00589202	0.0337271
5 to 6	Rxrb	-0.303287	0.00589156	0.0337271
5 to 6	Iqgap1	-0.172184	0.00588437	0.0336965
5 to 6	Pptc7	-0.24826	0.00584045	0.0334516
5 to 6	Ppm1k	-0.191971	0.00583654	0.0334358
5 to 6	Gm20721	-0.785156	0.00583562	0.0334358
5 to 6	4933423P22Rik	-0.45039	0.00582711	0.0334015
5 to 6	Map9	-0.159446	0.00582205	0.0333791
5 to 6	4930567K20Rik	-0.327178	0.00581264	0.0333317
5 to 6	Ehd1	-0.664788	0.00577856	0.0331428
5 to 6	Bbs5	-0.177084	0.00577491	0.0331284
5 to 6	Rnps1	-0.158095	0.00577445	0.0331284
5 to 6	Stxbp1	-0.141124	0.00576465	0.0330826
5 to 6	Wee1	-0.312659	0.0057551	0.0330343
5 to 6	Plekhg5	-0.147804	0.00574987	0.0330108
5 to 6	Ubfd1	-0.360296	0.00573128	0.0329105
5 to 6	C130073E24Rik	0.965881	0.00572336	0.0328715
5 to 6	Orai2	-0.355872	0.00570912	0.0327962
5 to 6	Mdk	-0.98752	0.0056848	0.0326629
5 to 6	Rabl6	0.131032	0.0056794	0.0326384
5 to 6	Prpf4	-0.424109	0.00567446	0.0326164
5 to 6	Gna13	-0.366468	0.00567065	0.0326009
5 to 6	Slc38a10	-0.344956	0.00565117	0.0324953
5 to 6	Plvap	-0.705909	0.00564044	0.0324401
5 to 6	Mapk3	-0.534669	0.00562194	0.03234
5 to 6	Cap2	-0.113782	0.00560128	0.0322275
5 to 6	Gdap1l1	-0.377734	0.0055995	0.0322237
5 to 6	Gm15414	-0.437586	0.00556523	0.0320328
5 to 6	Kcnj2	-0.347855	0.00556236	0.0320226
5 to 6	Mis12	-0.637208	0.00555575	0.0319909
5 to 6	St3gal4	-0.791188	0.00552631	0.0318277
5 to 6	Emx1	-0.524262	0.00551405	0.0317634
5 to 6	Mau2	0.250021	0.00551274	0.0317621
5 to 6	Hbs1l	-0.159345	0.00551012	0.0317532
5 to 6	Ppil3	-0.444459	0.00548482	0.0316137
5 to 6	Shfl	-0.177943	0.00545312	0.0314372
5 to 6	Necab3	-0.15246	0.00544533	0.0314035
5 to 6	Tshz2	1.28731	0.0054449	0.0314035
5 to 6	Tango6	0.526109	0.0054462	0.0314035
5 to 6	Sec24b	0.147389	0.00543755	0.0313723
5 to 6	Ppp2r5e	0.138041	0.00543583	0.0313686
5 to 6	Rad50	-0.227728	0.00542849	0.0313325
5 to 6	Spata2l	-0.314708	0.00542827	0.0313325
5 to 6	Uso1	-0.149648	0.00542547	0.0313274
5 to 6	Zcchc2	-0.314096	0.00541836	0.0312926
5 to 6	Alg11	-0.436372	0.0054104	0.0312528
5 to 6	Gpr27	-0.52686	0.0054016	0.0312081
5 to 6	Thsd7b	1.17778	0.0054016	0.0312081
5 to 6	Ngdn	-0.486705	0.0053913	0.031161
5 to 6	Ipo13	-0.385924	0.00537162	0.0310534
5 to 6	Dtna	-0.132627	0.00535796	0.0309806
5 to 6	Mapk1	-0.125197	0.00534753	0.0309265
5 to 6	Paqr8	-0.464522	0.00534391	0.0309117
5 to 6	Enoph1	-0.408989	0.00533966	0.0308932
5 to 6	2011-09-01	-0.114793	0.00531994	0.0307852
5 to 6	Cyp4x1	-0.287577	0.00531359	0.0307546
5 to 6	Lrfn4	-0.573174	0.00531063	0.0307436
5 to 6	Cbln2	-0.409737	0.00529332	0.0306495
5 to 6	Pou2f2	0.23547	0.00528616	0.0306141
5 to 6	Tsc2	-0.273193	0.0052706	0.0305301
5 to 6	Rpp14	-0.521045	0.00526304	0.0304924
5 to 6	Gm43445	0.522806	0.00526116	0.0304887
5 to 6	Acer3	0.211342	0.00526137	0.0304887
5 to 6	Fchsd2	-0.172999	0.00525571	0.0304681
5 to 6	Fbxo21	-0.171517	0.00523439	0.0303565
5 to 6	Mterf3	-0.244716	0.00523001	0.0303372
5 to 6	Arhgap44	0.154485	0.00522626	0.0303214
5 to 6	Ubqln4	-0.266149	0.00522001	0.0302912
5 to 6	Stac3	-0.620793	0.00521522	0.0302695
5 to 6	Tiam2	-0.158335	0.00521086	0.0302502
5 to 6	Egln2	-0.392712	0.00520795	0.0302393
5 to 6	Iqcc	-0.487093	0.00520774	0.0302393
5 to 6	Thap2	-0.229725	0.00520608	0.0302393
5 to 6	Eif4a3	-0.474382	0.00520442	0.0302369
5 to 6	Cited2	-0.557797	0.00519612	0.0301947
5 to 6	Nip7	-0.50783	0.0051897	0.0301634
5 to 6	Tfam	-0.444573	0.00518556	0.0301454
5 to 6	Nuak1	-0.160927	0.00515193	0.0299559
5 to 6	Srfbp1	-0.338209	0.00514823	0.0299404
5 to 6	C920021L13Rik	-0.381962	0.00514022	0.0298997
5 to 6	Qtrt2	-0.237237	0.0051396	0.0298997
5 to 6	Slc35f5	-0.367712	0.00513755	0.0298962
5 to 6	Zcchc10	-0.833235	0.00512833	0.0298484
5 to 6	Stt3a	-0.227408	0.00512116	0.0298127
5 to 6	Atg9a	-0.18984	0.00511789	0.0297996
5 to 6	Slc30a9	-0.196998	0.00510502	0.0297306
5 to 6	Mrps9	-0.161637	0.00510298	0.0297247
5 to 6	Htatip2	-0.518059	0.00509931	0.0297093
5 to 6	C9orf72	-0.246201	0.00508791	0.0296547
5 to 6	B3galnt1	-0.388301	0.0050739	0.0295789
5 to 6	9430091E24Rik	-0.471487	0.00507086	0.0295671
5 to 6	Ccdc28a	-0.226746	0.00506721	0.0295518
5 to 6	Casp8ap2	-0.307119	0.005067	0.0295518
5 to 6	Osbpl11	-0.200365	0.00505911	0.0295164
5 to 6	Gga2	-0.239122	0.00503085	0.0293574
5 to 6	2610027K06Rik	-0.632129	0.0050226	0.0293151
5 to 6	Dhcr7	-0.644226	0.00501778	0.0292929
5 to 6	Ndrg3	-0.138511	0.00501597	0.0292882
5 to 6	Prpf38b	-0.165839	0.00500895	0.029253
5 to 6	Cpeb4	-0.134241	0.00500054	0.0292098
5 to 6	Gm47802	-0.715225	0.00498494	0.0291245
5 to 6	Mrpl49	-0.941498	0.00496521	0.029015
5 to 6	Ube2g2	-0.408319	0.00495388	0.0289547
5 to 6	4933431E20Rik	-0.367883	0.00494278	0.0288955
5 to 6	Vav3	0.640859	0.00494198	0.0288955
5 to 6	Mplkip	-0.285167	0.00490172	0.028667
5 to 6	Adipor1	-0.323735	0.00489799	0.028651
5 to 6	Vwa1	-0.733366	0.00489641	0.0286475
5 to 6	Maz	-0.255226	0.00487583	0.0285351
5 to 6	Rnf144a	0.283634	0.00487622	0.0285351
5 to 6	Gpn1	-0.479272	0.00485863	0.0284436
5 to 6	2610001J05Rik	-1.01851	0.00485824	0.0284436
5 to 6	Nsmce1	-0.912475	0.00484344	0.0283661
5 to 6	Zfp2	-0.233487	0.00483489	0.0283217
5 to 6	Gtpbp4	-0.202435	0.0048343	0.0283217
5 to 6	Zfp593	-1.30228	0.00481976	0.0282444
5 to 6	Commd9	-0.715234	0.00481918	0.0282444
5 to 6	Spon1	-0.466583	0.00481647	0.0282365
5 to 6	Ints1	-0.271087	0.00481202	0.0282161
5 to 6	Shroom2	-0.249434	0.00480815	0.0281991
5 to 6	Anapc4	-0.169059	0.00480719	0.0281991
5 to 6	Gnpnat1	-0.553236	0.00480294	0.0281799
5 to 6	Tatdn1	-0.207997	0.00480081	0.0281731
5 to 6	Ccdc92b	-0.320868	0.00479811	0.0281629
5 to 6	Chchd3	0.140455	0.00479619	0.0281573
5 to 6	Baalc	-0.180186	0.00479426	0.0281516
5 to 6	Nlgn3	-0.216161	0.00479137	0.0281403
5 to 6	Pak2	-0.194186	0.00478463	0.0281064
5 to 6	Tnpo2	-0.217344	0.00477675	0.0280658
5 to 6	Synj1	-0.137245	0.0047756	0.0280647
5 to 6	Cbwd1	-0.227265	0.00476447	0.028005
5 to 6	Gid4	-0.26642	0.00475279	0.027942
5 to 6	E2f4	-0.387166	0.00474419	0.027897
5 to 6	Manea	-0.441861	0.00474381	0.027897
5 to 6	Rab39b	-0.414166	0.00471563	0.0277403
5 to 6	Gfer	-0.644143	0.00471431	0.0277381
5 to 6	Tmem35a	-0.834212	0.00470786	0.0277057
5 to 6	Agap3	-0.17067	0.0047035	0.0276857
5 to 6	Preb	-0.185939	0.00470293	0.0276857
5 to 6	4930567K12Rik	-0.363906	0.00468402	0.0275822
5 to 6	E2f5	-0.399699	0.00467083	0.0275101
5 to 6	Gm10563	-0.553893	0.00464136	0.0273421
5 to 6	Magohb	-0.917677	0.00464117	0.0273421
5 to 6	Bola3	-0.593067	0.0046408	0.0273421
5 to 6	Cavin3	-1.16761	0.00463799	0.0273388
5 to 6	Stard3	-0.271049	0.00463706	0.0273388
5 to 6	Mpv17	-0.245059	0.00463594	0.0273378
5 to 6	Rpp25l	-0.856734	0.00461522	0.0272211
5 to 6	Srd5a3	-0.83794	0.00460853	0.0271871
5 to 6	Rnf19a	-0.194306	0.00460704	0.0271839
5 to 6	Mxra7	-0.718057	0.00457073	0.0269806
5 to 6	Erh	-0.313037	0.00456372	0.0269447
5 to 6	Erlin2	-0.580033	0.00455654	0.0269077
5 to 6	Atg7	0.355592	0.00454753	0.0268599
5 to 6	Tnks2	-0.150708	0.00454202	0.0268328
5 to 6	4930453N24Rik	-0.330726	0.00452242	0.0267235
5 to 6	Mir124-2hg	0.214502	0.0045226	0.0267235
5 to 6	Trib1	-1.25576	0.00451	0.0266599
5 to 6	Zfp362	-0.32769	0.00450472	0.0266341
5 to 6	2007-03-01	-0.164389	0.00449435	0.0265782
5 to 6	Gm43111	1.08555	0.00447638	0.0264773
5 to 6	Golt1b	-0.396894	0.00446824	0.0264345
5 to 6	St8sia5	-0.181677	0.00446733	0.0264345
5 to 6	Ampd2	-0.218344	0.00445542	0.0263694
5 to 6	Zdhhc16	-0.490243	0.00443238	0.0262384
5 to 6	Rnf103	-0.206443	0.00442378	0.0261981
5 to 6	Chpf2	-0.178331	0.00442216	0.0261939
5 to 6	St6galnac4	-0.615077	0.00442091	0.0261918
5 to 6	Akt1s1	-0.432797	0.00440464	0.0261007
5 to 6	Gpat4	-0.272762	0.0043943	0.0260447
5 to 6	Gm10544	-0.556847	0.00438931	0.0260204
5 to 6	Wdr26	-0.161024	0.00438256	0.0259857
5 to 6	2610037D02Rik	0.188994	0.00433746	0.0257235
5 to 6	Ulk2	0.135847	0.00431498	0.0255954
5 to 6	Hcn2	-0.225795	0.00431306	0.0255892
5 to 6	Pcgf6	-0.200352	0.00430903	0.0255705
5 to 6	Ppih	-0.614593	0.00430326	0.0255415
5 to 6	Adcy1	0.167427	0.00430238	0.0255415
5 to 6	Msrb3	0.310221	0.00429505	0.0255032
5 to 6	Herc6	-0.212282	0.00429383	0.0255011
5 to 6	Mtfr1l	-0.397647	0.00429366	0.0255011
5 to 6	Gtpbp6	-0.38027	0.00428216	0.0254422
5 to 6	Camk2d	-0.151665	0.00427017	0.0253761
5 to 6	Zbtb43	-0.306038	0.00427017	0.0253761
5 to 6	Alg13	-0.227584	0.00426965	0.0253761
5 to 6	Phf14	0.113502	0.00425752	0.0253165
5 to 6	Ripor1	-0.231698	0.00424939	0.0252733
5 to 6	Taf15	-0.146651	0.00424128	0.0252302
5 to 6	Mok	-0.231014	0.00423869	0.0252199
5 to 6	Dcaf17	-0.176658	0.00423593	0.0252087
5 to 6	Cyp2u1	-0.444348	0.00423473	0.0252067
5 to 6	Slc8a2	-0.154009	0.00420845	0.0250554
5 to 6	Tcerg1l	1.00888	0.00420605	0.0250462
5 to 6	Dnajc11	0.367343	0.00417977	0.0248948
5 to 6	Reps2	0.114286	0.00417024	0.0248431
5 to 6	Galnt9	-0.191578	0.00414855	0.024719
5 to 6	Sertad1	-1.39722	0.00414517	0.0247039
5 to 6	Mcfd2	-0.612652	0.00413522	0.0246496
5 to 6	Samd4	-0.179227	0.00412411	0.0245884
5 to 6	Agpat3	-0.163417	0.00411806	0.0245574
5 to 6	2610044O15Rik8	-0.241904	0.0041028	0.0244714
5 to 6	Letm2	-0.219088	0.00410079	0.0244645
5 to 6	Arid5b	0.112525	0.00409594	0.0244405
5 to 6	Cep170b	-0.315557	0.00407993	0.02435
5 to 6	Exosc8	-0.410161	0.00406099	0.0242419
5 to 6	Nprl2	-0.423161	0.00405651	0.0242201
5 to 6	Ankrd27	0.324669	0.00404857	0.0241777
5 to 6	Bloc1s4	-0.843947	0.00404229	0.0241451
5 to 6	Rnf123	-0.253709	0.00403717	0.0241195
5 to 6	Gm26827	-0.663225	0.00403503	0.0241116
5 to 6	Entpd6	-0.204791	0.00400726	0.0239506
5 to 6	Etfrf1	-0.853712	0.00400366	0.023934
5 to 6	Ddx41	-0.266263	0.00399646	0.0238978
5 to 6	Gpatch2	0.275818	0.00399679	0.0238978
5 to 6	Ndufaf5	-0.243109	0.00398569	0.0238412
5 to 6	Kidins220	-0.141598	0.00398275	0.0238286
5 to 6	Pou3f2	-0.256028	0.00397445	0.0237838
5 to 6	Chrm2	0.461102	0.00397039	0.0237644
5 to 6	Sema4a	-0.213658	0.00396909	0.0237615
5 to 6	Zfp770	-0.326775	0.00396065	0.0237159
5 to 6	Nab1	-0.351623	0.00394447	0.0236238
5 to 6	Ddr1	-0.262703	0.00393673	0.0235823
5 to 6	Rif1	-0.238904	0.00392884	0.0235399
5 to 6	Anxa11	-0.170006	0.00391968	0.0234898
5 to 6	Ikzf5	-0.536697	0.00390301	0.0233948
5 to 6	Slc1a4	-0.350797	0.0038955	0.0233545
5 to 6	Furin	-0.459037	0.0038931	0.023345
5 to 6	Gm11290	-0.877348	0.00388115	0.0232781
5 to 6	Lasp1	-0.322661	0.00387035	0.0232181
5 to 6	Frmd3	-0.194126	0.00386939	0.0232172
5 to 6	Ptar1	-0.314727	0.00386717	0.0232086
5 to 6	Fuom	-0.490459	0.00382299	0.0229482
5 to 6	Odf2l	-0.191252	0.00381593	0.0229106
5 to 6	Aifm3	0.192155	0.00380123	0.0228317
5 to 6	Slc7a1	-0.307017	0.00379967	0.022827
5 to 6	Abi2	-0.125136	0.00379359	0.0227952
5 to 6	Psmg1	-0.731298	0.00379094	0.022784
5 to 6	Nfx1	-0.148306	0.00376872	0.0226551
5 to 6	Zrsr1	-0.606706	0.00373785	0.0224742
5 to 6	Gm14372	-0.318736	0.0037357	0.0224659
5 to 6	Pnck	-0.424075	0.0037337	0.0224585
5 to 6	Apba3	-0.517534	0.00372541	0.0224133
5 to 6	Fam207a	-0.407273	0.00372495	0.0224133
5 to 6	Pde6d	-0.296795	0.00372296	0.0224078
5 to 6	Tssc4	-0.426343	0.00370782	0.0223213
5 to 6	Zfp788	-0.252944	0.00370477	0.0223075
5 to 6	Erp44	-0.187472	0.00369852	0.0222745
5 to 6	Mir670hg	-0.461081	0.00369015	0.0222388
5 to 6	Arfgef2	0.180083	0.0036903	0.0222388
5 to 6	Gtf2f1	-0.421017	0.00367165	0.0221355
5 to 6	Tmem131l	0.268688	0.00366197	0.0220864
5 to 6	Zfp719	-0.42727	0.00364781	0.0220055
5 to 6	Zfp830	-0.620175	0.00363685	0.0219439
5 to 6	Fam160b1	-0.220564	0.0036307	0.0219114
5 to 6	Tenm1	0.170358	0.00362741	0.021896
5 to 6	Pole4	-0.742496	0.00362606	0.0218924
5 to 6	Mecr	0.280311	0.00361739	0.0218446
5 to 6	Kcnc1	-0.177434	0.00358661	0.0216633
5 to 6	Pnkp	-0.203103	0.0035838	0.0216508
5 to 6	Acadl	-1.44513	0.00357774	0.0216186
5 to 6	Rogdi	0.317835	0.003577	0.0216186
5 to 6	Spr	-1.20252	0.0035705	0.0215839
5 to 6	Tbr1	-0.292127	0.00356343	0.0215456
5 to 6	Mfsd5	-1.12894	0.00355269	0.0214851
5 to 6	Gpkow	-0.257625	0.0035395	0.0214098
5 to 6	Mcph1	0.232699	0.00353131	0.0213647
5 to 6	2410002F23Rik	-0.360739	0.00352693	0.0213426
5 to 6	Ermn	-3.33741	0.00352693	0.0213426
5 to 6	Dnah9	0.547765	0.00351848	0.0213004
5 to 6	Pcm1	-0.134931	0.00351703	0.021296
5 to 6	Hmgb3	-0.982187	0.00351063	0.0212617
5 to 6	Gm45645	-0.738763	0.00350744	0.0212467
5 to 6	Ammecr1l	0.379825	0.0034983	0.0211958
5 to 6	Slc20a2	-0.246776	0.00349512	0.0211809
5 to 6	4932443L11Rik	-0.436661	0.00349512	0.0211809
5 to 6	Seh1l	-0.360773	0.00348154	0.0211075
5 to 6	Calu	-0.415743	0.00347075	0.0210464
5 to 6	Ccdc34	-0.223472	0.00346687	0.0210272
5 to 6	Mrps31	-0.455087	0.00346127	0.0209977
5 to 6	Snhg1	-0.357822	0.00344068	0.0208771
5 to 6	Gpatch11	-0.474305	0.0034354	0.0208494
5 to 6	Bcas3os1	-0.352738	0.003429	0.0208149
5 to 6	Cd3eap	-0.651486	0.00342644	0.0208037
5 to 6	Nrep	-0.389731	0.00342062	0.0207727
5 to 6	Smad4	-0.184429	0.00341623	0.0207503
5 to 6	Gm49961	-0.2679	0.0034141	0.0207418
5 to 6	Htra2	-0.319754	0.00341113	0.020728
5 to 6	Gm31356	-0.336486	0.00340025	0.0206662
5 to 6	Baz2a	-0.169878	0.00339376	0.0206311
5 to 6	Rrp9	-0.603897	0.00338476	0.0205807
5 to 6	Unc13a	-0.156518	0.00338462	0.0205807
5 to 6	Mcm3ap	-0.179594	0.00338406	0.0205807
5 to 6	Ubxn2a	-0.241372	0.00337971	0.0205628
5 to 6	Gm16226	-0.66872	0.00337298	0.0205262
5 to 6	Ruvbl2	-0.780648	0.00335955	0.0204573
5 to 6	Foxk2	0.248107	0.00336025	0.0204573
5 to 6	Actl6a	-0.247463	0.0033537	0.0204259
5 to 6	Plekha3	-0.23805	0.0033366	0.020326
5 to 6	N6amt1	-0.409307	0.00332677	0.0202704
5 to 6	4930405A21Rik	-0.520749	0.00332511	0.0202645
5 to 6	Sde2	-0.364654	0.00331903	0.0202317
5 to 6	Cers1	-0.345963	0.00331296	0.0201989
5 to 6	Dcp1b	-0.232216	0.00330402	0.0201486
5 to 6	Cul2	-0.158151	0.00330209	0.0201411
5 to 6	Pcyt1b	-0.325075	0.00329509	0.0201026
5 to 6	Ccdc167	-0.466158	0.00327595	0.01999
5 to 6	Mrpl9	-0.449258	0.003269	0.0199518
5 to 6	Cab39l	-0.203468	0.00326859	0.0199518
5 to 6	Slc36a1	-0.400523	0.00326179	0.0199161
5 to 6	Mex3c	-0.342706	0.00325839	0.0198996
5 to 6	Ptp4a2	-0.173071	0.00325297	0.0198706
5 to 6	Gemin8	-0.495049	0.0032435	0.0198169
5 to 6	Slc25a28	-0.22347	0.00324147	0.0198087
5 to 6	D930016D06Rik	0.321819	0.00323674	0.019784
5 to 6	Psph	-0.484946	0.00323297	0.019765
5 to 6	Ankrd12	-0.135875	0.00322449	0.0197173
5 to 6	Tmed3	-0.75893	0.00322261	0.01971
5 to 6	Znrf2	-0.29678	0.0032218	0.0197092
5 to 6	Lrpprc	0.206205	0.00320612	0.0196174
5 to 6	Abca3	-0.172793	0.0031945	0.0195504
5 to 6	Snap29	-0.603882	0.00318864	0.0195186
5 to 6	Mir99ahg	0.106771	0.00318372	0.0194926
5 to 6	1500015A07Rik	-0.487622	0.00318107	0.0194804
5 to 6	Pelp1	-0.326096	0.00317523	0.0194488
5 to 6	Sesn3	-0.158535	0.00315408	0.0193274
5 to 6	Csgalnact1	0.126174	0.0031049	0.01903
5 to 6	Commd2	-0.749287	0.00310152	0.0190133
5 to 6	Taf4	-0.297519	0.00309854	0.018999
5 to 6	Elk3	-0.445577	0.00309828	0.018999
5 to 6	Tmem218	-0.255159	0.00309206	0.0189673
5 to 6	Paqr3	-0.295998	0.00307708	0.0188794
5 to 6	Ppm1d	-0.299704	0.00303357	0.0186202
5 to 6	Prodh	-0.261609	0.00303077	0.018607
5 to 6	Echdc1	-0.248117	0.00302975	0.0186047
5 to 6	G2e3	-0.244545	0.00302734	0.0185938
5 to 6	Dolk	-0.763756	0.00302113	0.0185595
5 to 6	Eid2b	-0.618909	0.00302088	0.0185595
5 to 6	Usp25	0.156743	0.00302088	0.0185595
5 to 6	Lca5l	-0.475632	0.00300382	0.0184649
5 to 6	Csmd2os	-0.667906	0.00300256	0.018461
5 to 6	D130017N08Rik	-0.484447	0.00299627	0.0184262
5 to 6	Hint3	-0.279461	0.0029935	0.0184131
5 to 6	Rel	-0.759082	0.00299199	0.0184077
5 to 6	Psmf1	-0.295049	0.00298071	0.0183422
5 to 6	Zfp444	-0.305332	0.00297984	0.0183407
5 to 6	Ssbp4	-0.167593	0.00297446	0.0183115
5 to 6	Mfn2	-0.222463	0.00293424	0.0180677
5 to 6	Map2k3	-0.320551	0.00291984	0.0179829
5 to 6	Mpp6	-0.207324	0.00291457	0.0179542
5 to 6	Snx5	-0.231918	0.00291236	0.0179444
5 to 6	Reep1	0.157896	0.00290649	0.017912
5 to 6	Dach1	0.915426	0.00290319	0.0178954
5 to 6	Ncoa1	0.107838	0.00290074	0.0178841
5 to 6	Oxld1	-0.700048	0.00288929	0.0178173
5 to 6	Csnk2a2	-0.156524	0.00288309	0.0177828
5 to 6	Hdac7	-0.181029	0.00287945	0.0177642
5 to 6	Slbp	-0.493708	0.00286578	0.0176836
5 to 6	Purg	0.144767	0.00285698	0.017633
5 to 6	Jarid2	-0.191365	0.00285481	0.0176233
5 to 6	Adar	0.151374	0.00285349	0.0176189
5 to 6	Rwdd2a	-1.06559	0.00284784	0.0175878
5 to 6	Arfip2	-0.29018	0.00284712	0.0175871
5 to 6	Zfp24	-0.304996	0.00284688	0.0175871
5 to 6	Fbxo7	-0.374991	0.00284592	0.0175871
5 to 6	Rgma	-0.989406	0.00284413	0.0175797
5 to 6	Ccdc7b	-0.514837	0.00284257	0.0175738
5 to 6	Pitpnb	-0.186538	0.00283694	0.0175428
5 to 6	Dnal4	-0.417779	0.00283515	0.0175354
5 to 6	Rpain	-0.490954	0.00283455	0.0175354
5 to 6	Sec11a	-0.199735	0.00283228	0.0175251
5 to 6	Smg9	0.407965	0.00283085	0.01752
5 to 6	Gm9885	-0.629116	0.00282906	0.0175126
5 to 6	Ddn	-0.240425	0.00282595	0.0174971
5 to 6	Utp4	-0.251527	0.00281525	0.0174345
5 to 6	Osgep	-0.531405	0.00280422	0.0173699
5 to 6	Tmem126b	-0.410793	0.00279193	0.0172975
5 to 6	Fam131b	-0.566763	0.00279158	0.0172975
5 to 6	Snx10	-0.183026	0.00278393	0.0172553
5 to 6	Pogk	-0.405835	0.00278017	0.0172356
5 to 6	Setd4	-0.187879	0.00277501	0.0172073
5 to 6	Hcfc1	-0.321422	0.00276249	0.0171333
5 to 6	Paip2b	-0.337554	0.00276062	0.0171254
5 to 6	5730409E04Rik	-0.531868	0.00274747	0.0170474
5 to 6	Prps1	-0.706332	0.00274584	0.0170409
5 to 6	Wnk3	-0.248107	0.00274352	0.0170302
5 to 6	Upf3b	-0.202031	0.00273958	0.0170093
5 to 6	Foxj2	-0.352223	0.00273703	0.0169971
5 to 6	Selenoi	-0.193101	0.00273599	0.0169943
5 to 6	Sox2ot	-0.948392	0.00273506	0.0169922
5 to 6	Cmtm4	-0.233793	0.00272871	0.0169563
5 to 6	Dab2ip	-0.165865	0.00272294	0.0169241
5 to 6	Ptpra	-0.151841	0.00271833	0.0168991
5 to 6	Coa7	-0.560172	0.00271603	0.0168884
5 to 6	Wasf3	-0.217611	0.00271316	0.0168741
5 to 6	Rpf2	-0.536576	0.0027088	0.0168506
5 to 6	Tbc1d9	-0.21061	0.00269713	0.0167816
5 to 6	Narf	-0.245628	0.00268004	0.0166788
5 to 6	Tsfm	-0.358496	0.00267823	0.0166711
5 to 6	Rims4	-0.255829	0.00267233	0.0166379
5 to 6	Bet1	-0.607379	0.00266464	0.0165936
5 to 6	Rnf181	-0.423466	0.00266317	0.016588
5 to 6	Ntsr2	-1.20225	0.00265325	0.0165298
5 to 6	Snx25	-0.207033	0.00264225	0.0164647
5 to 6	Ppp1r21	-0.211831	0.00263631	0.0164312
5 to 6	Lypd1	-0.593753	0.00263251	0.0164111
5 to 6	Rab28	-0.182033	0.00262125	0.0163444
5 to 6	Pold3	-0.265395	0.00260981	0.0162765
5 to 6	Cdc123	-0.215684	0.00260494	0.0162496
5 to 6	Dyrk2	-0.304026	0.0026014	0.016231
5 to 6	Amigo1	-0.491993	0.00259368	0.0161863
5 to 6	A230051N06Rik	-0.578588	0.00259345	0.0161863
5 to 6	AU041133	-0.32814	0.00259224	0.0161843
5 to 6	Ankrd13c	-0.179331	0.00256822	0.0160384
5 to 6	Sh3pxd2a	0.319009	0.00256757	0.0160384
5 to 6	Galk2	0.383348	0.00256833	0.0160384
5 to 6	Rcor3	-0.21337	0.00254235	0.0158864
5 to 6	Flot2	-0.207716	0.00252821	0.0158014
5 to 6	Zfp667	-0.452158	0.0025253	0.0157867
5 to 6	Batf3	-1.7256	0.00250644	0.0156721
5 to 6	Mul1	-0.438885	0.00249695	0.0156161
5 to 6	Map7	0.102788	0.00249418	0.0156022
5 to 6	Sec22b	-0.239196	0.00248855	0.0155703
5 to 6	Lrrfip2	-0.177342	0.0024841	0.0155458
5 to 6	Rabgef1	-0.245582	0.00248092	0.0155292
5 to 6	Rmst	0.496771	0.0024768	0.0155068
5 to 6	Cox16	0.139678	0.00247205	0.0154803
5 to 6	Donson	-0.333126	0.00246899	0.0154645
5 to 6	Angpt2	-0.470732	0.00246878	0.0154645
5 to 6	Wapl	-0.162238	0.00246857	0.0154645
5 to 6	Akap11	-0.156109	0.00245932	0.0154139
5 to 6	Galnt7	-0.206351	0.00245627	0.0153981
5 to 6	Acvr1	-0.174741	0.00245439	0.0153896
5 to 6	Kdm3b	0.259381	0.00245261	0.0153837
5 to 6	Ralgapb	0.152668	0.00245292	0.0153837
5 to 6	Pde1b	-0.305252	0.00244968	0.01537
5 to 6	Lmbrd2	-0.164116	0.00244821	0.0153641
5 to 6	Klhl7	-0.156267	0.00244028	0.0153176
5 to 6	Sco2	-0.814597	0.00242905	0.0152504
5 to 6	Golga7	-0.375641	0.00242666	0.0152387
5 to 6	Ppp2r3d	-0.547734	0.00241765	0.0151854
5 to 6	Sdhaf3	-0.280922	0.00241445	0.0151686
5 to 6	Txndc16	-0.213938	0.00241063	0.0151479
5 to 6	Gm5441	-0.250534	0.00239706	0.0150659
5 to 6	Cnot6	-0.238113	0.00239501	0.0150562
5 to 6	Gm26672	-0.340134	0.00239409	0.0150537
5 to 6	Sephs2	-1.12936	0.00237582	0.014942
5 to 6	Rnf146	-0.21183	0.00237034	0.0149107
5 to 6	Macrod1	-0.213023	0.00236963	0.0149095
5 to 6	Tmed4	-0.225153	0.00235758	0.0148369
5 to 6	Mypop	-0.495469	0.00235738	0.0148369
5 to 6	Gm20470	-0.779611	0.00235637	0.0148357
5 to 6	Mccc1	0.42698	0.00235374	0.0148224
5 to 6	Spg21	-0.535403	0.00235314	0.0148218
5 to 6	Rnf19b	-0.453452	0.00232836	0.014672
5 to 6	Snhg12	-0.278618	0.00232327	0.0146431
5 to 6	Alg10b	-0.750658	0.00231998	0.0146256
5 to 6	Spen	-0.187361	0.00231879	0.0146212
5 to 6	B9d1	-0.615469	0.0023176	0.0146169
5 to 6	Atl1	-0.14904	0.0023171	0.0146169
5 to 6	Ttc4	-0.190011	0.00231561	0.0146107
5 to 6	Agap2	-0.191696	0.00231442	0.0146063
5 to 6	Klhdc8b	-0.504585	0.00230718	0.0145638
5 to 6	Poglut1	-0.215241	0.00230718	0.0145638
5 to 6	Tut4	-0.156571	0.00229414	0.0144878
5 to 6	Casc3	-0.18301	0.00227696	0.0143824
5 to 6	Gm14066	-0.458397	0.0022754	0.0143756
5 to 6	Rragc	-0.3209	0.00226749	0.0143288
5 to 6	Mthfsl	-0.325142	0.00224895	0.0142147
5 to 6	Psmd10	-1.24151	0.0022446	0.0141903
5 to 6	Mettl26	-0.292518	0.00224296	0.014183
5 to 6	Nudt2	-0.794995	0.00223958	0.0141647
5 to 6	Alkbh1	-0.217281	0.00222288	0.0140621
5 to 6	Gm42726	-0.517484	0.00222144	0.0140561
5 to 6	Nr3c1	-0.171417	0.00221963	0.0140477
5 to 6	Arl4d	-2.08367	0.00221676	0.0140326
5 to 6	Zfas1	-0.330529	0.00221619	0.014032
5 to 6	St6gal2	0.166952	0.00221361	0.0140187
5 to 6	Phka2	0.185189	0.00221361	0.0140187
5 to 6	Hsd3b3	-0.635048	0.00221085	0.0140073
5 to 6	Hook1	-0.170616	0.00220952	0.0140019
5 to 6	Cfap54	0.263707	0.00220942	0.0140019
5 to 6	2610021A01Rik	-0.287442	0.00220533	0.0139815
5 to 6	Gm14330	-0.323471	0.00220429	0.0139779
5 to 6	Gm17202	-0.366571	0.00219964	0.0139515
5 to 6	Pkd2l2	-0.586242	0.00219737	0.0139401
5 to 6	Ick	-0.230244	0.00219141	0.0139053
5 to 6	Ggh	-0.978148	0.00219018	0.0139006
5 to 6	Pqlc2	-0.442197	0.0021898	0.0139006
5 to 6	Ptrhd1	-0.725838	0.00218763	0.0138905
5 to 6	Pafah1b3	-1.60791	0.00218462	0.0138743
5 to 6	Zfp697	0.174035	0.00218405	0.0138738
5 to 6	Zfp639	-0.20932	0.00217841	0.013841
5 to 6	Med9	-0.853022	0.0021725	0.0138064
5 to 6	Acd	-0.470866	0.00216492	0.0137613
5 to 6	Lin37	-0.418889	0.00216165	0.0137435
5 to 6	Zmat3	-0.2115	0.00215467	0.0137021
5 to 6	Mtmr9	-0.29638	0.00214492	0.0136431
5 to 6	Scaper	0.133246	0.00214011	0.0136155
5 to 6	Champ1	-0.388261	0.0021366	0.0135961
5 to 6	Pofut2	-0.848048	0.00213568	0.0135932
5 to 6	Nsmaf	-0.194574	0.00212748	0.013544
5 to 6	Dmac2	-0.451741	0.00210917	0.0134304
5 to 6	Pdzd8	-0.207793	0.00209825	0.0133638
5 to 6	Snx16	-0.249855	0.00209753	0.0133621
5 to 6	Sowaha	-0.549632	0.00208495	0.0132848
5 to 6	Urm1	-0.408215	0.00208333	0.0132774
5 to 6	Vps37b	-0.202811	0.00208225	0.0132734
5 to 6	Ago2	-0.206153	0.00207729	0.0132447
5 to 6	Tmem230	-0.517465	0.00207397	0.0132264
5 to 6	Mettl7a1	-0.190667	0.00206438	0.0131682
5 to 6	Etf1	-0.280774	0.00206393	0.0131682
5 to 6	Ciao2a	-0.771774	0.00206045	0.0131489
5 to 6	Zfp932	-0.231831	0.00205599	0.0131233
5 to 6	Rapgefl1	-0.170458	0.0020432	0.0130445
5 to 6	Avl9	-0.215571	0.00204161	0.0130372
5 to 6	Nipal2	0.458422	0.00204054	0.0130333
5 to 6	Ssh3	-0.546409	0.00203736	0.0130158
5 to 6	Fam45a	-0.270934	0.0020371	0.0130158
5 to 6	Cse1l	-0.243871	0.00203348	0.0129967
5 to 6	Serpine2	-0.300041	0.00202327	0.0129343
5 to 6	Srcap	0.194659	0.00202231	0.0129309
5 to 6	Tmem167	-0.173816	0.00201512	0.0128878
5 to 6	Uap1	-0.372526	0.00200091	0.0127998
5 to 6	Akr7a5	-0.805616	0.00199874	0.0127887
5 to 6	Cyb561d2	-1.06417	0.00199865	0.0127887
5 to 6	Arfrp1	-0.363926	0.00199622	0.0127782
5 to 6	Retreg3	-0.210467	0.00199267	0.0127583
5 to 6	Zbtb11	-0.169873	0.00198861	0.0127351
5 to 6	Pantr2	-0.567122	0.00198852	0.0127351
5 to 6	Blmh	-0.222831	0.00198421	0.0127125
5 to 6	Gm21954	-0.763384	0.0019774	0.0126717
5 to 6	Akr1b3	-0.430766	0.00197569	0.0126634
5 to 6	Atg16l1	0.19387	0.00197423	0.0126569
5 to 6	Fam13a	0.307661	0.00197345	0.0126547
5 to 6	Rbm45	-0.467781	0.00197182	0.012647
5 to 6	Spint2	-0.605267	0.00196943	0.0126344
5 to 6	Gm13402	-0.498096	0.00195466	0.0125425
5 to 6	Alas1	-0.303359	0.00195203	0.0125283
5 to 6	Mark3	0.100769	0.0019516	0.0125283
5 to 6	Nudt21	-0.251952	0.00195101	0.0125273
5 to 6	Gm29237	-0.669208	0.00195033	0.0125257
5 to 6	Dusp15	-0.378555	0.00194973	0.0125247
5 to 6	Arl6	-0.481638	0.00193637	0.0124416
5 to 6	Prps2	-0.72209	0.00193494	0.0124351
5 to 6	Tmem56	-0.247967	0.00193182	0.0124178
5 to 6	Krt222	-0.268331	0.00193132	0.0124173
5 to 6	Nkap	-0.312683	0.00192359	0.0123704
5 to 6	Gnl2	-0.229136	0.00192351	0.0123704
5 to 6	4930595D18Rik	-1.02789	0.00191406	0.0123145
5 to 6	Shisa9	0.141556	0.00191089	0.0122969
5 to 6	Pgs1	-0.293775	0.00189686	0.0122093
5 to 6	4930428E07Rik	-0.451732	0.0018929	0.0121864
5 to 6	Erbin	-0.326122	0.00188869	0.012162
5 to 6	Naa60	-0.266305	0.00187932	0.0121044
5 to 6	Lgalsl	-0.510857	0.00187727	0.0120938
5 to 6	Zfpm2	0.335389	0.00187702	0.0120938
5 to 6	Gm42984	-0.328811	0.001869	0.0120459
5 to 6	Zfp12	-0.525429	0.00185558	0.0119621
5 to 6	Cisd3	-0.718098	0.0018542	0.0119558
5 to 6	Gm10851	-1.10346	0.00184894	0.0119246
5 to 6	F8a	-1.39659	0.00184733	0.0119168
5 to 6	Ralgds	-0.294948	0.00184709	0.0119168
5 to 6	Rab8b	-0.208993	0.00184185	0.0118867
5 to 6	Gm48855	-0.506145	0.00183349	0.0118354
5 to 6	P3h2	0.38993	0.00182876	0.0118075
5 to 6	Plpp3	-1.56397	0.001827	0.0117987
5 to 6	Bpgm	-0.68824	0.00182317	0.0117766
5 to 6	Hdgfl2	-0.235878	0.0018215	0.0117684
5 to 6	Sh3yl1	-0.622524	0.00180878	0.0116888
5 to 6	Rfk	-1.22375	0.00180404	0.0116608
5 to 6	Zfp931	-0.668726	0.0018034	0.0116593
5 to 6	Fn3krp	-0.831256	0.00180033	0.0116419
5 to 6	Inpp5f	-0.278075	0.00179568	0.0116145
5 to 6	Chst11	0.289027	0.0017883	0.0115693
5 to 6	Thop1	-0.682224	0.00178258	0.0115349
5 to 6	Tmem170b	-0.224251	0.00178055	0.0115243
5 to 6	3110039M20Rik	0.344863	0.00177518	0.0114921
5 to 6	Taf1a	-0.307741	0.0017709	0.0114669
5 to 6	Ipo5	-0.18999	0.00176725	0.0114459
5 to 6	Cebpzos	-0.959466	0.00176222	0.0114158
5 to 6	Cnot6l	-0.168462	0.00176214	0.0114158
5 to 6	Rhou	-0.358581	0.00174804	0.011329
5 to 6	Tiam1	-0.193185	0.00174467	0.0113097
5 to 6	Pld5	0.779071	0.00174344	0.0113042
5 to 6	Fsd1l	-0.215436	0.00172956	0.0112167
5 to 6	Stk24	-0.277874	0.00172865	0.0112133
5 to 6	Sltm	-0.145854	0.00172675	0.0112035
5 to 6	Rab35	-0.564591	0.00171955	0.0111593
5 to 6	Dnaja3	-0.272735	0.00171782	0.0111505
5 to 6	2410006H16Rik	-0.399425	0.00171412	0.011129
5 to 6	Fam120c	0.203649	0.00171178	0.0111163
5 to 6	9530077C05Rik	-0.357895	0.00170765	0.0110944
5 to 6	Cops3	-0.230436	0.00170615	0.0110871
5 to 6	Yae1d1	-0.359606	0.00170038	0.0110521
5 to 6	Glud1	-0.259704	0.00169985	0.0110511
5 to 6	Oat	-0.833516	0.00169963	0.0110511
5 to 6	Pus10	0.259572	0.00169649	0.0110342
5 to 6	Pigk	-0.216812	0.00169358	0.0110177
5 to 6	Mphosph6	-0.67211	0.00168993	0.0109964
5 to 6	Ccdc191	-0.234195	0.00168688	0.0109791
5 to 6	Ano6	0.207386	0.00167799	0.0109261
5 to 6	Bbof1	-0.182245	0.00167408	0.010903
5 to 6	Arl2bp	-0.307001	0.00167297	0.0108983
5 to 6	Chd3	-0.204313	0.00166811	0.010869
5 to 6	Selenop	-1.98663	0.00165895	0.0108117
5 to 6	Flii	-0.387095	0.00164895	0.010749
5 to 6	Plcxd3	1.56304	0.00164148	0.0107027
5 to 6	Otud3	-0.271886	0.00163627	0.0106711
5 to 6	Wrb	-0.449286	0.00163345	0.0106551
5 to 6	Pknox2	0.139178	0.00162626	0.0106106
5 to 6	Setd1b	-0.260975	0.00162109	0.0105792
5 to 6	Ogdh	0.172964	0.00162102	0.0105792
5 to 6	Ift43	-0.211228	0.0016193	0.0105723
5 to 6	Chrac1	-0.959234	0.00161552	0.0105499
5 to 6	Minpp1	-0.205153	0.00161388	0.0105416
5 to 6	Prrc2a	-0.239613	0.00160896	0.0105119
5 to 6	Hyou1	-0.489815	0.00160541	0.010491
5 to 6	Fbll1	-0.937775	0.00159974	0.0104563
5 to 6	Pik3c2b	-0.381857	0.00159529	0.0104296
5 to 6	Lrrtm1	-0.337547	0.00158972	0.0103955
5 to 6	Slc25a17	-0.356452	0.00158677	0.0103785
5 to 6	Hibch	-0.316071	0.00158516	0.0103703
5 to 6	Paf1	-0.463845	0.00158124	0.010347
5 to 6	Ebf1	1.68177	0.00157816	0.0103292
5 to 6	Cpne9	-0.186764	0.00157732	0.010326
5 to 6	Bcl9	-0.229433	0.00157042	0.0102831
5 to 6	Svip	-0.418716	0.00156757	0.0102668
5 to 6	Rida	-1.00574	0.00156681	0.0102641
5 to 6	Ggct	-0.814855	0.00155843	0.0102115
5 to 6	Ggnbp2	-0.156522	0.00155671	0.0102025
5 to 6	Lsm2	-0.887897	0.00155519	0.0101949
5 to 6	Elavl2	0.329132	0.00154598	0.0101368
5 to 6	Tnnc1	-1.91947	0.0015444	0.0101287
5 to 6	1700037C18Rik	-0.713571	0.00154235	0.0101175
5 to 6	4930547E14Rik	-0.549161	0.00153866	0.0100956
5 to 6	Picalm	-0.192166	0.00152873	0.0100327
5 to 6	Znrf1	0.146223	0.00152608	0.0100176
5 to 6	Pdcd2	-1.20147	0.001525	0.0100127
5 to 6	Pgap1	-0.219133	0.00152236	0.00999766
5 to 6	Plekha8	-0.345218	0.00152101	0.00999104
5 to 6	Syncrip	-0.185016	0.00151784	0.00997247
5 to 6	Gnb4	-0.559305	0.0015142	0.00995083
5 to 6	Cys1	-0.444725	0.00150897	0.00991865
5 to 6	Mapk9	-0.177755	0.00150421	0.00988964
5 to 6	Snrnp25	-1.16621	0.00150094	0.00987036
5 to 6	Pcyox1	-0.296693	0.00149761	0.00985067
5 to 6	Hdac11	-0.184237	0.00149721	0.00985027
5 to 6	Clk3	-0.276525	0.00149435	0.00983368
5 to 6	Tgs1	-0.197877	0.00149395	0.00983328
5 to 6	Ngrn	-0.494046	0.00149236	0.00982501
5 to 6	Slitrk3	-0.300825	0.00148171	0.00975712
5 to 6	Nono	-0.295115	0.00147763	0.00973244
5 to 6	Vamp4	-0.206327	0.00147553	0.00972079
5 to 6	Sycp3	-0.493928	0.00147507	0.00971996
5 to 6	Gnpda1	-0.439046	0.00147408	0.00971567
5 to 6	Txndc12	-0.394649	0.00147041	0.00969368
5 to 6	Spryd3	-0.277093	0.00146669	0.0096713
5 to 6	Armcx2	-0.627352	0.00145407	0.00959027
5 to 6	Rps27l	-1.2118	0.00145362	0.00958945
5 to 6	Ifnar1	-0.305578	0.00144348	0.00952474
5 to 6	Megf11	0.379541	0.00144007	0.00950657
5 to 6	Tmem165	-0.215279	0.0014393	0.00950364
5 to 6	Smn1	-0.436686	0.00143462	0.0094749
5 to 6	Impdh1	-0.504826	0.00143392	0.0094724
5 to 6	Vps26c	-0.521015	0.00143162	0.00945935
5 to 6	Mtif3	-0.420531	0.0014306	0.00945474
5 to 6	Plat	-0.426946	0.00142131	0.00939548
5 to 6	Ric3	-0.194896	0.00140804	0.00930991
5 to 6	Maea	-0.242917	0.00140729	0.00930703
5 to 6	Styx	-0.244124	0.00140622	0.00930208
5 to 6	Klf12	0.167348	0.00139995	0.00926272
5 to 6	Prkcsh	-0.258715	0.00139733	0.00924745
5 to 6	Lbr	-0.550472	0.00138836	0.0091902
5 to 6	Rps6ka2	0.177148	0.00138749	0.00918654
5 to 6	Ebag9	-0.501926	0.00138569	0.00917672
5 to 6	Gigyf1	-0.245603	0.00138124	0.00914929
5 to 6	Nkain4	-0.894266	0.00138093	0.00914929
5 to 6	Pcbp4	-0.312421	0.00138025	0.00914691
5 to 6	0610030E20Rik	-0.275222	0.00137963	0.0091449
5 to 6	Nfkbib	-0.895782	0.00137865	0.00914044
5 to 6	Nomo1	-0.425921	0.00137612	0.00912576
5 to 6	Lemd3	-0.216361	0.00137335	0.00910948
5 to 6	Brpf1	-0.323473	0.00137004	0.00908956
5 to 6	Rnd1	-0.418846	0.00136722	0.00907293
5 to 6	Pip5k1c	-0.191846	0.00135533	0.00899609
5 to 6	Tifa	-0.525036	0.00135478	0.00899451
5 to 6	Mettl3	-0.40324	0.00135454	0.00899451
5 to 6	Sars	-0.177385	0.00135399	0.00899338
5 to 6	Nfe2l3	-0.942222	0.00135139	0.00897812
5 to 6	Utp15	-0.395482	0.00134824	0.00895926
5 to 6	Slc6a11	-1.01974	0.00134782	0.0089585
5 to 6	Wdr47	-0.178237	0.0013442	0.00893648
5 to 6	Slc7a14	0.199354	0.00134005	0.00891091
5 to 6	Mosmo	-0.219933	0.00133861	0.00890336
5 to 6	Snhg5	-1.09381	0.00133011	0.00884885
5 to 6	Phlda3	-1.13765	0.00132957	0.0088473
5 to 6	Gm12536	0.544477	0.00132766	0.00883663
5 to 6	Lats1	-0.236266	0.00132641	0.00883032
5 to 6	Gm48623	-0.599552	0.00132368	0.00881413
5 to 6	Tnfrsf25	-0.648573	0.00132326	0.00881337
5 to 6	Cpq	-0.862038	0.00132107	0.00880076
5 to 6	Tcea2	-0.407772	0.00132059	0.00879962
5 to 6	Pfkl	-0.295339	0.00131828	0.00878623
5 to 6	Mrpl38	-0.272223	0.00131763	0.00878391
5 to 6	Dhdds	0.230105	0.00131639	0.00877764
5 to 6	Mta3	0.23954	0.00131273	0.00875524
5 to 6	Utp14a	-0.239798	0.00131208	0.00875292
5 to 6	Sh2b1	-0.489845	0.00131155	0.00875139
5 to 6	Msl3	-0.532161	0.00131108	0.00875025
5 to 6	Polr1c	-0.652397	0.00130796	0.00873144
5 to 6	Uckl1	-0.402892	0.00130321	0.00870172
5 to 6	Atp7a	-0.475251	0.00130245	0.00869863
5 to 6	Nbeal1	-0.183625	0.00129888	0.00867681
5 to 6	C1galt1c1	-0.704307	0.00129306	0.00863987
5 to 6	Chpf	-0.55162	0.00129085	0.0086271
5 to 6	Zfhx3	0.971728	0.00129033	0.00862559
5 to 6	Map2k6	0.212759	0.0012883	0.008614
5 to 6	Arhgef10	-0.613034	0.00127894	0.00855341
5 to 6	Mpp2	-0.221902	0.00127074	0.00850049
5 to 6	Lrrc8b	-0.184431	0.00126805	0.00848447
5 to 6	Ccdc6	-0.223455	0.00126794	0.00848447
5 to 6	Gm13629	0.515717	0.0012676	0.00848447
5 to 6	Ankrd9	-0.672455	0.00126702	0.00848344
5 to 6	Nr4a3	-1.32723	0.00126224	0.00845335
5 to 6	Ythdf1	-0.381023	0.00125024	0.00837491
5 to 6	Zbtb46	-0.293459	0.00124658	0.00835232
5 to 6	Bahd1	-0.619021	0.00124534	0.00834596
5 to 6	Clec18a	-0.289374	0.0012449	0.00834487
5 to 6	Arpc1a	-0.198119	0.00124484	0.00834487
5 to 6	Tmem101	-0.804195	0.00124052	0.0083194
5 to 6	4833439L19Rik	-0.323357	0.0012389	0.00831044
5 to 6	Ccdc155	-0.765924	0.00123617	0.008294
5 to 6	Vps33a	-0.207453	0.00123321	0.00827609
5 to 6	2810032G03Rik	-0.337839	0.00123021	0.00825785
5 to 6	Rala	-0.223771	0.00122208	0.00820512
5 to 6	Las1l	-0.244768	0.0012191	0.00818702
5 to 6	Akap7	-0.195445	0.00121811	0.00818226
5 to 6	Dact3	-0.284156	0.00121706	0.00817712
5 to 6	Alg5	-0.588129	0.00121043	0.00813442
5 to 6	Prkg2	-0.204562	0.00120666	0.00811096
5 to 6	Sec23a	-0.219595	0.00120214	0.00808245
5 to 6	Lix1l	-0.582826	0.00120089	0.00807592
5 to 6	Tmem42	-0.751665	0.00119493	0.00803769
5 to 6	Triap1	-0.819414	0.00118459	0.00797001
5 to 6	Atg14	-0.322451	0.00118026	0.00794267
5 to 6	Hdac5	-0.385608	0.00117684	0.00792152
5 to 6	Gm30054	-0.279388	0.00117461	0.00790829
5 to 6	Hipk4	-0.531692	0.00117205	0.00789294
5 to 6	Pdk2	-0.583085	0.00116977	0.0078794
5 to 6	Cand1	-0.304655	0.00116871	0.00787408
5 to 6	Plpp5	-0.332578	0.00116027	0.007819
5 to 6	Gm15083	-0.512293	0.00116001	0.007819
5 to 6	Vmn2r87	-0.237363	0.00114932	0.00774882
5 to 6	Rab40c	0.239221	0.00114818	0.00774288
5 to 6	Sf3b4	-0.823034	0.00113718	0.00767051
5 to 6	Neat1	-1.45784	0.00113445	0.00765385
5 to 6	Mgat2	-0.911255	0.00113357	0.00764971
5 to 6	Nudt16l1	-0.639974	0.00113249	0.00764419
5 to 6	Arid1a	-0.20708	0.00113229	0.00764419
5 to 6	Cryl1	0.508902	0.00113177	0.00764288
5 to 6	Eef1akmt2	-1.1663	0.00113085	0.0076384
5 to 6	Rab10	-0.179194	0.00112854	0.00762457
5 to 6	Mrs2	-0.24423	0.00112746	0.00761907
5 to 6	Stk38l	-0.215261	0.00112108	0.00757767
5 to 6	Gm14798	-0.688248	0.00111604	0.00754539
5 to 6	Taf1c	-0.503148	0.00111487	0.00753926
5 to 6	B230307C23Rik	-0.181218	0.00111361	0.00753244
5 to 6	Mark1	-0.169145	0.00111083	0.00751537
5 to 6	Capns1	-0.375988	0.00109671	0.0074216
5 to 6	Chst2	-0.611323	0.00109502	0.00741184
5 to 6	Ufl1	-0.290134	0.00109472	0.00741154
5 to 6	Tmem251	-0.895737	0.00108835	0.00737017
5 to 6	Nelfa	-0.349822	0.00108504	0.00734942
5 to 6	Phf20l1	-0.1063	0.00108168	0.00732838
5 to 6	Insig2	-0.300498	0.00106796	0.0072371
5 to 6	Bmi1	-0.508829	0.00106737	0.00723482
5 to 6	Napepld	-0.276419	0.00106513	0.00722133
5 to 6	Rspo3	-0.295212	0.00106237	0.00720425
5 to 6	Zfp949	-0.241016	0.00105985	0.00718885
5 to 6	Mak16	-0.3901	0.00105531	0.00715973
5 to 6	5530401A14Rik	-0.331968	0.00104834	0.00711413
5 to 6	Usp46	-0.184789	0.00104719	0.00710799
5 to 6	Gse1	0.215987	0.00104399	0.00708791
5 to 6	Ttpal	-0.390935	0.00102968	0.00699235
5 to 6	Dhx30	0.153145	0.00102878	0.0069879
5 to 6	Memo1	-0.176189	0.00102643	0.00697356
5 to 6	Fn3k	-0.358587	0.0010262	0.00697356
5 to 6	Bub3	-0.280955	0.00102399	0.00696024
5 to 6	Hsd17b4	-0.22588	0.0010232	0.00695645
5 to 6	Sh3rf3	0.137196	0.00101834	0.00692503
5 to 6	Terf2ip	-0.470488	0.00101513	0.00690479
5 to 6	Gm15520	-0.37172	0.00101466	0.00690325
5 to 6	Atp2b4	-0.204463	0.00100831	0.00686166
5 to 6	Eif3b	-0.328725	0.00100707	0.00685478
5 to 6	Kcnk4	-0.407327	0.00100232	0.0068241
5 to 6	Lurap1	-0.660895	0.00100191	0.00682288
5 to 6	Rybp	-0.279701	0.000998334	0.00680012
5 to 6	Nrbf2	-0.510973	0.000995957	0.00678551
5 to 6	1700086O06Rik	-0.581083	0.000995865	0.00678551
5 to 6	Emb	-0.238365	0.000990172	0.00674925
5 to 6	Slc25a51	-0.259364	0.00098881	0.00674155
5 to 6	Gars	-0.228218	0.000985593	0.00672119
5 to 6	Fam49b	-0.166959	0.000977438	0.00666714
5 to 6	Mctp1	0.155892	0.000972512	0.0066354
5 to 6	Gm49969	0.720277	0.000972557	0.0066354
5 to 6	Sec13	-0.430824	0.000971529	0.0066315
5 to 6	Adam10	-0.1826	0.000963659	0.00657932
5 to 6	Prdx4	-0.897044	0.000955364	0.00652421
5 to 6	Lzts1	-0.181605	0.00095076	0.00649429
5 to 6	Tpd52l1	-0.327604	0.000949885	0.00648984
5 to 6	Gnai2	-0.531223	0.000949404	0.00648808
5 to 6	Prdx6	-0.314047	0.000948968	0.00648662
5 to 6	Lmo1	-1.35257	0.000939318	0.00642216
5 to 6	Lyrm2	-0.905402	0.000930145	0.00636094
5 to 6	Rbbp9	-0.558329	0.000928431	0.00635221
5 to 6	Sptssa	-0.529186	0.000926849	0.00634287
5 to 6	Mrps22	-0.544721	0.000925781	0.00633705
5 to 6	1700003F12Rik	-0.536979	0.000924843	0.00633212
5 to 6	Ddah1	-1.04956	0.000922926	0.00632048
5 to 6	Lrrcc1	0.306954	0.000917535	0.00628504
5 to 6	Snrpa1	-0.376638	0.000917154	0.00628391
5 to 6	Eif2d	-0.274133	0.000908349	0.00622505
5 to 6	Lrrc75a	-0.572224	0.000907302	0.00621933
5 to 6	Git1	-0.42726	0.000905209	0.00620645
5 to 6	Ypel1	-0.423446	0.000904875	0.00620562
5 to 6	Nptx2	-0.828189	0.000897091	0.00615369
5 to 6	Zmym5	-0.225316	0.00089676	0.00615286
5 to 6	Snrnp48	-0.199164	0.000895393	0.00614493
5 to 6	Slc35b4	-0.452343	0.000894359	0.00613928
5 to 6	Pfkp	-0.190599	0.000887562	0.00609406
5 to 6	Tyw5	-0.344436	0.000887069	0.00609212
5 to 6	Gm26590	-0.695405	0.000877639	0.00602877
5 to 6	Wnt4	-0.317383	0.000873221	0.00599984
5 to 6	Sox4	-0.55215	0.000872777	0.0059982
5 to 6	U2af1	-0.269127	0.000869831	0.00597937
5 to 6	A930015D03Rik	0.189403	0.000867698	0.00596612
5 to 6	Elovl6	-0.21109	0.000864488	0.00594545
5 to 6	Dhx16	-0.428304	0.000860491	0.00591936
5 to 6	Timm22	-0.542015	0.000860251	0.00591911
5 to 6	Nolc1	-0.49877	0.000854487	0.00588084
5 to 6	Pias1	0.133836	0.000854448	0.00588084
5 to 6	Cnrip1	-0.192372	0.000853616	0.00587762
5 to 6	Zfp367	-0.619269	0.000852152	0.00586893
5 to 6	Ncaph2	-0.355213	0.000847775	0.00584016
5 to 6	Actr8	-0.30284	0.000847461	0.00583938
5 to 6	Phb	-0.583098	0.000846753	0.00583588
5 to 6	Asphd2	-0.238891	0.000842754	0.00580969
5 to 6	Hspbp1	-0.393629	0.000841268	0.00580083
5 to 6	Nhlrc2	0.28855	0.000841034	0.00580058
5 to 6	Grp	-1.72698	0.000840058	0.00579523
5 to 6	Ebp	-1.1695	0.000838188	0.00578369
5 to 6	Per3	0.237562	0.000834303	0.00575826
5 to 6	Isca1	-0.560752	0.000834032	0.00575775
5 to 6	Tsr2	-0.611598	0.000831942	0.00574468
5 to 6	Rpusd1	-0.494366	0.000831131	0.00574044
5 to 6	Fam169a	-0.248091	0.000825356	0.00570191
5 to 6	Usf2	-0.264421	0.000821489	0.00567654
5 to 6	Ccnb1	-0.909873	0.00081627	0.00564181
5 to 6	Zfp598	-0.30335	0.000814752	0.00563266
5 to 6	Rsph9	-0.854916	0.000813464	0.00562509
5 to 6	Sntb2	0.156409	0.000811346	0.00561178
5 to 6	Usp37	-0.207675	0.000810251	0.00560554
5 to 6	Bcorl1	-0.31092	0.000810138	0.00560554
5 to 6	Psme3	-0.550418	0.000809347	0.00560194
5 to 6	Zdhhc2	-0.204165	0.000807427	0.00558998
5 to 6	Ercc6l2	0.324178	0.000807427	0.00558998
5 to 6	Trpc4ap	-0.207375	0.00080244	0.0055581
5 to 6	Nsmce2	0.141159	0.000802216	0.00555787
5 to 6	Rbpj	-0.208662	0.000800126	0.00554471
5 to 6	Ocrl	0.204594	0.000791187	0.00548407
5 to 6	Gm5089	-0.639753	0.000787579	0.00546166
5 to 6	Stx2	-0.314847	0.000787432	0.00546166
5 to 6	Maf1	-0.580546	0.000786697	0.00545815
5 to 6	Kbtbd2	-0.346121	0.000784388	0.00544342
5 to 6	Man2a2	0.315214	0.000780882	0.00542038
5 to 6	Camk2b	-0.143069	0.000777027	0.00539491
5 to 6	Amfr	-0.262384	0.000768292	0.00533553
5 to 6	Elp2	-0.210174	0.000767538	0.00533157
5 to 6	Cpne5	-0.194492	0.000765997	0.00532214
5 to 6	Ap1m1	-0.31954	0.00076521	0.00531793
5 to 6	Angptl3	-1.10675	0.000764781	0.00531622
5 to 6	Cdkl1	-0.245522	0.000762603	0.00530235
5 to 6	Acly	-0.313761	0.000761142	0.00529345
5 to 6	Gca	-0.393976	0.000760608	0.00529101
5 to 6	Mog	-1.8307	0.000757555	0.00527102
5 to 6	Rnf121	-0.250024	0.000753137	0.00524154
5 to 6	Smu1	-0.353395	0.000752926	0.00524132
5 to 6	Mbnl2	-0.113648	0.000748463	0.0052115
5 to 6	4933421D24Rik	-0.902608	0.000748287	0.0052115
5 to 6	Zdhhc5	-0.355721	0.000746258	0.00519863
5 to 6	Wdr17	0.118796	0.000745699	0.00519598
5 to 6	Rapgef5	0.113976	0.000744582	0.00518944
5 to 6	4931428F04Rik	-0.5643	0.000740616	0.00516304
5 to 6	Slc7a6	-0.204614	0.000739403	0.00515581
5 to 6	Chd1	-0.230708	0.000739333	0.00515581
5 to 6	Gtf3a	-1.16091	0.000739195	0.00515581
5 to 6	Pdcd7	-0.401205	0.000738468	0.00515299
5 to 6	Cask	0.112758	0.000738364	0.00515299
5 to 6	Rbm7	-0.415833	0.000738052	0.00515256
5 to 6	Lrrn2	-0.229097	0.000737741	0.00515163
5 to 6	Endog	-0.979084	0.000734498	0.00513021
5 to 6	Prelid3a	-0.184731	0.000732709	0.00511894
5 to 6	Hspa13	-0.656791	0.000731507	0.00511177
5 to 6	Fkbp1b	-1.0312	0.000729588	0.00509959
5 to 6	Vps52	-0.401286	0.000728118	0.00509053
5 to 6	Jmjd6	-0.490709	0.000727333	0.00508627
5 to 6	Fam172a	0.115702	0.000727231	0.00508627
5 to 6	Siva1	-1.06688	0.000726446	0.00508251
5 to 6	Gm19531	-1.23424	0.00072386	0.00506563
5 to 6	Ephb6	-0.304832	0.000719997	0.0050398
5 to 6	Smc3	-0.217794	0.000718005	0.00502707
5 to 6	Prpf19	-0.323565	0.000717836	0.00502707
5 to 6	Cwc25	-0.357883	0.000717668	0.00502707
5 to 6	Phf5a	-0.728808	0.00071723	0.00502527
5 to 6	Cenpx	-0.996561	0.000715279	0.0050128
5 to 6	Ppp1r14a	-2.60988	0.000715111	0.0050128
5 to 6	Cry2	-0.202305	0.000713467	0.00500251
5 to 6	Nsun6	-0.250168	0.000709421	0.00497655
5 to 6	Yjefn3	-0.763563	0.000708788	0.0049733
5 to 6	Eef1d	-0.436112	0.000706227	0.00495653
5 to 6	Gm16000	-0.515117	0.000705033	0.00494934
5 to 6	Alyref	-1.24185	0.000703179	0.0049387
5 to 6	Hmgcl	-0.413188	0.000698202	0.00490493
5 to 6	Lingo3	-0.580237	0.000698136	0.00490493
5 to 6	Rps6kb2	-0.236313	0.000696495	0.0048953
5 to 6	Mnat1	0.201452	0.000694989	0.0048859
5 to 6	Pum1	-0.154626	0.000689286	0.00484698
5 to 6	Fam241b	-0.518906	0.000685336	0.00482036
5 to 6	Syt12	-0.436059	0.000684981	0.00481903
5 to 6	Entpd7	-0.359751	0.000684272	0.0048152
5 to 6	Mzt2	-1.07666	0.000682275	0.00480231
5 to 6	Ankrd49	-0.74855	0.000673009	0.00473824
5 to 6	Gm17066	-0.801714	0.000670949	0.00472487
5 to 6	Aff4	-0.172549	0.000663202	0.00467145
5 to 6	Slk	-0.235004	0.000661951	0.00466377
5 to 6	G6pc3	-0.638826	0.000657898	0.00463633
5 to 6	Lrrc73	-0.4417	0.000657836	0.00463633
5 to 6	Serpinb8	-0.307856	0.000657059	0.00463267
5 to 6	Ccpg1	-0.249531	0.000655292	0.00462132
5 to 6	Usp1	-0.54254	0.000655261	0.00462132
5 to 6	Rab8a	-0.671735	0.000653065	0.00460785
5 to 6	B3gat2	-0.98709	0.000649002	0.00458029
5 to 6	Mbnl1	-0.169468	0.000646918	0.00456669
5 to 6	Zfp386	-0.362958	0.000638825	0.00451065
5 to 6	Letm1	-0.331971	0.000638432	0.00450897
5 to 6	Itgb1bp1	-0.867043	0.000637616	0.0045043
5 to 6	Haghl	-0.23013	0.000637133	0.00450198
5 to 6	Bivm	-0.310051	0.000635897	0.00449434
5 to 6	Rnf166	-0.247781	0.000634904	0.00448841
5 to 6	Zfp131	-0.209218	0.000631873	0.00446807
5 to 6	Vezf1	-0.444256	0.000631065	0.00446344
5 to 6	Creg2	-0.217768	0.000630707	0.00446199
5 to 6	Trmt2a	-0.444336	0.000629423	0.00445399
5 to 6	Fam98a	-0.28185	0.000628349	0.00444747
5 to 6	Prpsap1	-0.314775	0.000628349	0.00444747
5 to 6	Luzp2	0.217985	0.000626208	0.00443447
5 to 6	Elp1	-0.227823	0.000625289	0.00442904
5 to 6	Emc3	-0.231532	0.000622005	0.00440686
5 to 6	Arl2	-0.365349	0.000621298	0.00440291
5 to 6	Epb41l2	-0.192392	0.000620944	0.00440252
5 to 6	Fbn2	0.816698	0.000621091	0.00440252
5 to 6	Adh5	-0.708599	0.00061821	0.00438423
5 to 6	Zfp160	-0.244787	0.000617653	0.00438135
5 to 6	Tnfrsf21	-0.298625	0.000615224	0.00436625
5 to 6	Abcg2	-0.609651	0.000611264	0.00434026
5 to 6	Gm40841	-0.183079	0.000609496	0.00432876
5 to 6	Acot9	-0.626778	0.000606751	0.00431032
5 to 6	Clasrp	0.324079	0.000605081	0.0042995
5 to 6	Ubap1	-0.304935	0.000602985	0.00428565
5 to 6	Rnf138	-0.210322	0.000596227	0.00423866
5 to 6	Zfp536	-0.397423	0.000595235	0.00423264
5 to 6	Gm15563	-0.557215	0.000591902	0.00420996
5 to 6	Sorcs2	0.504854	0.000589259	0.00419219
5 to 6	Tmem192	-0.576354	0.000586823	0.00417588
5 to 6	Ryr3	0.25074	0.000584285	0.00415985
5 to 6	Gm36756	-1.09462	0.000583617	0.00415611
5 to 6	Sdf2l1	-1.27094	0.000583283	0.00415475
5 to 6	Rabggtb	-0.482988	0.000583117	0.00415458
5 to 6	G3bp1	-0.245191	0.000582311	0.00414986
5 to 6	Alkbh7	-1.15178	0.000581784	0.00414712
5 to 6	Prrt3	-0.468903	0.000580261	0.00413727
5 to 6	Rnpc3	-0.251256	0.000580206	0.00413727
5 to 6	Mkln1os	-0.289934	0.000578576	0.00412728
5 to 6	Eif2a	-0.234534	0.000576539	0.00411375
5 to 6	Mesd	-0.550762	0.000576319	0.00411319
5 to 6	Morc2b	0.470908	0.000574316	0.0040999
5 to 6	Far1	-0.166417	0.000572592	0.0040886
5 to 6	Mrgbp	-0.383415	0.000570601	0.00407538
5 to 6	Ddx21	-0.560855	0.00056136	0.00401036
5 to 6	Plbd2	-0.332371	0.000561279	0.00401036
5 to 6	Zbtb38	-0.190945	0.000560582	0.00400677
5 to 6	Ei24	-0.226115	0.000558283	0.00399132
5 to 6	Inpp5b	0.351212	0.000554772	0.00396719
5 to 6	Limd2	-0.547177	0.000554613	0.00396703
5 to 6	Tmf1	-0.350587	0.000553685	0.00396137
5 to 6	Btbd1	-0.210692	0.000549438	0.00393194
5 to 6	Lgi1	-0.185744	0.000549307	0.00393194
5 to 6	Pdrg1	-0.415241	0.000548151	0.00392467
5 to 6	Daglb	-0.242689	0.000547365	0.00392
5 to 6	Zfp799	-0.195118	0.000546057	0.00391159
5 to 6	Smg1	0.109502	0.000545273	0.00390694
5 to 6	Nudt18	-0.825849	0.000543501	0.0038952
5 to 6	Tmem97	-1.36672	0.000543293	0.00389467
5 to 6	Cwc27	0.190327	0.000543007	0.00389358
5 to 6	Txnrd1	-0.396514	0.000539068	0.00386629
5 to 6	Rce1	-0.607002	0.000538913	0.00386613
5 to 6	Ppp2r5c	0.144051	0.000533057	0.00382506
5 to 6	Sgta	-0.28802	0.000532699	0.00382343
5 to 6	Pithd1	-0.588916	0.000531474	0.00381558
5 to 6	Rnf219	-0.481853	0.000529668	0.00380355
5 to 6	Spata2	-0.314116	0.00052774	0.00379064
5 to 6	Thyn1	-0.422273	0.000527158	0.0037874
5 to 6	Pttg1ip	-0.282839	0.000525794	0.00377853
5 to 6	Tmem130	-0.303157	0.000525718	0.00377853
5 to 6	Npas2	0.14884	0.000524735	0.00377278
5 to 6	Exosc9	-0.428527	0.000524182	0.00376973
5 to 6	Zcchc14	0.281807	0.00052295	0.0037618
5 to 6	Sacm1l	-0.19061	0.000521421	0.00375173
5 to 6	Cdk10	-0.261158	0.000519571	0.00373953
5 to 6	Ppcdc	0.508049	0.000519596	0.00373953
5 to 6	Wdr45	-0.50536	0.000518649	0.00373455
5 to 6	2510002D24Rik	-0.348427	0.000516089	0.00371704
5 to 6	Atp2b3	0.279841	0.000510881	0.00368044
5 to 6	Slc22a23	0.246831	0.000510243	0.00367675
5 to 6	Ccdc88a	0.103887	0.000507648	0.00365896
5 to 6	Lamp2	-0.218901	0.000505552	0.00364476
5 to 6	Tbc1d20	-0.363796	0.000500661	0.00361039
5 to 6	Tecpr2	0.209296	0.00049989	0.00360572
5 to 6	Ccdc186	-0.238909	0.00049677	0.0035841
5 to 6	Strip1	-0.396218	0.000495551	0.0035762
5 to 6	Usf1	-0.724166	0.000495455	0.0035762
5 to 6	Gpr68	-0.660017	0.000492124	0.00355323
5 to 6	Prkci	-0.252092	0.000489852	0.0035377
5 to 6	Snhg4	-0.5246	0.000488012	0.00352529
5 to 6	Trim23	-0.233811	0.000487565	0.00352293
5 to 6	Vapb	-0.255456	0.000487471	0.00352293
5 to 6	Tsc22d4	-0.721818	0.000487471	0.00352293
5 to 6	Tsc22d2	-0.210106	0.00048733	0.00352293
5 to 6	Camsap2	-0.195732	0.000484167	0.00350185
5 to 6	Cdk19	-0.244496	0.000481185	0.00348115
5 to 6	Hes1	-0.791748	0.000481138	0.00348115
5 to 6	Oacyl	0.99421	0.000480048	0.00347465
5 to 6	Camta2	-0.217411	0.000477989	0.00346094
5 to 6	Stk38	0.196979	0.000478035	0.00346094
5 to 6	Gm28198	-0.271927	0.000477573	0.00345932
5 to 6	Fbxl20	0.169985	0.000475157	0.00344267
5 to 6	Gtf3c3	-0.219266	0.000474515	0.00343887
5 to 6	Oscp1	-0.282768	0.0004744	0.00343887
5 to 6	Neto1	0.135025	0.000473049	0.00342996
5 to 6	Cnot8	-0.457008	0.000471816	0.00342187
5 to 6	Tbce	0.187729	0.000471315	0.00341909
5 to 6	Tmem216	-0.394908	0.000469995	0.00341036
5 to 6	Sf3b2	-0.215655	0.000468203	0.00339821
5 to 6	Zdhhc17	-0.184503	0.000463156	0.00336241
5 to 6	Cdh13	0.455953	0.000462574	0.00335902
5 to 6	Hlcs	0.236131	0.000459315	0.00333619
5 to 6	Glt8d1	-0.213568	0.000458759	0.00333299
5 to 6	Atl3	-0.227731	0.000458382	0.00333108
5 to 6	Exoc7	-0.27273	0.000458182	0.00333046
5 to 6	Nudt9	-0.708361	0.000457406	0.00332564
5 to 6	Sptlc2	-0.244738	0.00045339	0.00329727
5 to 6	Ypel5	-0.41287	0.000452929	0.00329474
5 to 6	Mcts2	-0.961561	0.000450651	0.00327899
5 to 6	Gga3	-0.254623	0.000447493	0.00325682
5 to 6	Tfg	-0.268706	0.000445911	0.00324612
5 to 6	Pex11b	-0.628406	0.000442418	0.0032215
5 to 6	Eri1	-0.657427	0.000442075	0.0032198
5 to 6	Kif26b	0.473526	0.0004371	0.00318437
5 to 6	Fbxl3	-0.253617	0.000436294	0.00317929
5 to 6	Zfp329	-0.204089	0.000435045	0.00317098
5 to 6	Csrp1	-1.98773	0.000434791	0.00316992
5 to 6	Lrfn1	-0.338239	0.000433483	0.00316118
5 to 6	Smim19	-0.513594	0.000429809	0.00313518
5 to 6	Gar1	-0.558516	0.000427599	0.00311983
5 to 6	P4hb	-0.682776	0.00042631	0.00311121
5 to 6	Adam15	-0.341936	0.000423745	0.00309326
5 to 6	Cdh8	0.166397	0.000423704	0.00309326
5 to 6	Mier3	-0.376187	0.000422673	0.00308699
5 to 6	Prepl	-0.200052	0.000421604	0.00307995
5 to 6	Efcab12	-0.786053	0.000418759	0.00306071
5 to 6	Acin1	-0.184939	0.000418147	0.003057
5 to 6	Setd7	-0.215916	0.000417272	0.00305137
5 to 6	Hspa2	-1.359	0.000416866	0.00304916
5 to 6	Akr1e1	-0.474328	0.000413647	0.00302638
5 to 6	Vasn	-1.2714	0.000411594	0.00301211
5 to 6	Polr2l	-1.63765	0.000410731	0.00300656
5 to 6	Stk40	-0.301267	0.000410631	0.00300656
5 to 6	Gm16168	-0.847433	0.000405829	0.00297217
5 to 6	Cldn10	-1.6864	0.000404129	0.00296046
5 to 6	Gpd1	-0.432549	0.000403616	0.00295745
5 to 6	Gsr	-0.385839	0.00040332	0.00295602
5 to 6	Araf	-0.203905	0.000402789	0.00295287
5 to 6	Gm15886	-0.897975	0.000402592	0.00295217
5 to 6	Midn	-0.756534	0.000402159	0.00294974
5 to 6	1190007I07Rik	-0.813973	0.000399183	0.00292865
5 to 6	Celsr2	-0.308536	0.000398637	0.00292538
5 to 6	Thumpd1	-0.715533	0.000397411	0.00291712
5 to 6	Rnf114	-0.335298	0.000396868	0.00291386
5 to 6	Map4k3	0.135743	0.000396693	0.00291332
5 to 6	Pnpla8	-0.204244	0.000396383	0.00291177
5 to 6	Phf23	-0.974029	0.000396034	0.00290995
5 to 6	Ttc5	-0.268917	0.000395067	0.00290357
5 to 6	Socs2	-0.350733	0.000394526	0.00290033
5 to 6	Mtx2	-0.231551	0.000394372	0.00289993
5 to 6	Gm42372	-0.466327	0.000393485	0.00289414
5 to 6	Psmd5	-0.349238	0.000391009	0.00287665
5 to 6	Ephb3	-0.530453	0.000389023	0.00286277
5 to 6	Rpl9-ps6	-1.33699	0.000386289	0.00284337
5 to 6	Nat9	-0.983377	0.000385873	0.00284102
5 to 6	Zfp326	-0.24785	0.000383574	0.00282481
5 to 6	Stk11	-0.564931	0.000383386	0.00282414
5 to 6	Lnpep	0.136275	0.000383141	0.00282305
5 to 6	Wars	-0.357794	0.000382841	0.00282155
5 to 6	Cnpy3	-0.376727	0.000380708	0.00280654
5 to 6	Nedd4	-0.154761	0.000380185	0.0028034
5 to 6	Atrip	-0.308289	0.000379031	0.00279559
5 to 6	Lrrtm2	-0.470759	0.000377084	0.00278194
5 to 6	Osbpl2	-0.281332	0.000376788	0.00278046
5 to 6	5430405H02Rik	-0.285988	0.000375846	0.00277421
5 to 6	Snapin	-0.665185	0.000375422	0.00277178
5 to 6	Snx29	0.26687	0.000374704	0.00276719
5 to 6	Dcaf6	0.122026	0.000372394	0.00275082
5 to 6	Bcl7b	-0.434972	0.000370988	0.00274113
5 to 6	Wdr36	-0.351268	0.000370351	0.00273712
5 to 6	Tmem38a	-0.215004	0.000369533	0.00273177
5 to 6	Ep300	-0.191051	0.000368971	0.0027283
5 to 6	Stx16	-0.203352	0.000367758	0.00272003
5 to 6	Syt17	0.306462	0.000367072	0.00271564
5 to 6	Pdgfc	0.286996	0.000365901	0.00270767
5 to 6	Papola	0.140536	0.000364859	0.00270064
5 to 6	Cox19	-0.318253	0.000363659	0.00269244
5 to 6	Sdhaf1	-0.952179	0.000363605	0.00269244
5 to 6	Dync1li1	-0.231177	0.000363534	0.00269244
5 to 6	Trappc13	-0.328553	0.000363266	0.00269159
5 to 6	Pex3	-0.256708	0.000362873	0.00268936
5 to 6	Actl6b	-0.244315	0.000362694	0.00268872
5 to 6	Crat	-0.389248	0.000362587	0.00268861
5 to 6	Thoc1	-0.196832	0.000362231	0.00268665
5 to 6	Timm44	-0.215099	0.000358754	0.00266154
5 to 6	U2surp	-0.174807	0.000355204	0.00263588
5 to 6	4930556N13Rik	-0.619952	0.000355204	0.00263588
5 to 6	Synj2	-0.232955	0.000354086	0.00262892
5 to 6	Derl2	-0.443337	0.000353754	0.00262713
5 to 6	Zkscan1	-0.231577	0.000353214	0.00262379
5 to 6	Manbal	-0.319633	0.00035304	0.00262317
5 to 6	Vxn	-0.238406	0.000352154	0.00261725
5 to 6	Pifo	-0.872618	0.000351426	0.0026125
5 to 6	Srcin1	0.147231	0.00034882	0.00259379
5 to 6	Top1	-0.162225	0.000348648	0.00259317
5 to 6	Nphp4	0.320922	0.000348304	0.00259128
5 to 6	Gpr135	-0.657231	0.000345634	0.00257207
5 to 6	Itgav	-0.238895	0.000343746	0.00255868
5 to 6	Tro	-0.231567	0.000342899	0.00255302
5 to 6	B230334C09Rik	0.167922	0.000342188	0.00254838
5 to 6	Stam	-0.256095	0.000341952	0.00254727
5 to 6	Dut	-0.632901	0.000341345	0.0025434
5 to 6	Efnb1	-1.14747	0.000340368	0.00253678
5 to 6	Ankrd11	0.109485	0.000338256	0.00252168
5 to 6	Fam8a1	-0.306012	0.000335741	0.00250357
5 to 6	Pnisr	-0.108273	0.000333706	0.00248903
5 to 6	Ube2a	-0.598928	0.00033275	0.00248254
5 to 6	Tomm34	-0.421947	0.000331994	0.00247753
5 to 6	Pla2g12a	-0.756233	0.000331321	0.00247314
5 to 6	Pdzd4	0.206809	0.000330666	0.00246889
5 to 6	Repin1	-0.541013	0.000328074	0.00245016
5 to 6	Phip	0.14846	0.000327847	0.00244909
5 to 6	Fam228b	-0.327252	0.000327068	0.00244391
5 to 6	Blcap	-0.434875	0.000326276	0.00243861
5 to 6	Cetn4	-0.772065	0.000325662	0.00243465
5 to 6	Pip4k2a	-0.233214	0.000325308	0.00243262
5 to 6	Hmgn2	-0.87224	0.000321159	0.00240222
5 to 6	R3hdm2	-0.165608	0.000321143	0.00240222
5 to 6	Fahd1	-0.6747	0.000321032	0.00240222
5 to 6	Phf21a	0.120936	0.000320412	0.00239847
5 to 6	Ccdc12	-0.312844	0.000317627	0.00237824
5 to 6	Fbrs	-0.398345	0.000317595	0.00237824
5 to 6	Reep3	-0.218652	0.000316887	0.00237392
5 to 6	Vps37a	-0.203777	0.000316259	0.00236983
5 to 6	Idi1	-1.49012	0.000315491	0.00236468
5 to 6	Nucb2	-0.459925	0.0003151	0.00236235
5 to 6	Scarb2	-0.289891	0.000314928	0.00236167
5 to 6	B230217J21Rik	-0.826776	0.00031424	0.00235713
5 to 6	Cttn	-0.279624	0.000313228	0.00235014
5 to 6	Gm5149	-0.426497	0.000308365	0.00231424
5 to 6	Ipo7	-0.285033	0.000306195	0.00229856
5 to 6	Plxnd1	-0.381768	0.000305298	0.00229241
5 to 6	Cdk5	-0.272733	0.000303557	0.00227993
5 to 6	Hbp1	-0.477319	0.000303481	0.00227993
5 to 6	Neurod2	-0.242045	0.000303195	0.00227838
5 to 6	Sec61a1	-0.257671	0.000302516	0.00227387
5 to 6	Krit1	-0.164641	0.000300476	0.00225911
5 to 6	Snhg6	-0.836253	0.000299221	0.00225049
5 to 6	Gpr88	-0.600837	0.000299162	0.00225049
5 to 6	Scamp1	-0.211661	0.000299087	0.00225049
5 to 6	Dennd6b	0.400775	0.000299251	0.00225049
5 to 6	Ppa2	-0.365231	0.000298924	0.00225035
5 to 6	B230217C12Rik	-0.339388	0.000297661	0.00224142
5 to 6	Armcx5	-0.431966	0.000297453	0.00224044
5 to 6	Alad	-0.883883	0.000297053	0.00223801
5 to 6	Bcl7a	-0.253104	0.000296713	0.00223602
5 to 6	Slc39a7	-0.659813	0.000295165	0.00222493
5 to 6	Suco	-0.25927	0.000294078	0.00221731
5 to 6	B4galt2	-0.407716	0.000291988	0.00220213
5 to 6	Ppp3cb	-0.197496	0.000291072	0.00219579
5 to 6	Cpe	-0.159491	0.000290535	0.0021923
5 to 6	Adss	-0.219333	0.000287966	0.00217348
5 to 6	Olfm3	0.517828	0.00028765	0.00217166
5 to 6	C1qc	2.3212	0.000286189	0.00216118
5 to 6	Rock1	-0.167926	0.000285646	0.00215765
5 to 6	Clpx	-0.263009	0.00028275	0.00213632
5 to 6	Myo5a	0.10921	0.000282707	0.00213632
5 to 6	4930415C11Rik	-0.314373	0.000280119	0.00211754
5 to 6	Gm13944	-0.396171	0.000280119	0.00211754
5 to 6	Gm43190	-0.823615	0.000279727	0.00211568
5 to 6	Mgat5b	0.307637	0.000279126	0.00211168
5 to 6	Ercc5	-0.325436	0.000278568	0.00210801
5 to 6	Vps41	0.143866	0.000277761	0.00210245
5 to 6	Fam114a2	-0.313592	0.000276651	0.00209459
5 to 6	Tmem199	-0.420624	0.000275435	0.00208593
5 to 6	Kcnf1	-0.569581	0.000274829	0.00208188
5 to 6	Ormdl2	-0.738699	0.00027476	0.00208188
5 to 6	Otud4	-0.215522	0.000274046	0.00207703
5 to 6	Arhgap42	-0.288414	0.000273895	0.00207642
5 to 6	Bace1	-0.369189	0.000273415	0.00207333
5 to 6	Snx15	-0.370825	0.000272472	0.00206671
5 to 6	Rnf180	0.425548	0.000272349	0.00206632
5 to 6	Eef1e1	-0.96514	0.000270866	0.0020556
5 to 6	AI504432	-0.399531	0.00027073	0.00205511
5 to 6	Ier3	-1.4163	0.000269215	0.00204414
5 to 6	Brix1	-0.517916	0.000267828	0.00203414
5 to 6	Plekhm3	0.221789	0.000266314	0.00202317
5 to 6	Rsph14	-0.885182	0.000265234	0.00201549
5 to 6	Dlg4	-0.205473	0.000265208	0.00201549
5 to 6	Il17ra	-0.900667	0.000265061	0.00201523
5 to 6	Rnf141	-0.43607	0.000264955	0.00201494
5 to 6	Mn1	-0.499807	0.000263417	0.00200377
5 to 6	Tasp1	0.185784	0.000263351	0.00200377
5 to 6	Hnrnpm	-0.177508	0.000262928	0.0020011
5 to 6	Lactb	-0.275961	0.000262598	0.00199911
5 to 6	Cmtm5	-2.61213	0.000261887	0.00199422
5 to 6	Gm11418	-0.275464	0.00026085	0.00198684
5 to 6	Ring1	-0.266045	0.000260798	0.00198684
5 to 6	Arv1	-0.426509	0.000260758	0.00198684
5 to 6	Fam171a1	-0.213308	0.000260444	0.00198531
5 to 6	Capza1	-0.237005	0.000259022	0.00197498
5 to 6	Sult2b1	-1.15701	0.000257879	0.00196678
5 to 6	Vcpkmt	-0.882394	0.00025771	0.00196601
5 to 6	Dyrk1a	-0.194848	0.000255748	0.00195155
5 to 6	Gm15584	-0.751592	0.000255247	0.00194824
5 to 6	Fam192a	-0.510784	0.000253889	0.00193839
5 to 6	0610043K17Rik	-0.276245	0.000253647	0.00193704
5 to 6	Usp3	0.3411	0.000253417	0.0019358
5 to 6	Slc25a25	-0.296098	0.000253226	0.00193484
5 to 6	Ppp1r15b	-0.83265	0.000253022	0.00193379
5 to 6	2310033P09Rik	-0.432174	0.000250942	0.0019184
5 to 6	Tmx2	-0.265542	0.000250689	0.00191697
5 to 6	Ap3m1	-0.257069	0.000250412	0.00191535
5 to 6	Bmpr1a	-0.247629	0.000250059	0.00191316
5 to 6	Anks3	0.30202	0.000249342	0.00190817
5 to 6	Crebl2	-0.369159	0.000248903	0.00190531
5 to 6	mt-Nd5	-0.968395	0.000248352	0.00190159
5 to 6	Sbno1	-0.166608	0.000247977	0.00189922
5 to 6	Slc44a5	0.505424	0.000247116	0.00189312
5 to 6	Zscan22	-0.480198	0.000246159	0.00188629
5 to 6	Snx32	-0.226392	0.000245551	0.00188213
5 to 6	Rpl7l1	-0.441723	0.000245205	0.00187997
5 to 6	Setd5	0.129023	0.000245143	0.00187997
5 to 6	Gm50368	-1.04888	0.000242817	0.00186264
5 to 6	Comtd1	-0.727181	0.000242315	0.00185928
5 to 6	Tsc22d3	-1.10214	0.000240148	0.00184314
5 to 6	Uba2	-0.247494	0.000239144	0.00183592
5 to 6	Cic	-0.41447	0.000238372	0.00183047
5 to 6	Tmem107	-0.796866	0.000237999	0.00182809
5 to 6	Cab39	-0.203418	0.000237435	0.00182424
5 to 6	Cntnap1	-0.326432	0.000237387	0.00182424
5 to 6	Cox11	-0.312307	0.000236955	0.00182151
5 to 6	Stox2	0.181443	0.000236907	0.00182151
5 to 6	4930557K07Rik	-0.569527	0.000235558	0.00181173
5 to 6	Vstm2b	-0.529396	0.000235249	0.00180983
5 to 6	Zfp62	-0.30766	0.00023469	0.00180601
5 to 6	Lrrc42	-0.450463	0.000234264	0.0018032
5 to 6	Ptch1	-0.316431	0.000233684	0.00179922
5 to 6	Dnttip2	-0.536072	0.000232917	0.00179379
5 to 6	Gm11549	-0.504078	0.000231285	0.00178169
5 to 6	Hepacam	-1.91514	0.000230059	0.00177271
5 to 6	Gm11808	-0.995555	0.000229106	0.00176583
5 to 6	Gm2000	-1.50149	0.000228549	0.00176201
5 to 6	Slc4a3	0.171033	0.00022841	0.00176141
5 to 6	Gfpt1	-0.22256	0.000227107	0.00175182
5 to 6	Arr3	-0.633571	0.000226854	0.00175033
5 to 6	Zfp330	-0.564971	0.000226475	0.00174787
5 to 6	Fam81a	-0.217548	0.000226395	0.00174772
5 to 6	Mboat7	-0.319731	0.00022533	0.00173996
5 to 6	Lrrc40	-0.294646	0.000224737	0.00173584
5 to 6	Jade1	-0.457648	0.000224145	0.00173173
5 to 6	Slc39a3	-0.447819	0.000223929	0.00173052
5 to 6	Atp8b2	-0.272876	0.000223396	0.00172686
5 to 6	Clcn4	-0.274852	0.000222672	0.00172172
5 to 6	Rnf145	-0.259747	0.000222661	0.00172172
5 to 6	Cntnap5c	0.380193	0.00022048	0.00170567
5 to 6	Vps72	-0.514455	0.0002202	0.00170396
5 to 6	Scmh1	0.134155	0.000219341	0.00169777
5 to 6	Nek9	0.39903	0.00021833	0.00169039
5 to 6	Gm36198	-0.471121	0.000217699	0.00168595
5 to 6	1810034E14Rik	-0.409796	0.000217191	0.00168246
5 to 6	Zfc3h1	-0.211662	0.000216706	0.00167915
5 to 6	Ppp1r7	-0.300486	0.000216387	0.00167713
5 to 6	Gm13963	-0.424046	0.000216332	0.00167713
5 to 6	Ldb1	-0.340838	0.000215629	0.00167215
5 to 6	Gm10076	-0.900762	0.00021397	0.00165972
5 to 6	Gm39090	-0.70498	0.000211696	0.00164252
5 to 6	Vegfa	-0.614431	0.000211589	0.00164212
5 to 6	Nampt	-0.424117	0.000211459	0.00164156
5 to 6	Tmem117	0.474079	0.000211352	0.00164116
5 to 6	Anp32e	-0.508476	0.000211169	0.00164018
5 to 6	Aktip	-0.344783	0.000210697	0.00163695
5 to 6	Fastkd2	-0.451816	0.000210225	0.00163372
5 to 6	Smarca1	-0.24301	0.000209787	0.00163075
5 to 6	Vps26a	-0.403581	0.000208573	0.00162218
5 to 6	Faim	-0.522035	0.000208573	0.00162218
5 to 6	Sec14l1	-0.210837	0.000208552	0.00162218
5 to 6	Cdk2ap2	-1.11778	0.000208435	0.00162218
5 to 6	Brcc3	-0.311971	0.000207862	0.00161838
5 to 6	Tmem134	-0.847238	0.000207154	0.0016133
5 to 6	Gtf2b	-0.372946	0.000206375	0.00160766
5 to 6	Chp1	-0.248304	0.000206091	0.00160588
5 to 6	Cdk12	0.169875	0.000204417	0.00159326
5 to 6	Gnpda2	-0.433204	0.000204354	0.0015932
5 to 6	Smim18	-0.962872	0.000203118	0.00158398
5 to 6	Zdhhc6	-0.26439	0.000200011	0.00156017
5 to 6	Gps1	-0.339463	0.000199461	0.0015563
5 to 6	Gas8	-0.409005	0.000199328	0.00155568
5 to 6	Surf2	-0.60869	0.000198424	0.00154904
5 to 6	Sp3	-0.266335	0.000197989	0.00154605
5 to 6	5730480H06Rik	-0.38144	0.000197272	0.00154087
5 to 6	Txlna	-0.370268	0.000196809	0.00153766
5 to 6	Kctd3	-0.277021	0.000196347	0.00153446
5 to 6	Sdf2	-0.291452	0.000195585	0.00152893
5 to 6	Tmem191c	-0.164815	0.000195365	0.00152762
5 to 6	Slc25a42	-0.359608	0.000194767	0.00152335
5 to 6	Rab5c	-0.372307	0.000193724	0.00151559
5 to 6	Penk	-1.03555	0.000192321	0.00150503
5 to 6	Foxg1	-0.282906	0.000191124	0.00149606
5 to 6	Vma21	-0.631966	0.000190899	0.0014947
5 to 6	Lrrc8a	-0.720331	0.000190733	0.0014938
5 to 6	Ica1	0.112832	0.00019044	0.00149191
5 to 6	Pdhb	-0.271676	0.000189555	0.00148537
5 to 6	Il1rap	0.179862	0.000189283	0.00148364
5 to 6	Luc7l3	-0.15742	0.00018907	0.00148237
5 to 6	Zfp622	-0.660457	0.000188722	0.00148004
5 to 6	Cstf2t	-0.934858	0.000188258	0.0014768
5 to 6	Dop1b	0.24079	0.000187661	0.00147251
5 to 6	St3gal3	0.271097	0.00018743	0.0014711
5 to 6	Ufsp2	-0.324497	0.000187123	0.00146908
5 to 6	Ltn1	-0.279703	0.000186874	0.00146752
5 to 6	Mlx	-0.566135	0.000186424	0.00146438
5 to 6	Wrap73	-0.480561	0.000185347	0.00145632
5 to 6	4430402I18Rik	-0.228826	0.000184995	0.00145395
5 to 6	Mknk2	-0.753358	0.000184824	0.001453
5 to 6	Lsm1	-0.353678	0.000184824	0.001453
5 to 6	Chmp2b	-0.715549	0.0001842	0.00144887
5 to 6	Zfp945	-0.307334	0.000183041	0.00144014
5 to 6	Gm44079	-0.57099	0.000182038	0.00143264
5 to 6	Gm21798	-0.60142	0.000181888	0.00143185
5 to 6	Zfp182	-0.262796	0.000181842	0.00143185
5 to 6	Ubl3	-0.25391	0.000181161	0.0014269
5 to 6	Ubash3b	-0.446072	0.000180715	0.00142377
5 to 6	Wac	-0.206626	0.000180465	0.00142218
5 to 6	Slc27a1	-0.412144	0.000180381	0.00142191
5 to 6	Adk	0.205713	0.000180131	0.00142032
5 to 6	Gm15614	-0.514109	0.000179309	0.00141422
5 to 6	Spns2	0.304366	0.000179226	0.00141395
5 to 6	Usp12	-0.264429	0.000179116	0.00141346
5 to 6	Zfp869	-0.356507	0.000178638	0.00141007
5 to 6	Smc6	-0.228563	0.000178033	0.00140568
5 to 6	mt-Nd3	-0.717889	0.000177557	0.0014023
5 to 6	Resf1	-0.337898	0.000175921	0.00138976
5 to 6	Ube2d1	-0.248304	0.000175586	0.00138749
5 to 6	Ash1l	0.126108	0.000175243	0.00138515
5 to 6	Gm41505	-0.377523	0.000174146	0.001377
5 to 6	Sel1l	-0.211647	0.00017262	0.00136553
5 to 6	6330411D24Rik	2.24328	0.000171936	0.00136049
5 to 6	5330434G04Rik	0.214178	0.000170885	0.00135254
5 to 6	Cept1	-0.243426	0.0001707	0.00135145
5 to 6	Snapc3	-0.224258	0.000168862	0.00133726
5 to 6	Nsfl1c	-0.48687	0.00016841	0.00133404
5 to 6	Arhgap10	-0.180207	0.000167387	0.0013263
5 to 6	Surf4	-0.897713	0.000167232	0.00132543
5 to 6	Rnf216	0.224713	0.000167172	0.00132531
5 to 6	Noc3l	-0.548233	0.000165985	0.00131626
5 to 6	Elmo2	-0.248021	0.00016467	0.00130619
5 to 6	Tek	-0.383696	0.000164178	0.00130298
5 to 6	4933406I18Rik	0.168738	0.00016422	0.00130298
5 to 6	Larp1	-0.204244	0.000162708	0.00129168
5 to 6	Sema7a	-0.335262	0.000162624	0.00129137
5 to 6	Ddx3x	-0.277202	0.00016233	0.00128938
5 to 6	Nceh1	-0.233087	0.000161986	0.00128701
5 to 6	Pacs1	0.168176	0.000161568	0.00128403
5 to 6	Fmnl2	0.139797	0.000160676	0.0012773
5 to 6	Rab3gap1	-0.213116	0.000160286	0.00127454
5 to 6	Stoml1	-0.535083	0.000159698	0.00127021
5 to 6	Gm26879	-0.976438	0.00015955	0.00126938
5 to 6	Dancr	-0.439806	0.00015834	0.0012601
5 to 6	Jsrp1	-1.15614	0.000158217	0.00125947
5 to 6	Camk1g	-0.307155	0.000158144	0.00125922
5 to 6	Fam204a	-0.380647	0.000157009	0.00125053
5 to 6	Nudcd3	-0.198172	0.000156222	0.00124461
5 to 6	Polr2m	-0.438513	0.000155391	0.00123832
5 to 6	Gkap1	-0.30931	0.000154147	0.00122874
5 to 6	Tmeff1	-0.268018	0.000154019	0.00122806
5 to 6	Bmpr2	-0.198956	0.00015374	0.00122617
5 to 6	Spag9	-0.142265	0.000153525	0.00122479
5 to 6	Grk2	-0.417583	0.000152659	0.00121822
5 to 6	Wdr43	-0.277258	0.000152635	0.00121822
5 to 6	Ankrd13d	-0.271999	0.000151743	0.00121157
5 to 6	Zfp704	0.204845	0.000151601	0.00121077
5 to 6	Fxyd1	-0.695647	0.000150628	0.00120333
5 to 6	Ptchd4	0.383172	0.000150058	0.00119911
5 to 6	Bud31	-0.660253	0.000148863	0.00118988
5 to 6	Ubtd2	-0.270025	0.000148314	0.00118582
5 to 6	Coro2b	0.280522	0.000147906	0.00118289
5 to 6	Rab31	-0.274952	0.000147139	0.00117708
5 to 6	Tmod3	-0.32925	0.000147101	0.00117708
5 to 6	Ctdspl2	-0.229918	0.000147032	0.00117687
5 to 6	Kcnb1	0.127925	0.00014627	0.00117108
5 to 6	Vcpip1	-0.28966	0.000145541	0.00116557
5 to 6	Gm20404	-0.366196	0.00014545	0.00116516
5 to 6	Rnf167	-0.485808	0.000145322	0.00116445
5 to 6	Aida	-0.537688	0.000144982	0.00116205
5 to 6	Pycr2	-0.582888	0.000144906	0.00116176
5 to 6	Traf3ip2	-0.421344	0.000144477	0.00115864
5 to 6	Cbll1	-0.393475	0.000143787	0.00115342
5 to 6	Crls1	-0.566715	0.000141218	0.00113313
5 to 6	Nmt1	-0.218827	0.000140609	0.00112855
5 to 6	Ndufaf1	-0.813403	0.000139251	0.00111796
5 to 6	Podxl2	-0.285187	0.000139164	0.00111757
5 to 6	Anxa5	-0.460008	0.000138707	0.00111421
5 to 6	Myh9	-0.323345	0.0001387	0.00111421
5 to 6	Adrb1	-0.24757	0.000138065	0.00110966
5 to 6	Twf2	-0.252439	0.000137188	0.00110292
5 to 6	2810013P06Rik	-0.415217	0.000137031	0.00110196
5 to 6	Gm15489	-0.490044	0.000136974	0.00110181
5 to 6	Rab3ip	-0.298256	0.000135969	0.00109402
5 to 6	Pacsin2	-0.439292	0.000135373	0.00108953
5 to 6	Ccdc39	-0.277148	0.000134844	0.00108557
5 to 6	Krt10	-0.8674	0.000134471	0.00108287
5 to 6	Pcf11	-0.242955	0.000134365	0.00108232
5 to 6	9330159F19Rik	-0.188301	0.000134288	0.001082
5 to 6	Sirt1	-0.410525	0.000133665	0.00107727
5 to 6	Katna1	-0.514709	0.000133483	0.00107611
5 to 6	AW549877	-0.516292	0.000132947	0.00107208
5 to 6	Dsel	-0.397971	0.000132634	0.00106985
5 to 6	Dock9	0.167922	0.00013217	0.00106641
5 to 6	Hsd17b10	-1.55093	0.000131577	0.00106191
5 to 6	Nbl1	-0.605523	0.00013146	0.00106126
5 to 6	Rgs2	-0.645537	0.000131095	0.00105862
5 to 6	Ubp1	-0.223932	0.000130931	0.00105758
5 to 6	Med25	-0.271445	0.000130753	0.00105643
5 to 6	Gpc5	0.199362	0.000130671	0.00105606
5 to 6	Eif2b5	-0.427007	0.000130527	0.0010552
5 to 6	Prelid3b	-1.15137	0.000130343	0.001054
5 to 6	Dpy19l3	-0.347606	0.000128849	0.00104221
5 to 6	Dpy19l1	-0.302028	0.000128809	0.00104217
5 to 6	Ctcf	-0.241375	0.000128559	0.00104044
5 to 6	Smim4	-0.405039	0.000127599	0.00103296
5 to 6	Ndufs1	-0.236766	0.000127592	0.00103296
5 to 6	Prrc2c	-0.162468	0.000127439	0.00103224
5 to 6	Armcx3	-0.432716	0.000126646	0.0010261
5 to 6	Golgb1	-0.183769	0.000126122	0.00102214
5 to 6	Hnrnpll	-0.273846	0.000125278	0.00101558
5 to 6	Tmem121	-0.813676	0.000125186	0.00101512
5 to 6	Rnf4	-0.38806	0.000124589	0.00101056
5 to 6	Gzf1	-0.504478	0.000124237	0.00100798
5 to 6	Gm49336	-0.254085	0.000123165	0.000999563
5 to 6	Lsm12	-0.484423	0.000123139	0.000999563
5 to 6	Topors	-0.585673	0.00012288	0.000997811
5 to 6	Abca2	-0.300688	0.000122725	0.000996831
5 to 6	Tob2	-0.680205	0.000121755	0.000989228
5 to 6	Phf3	-0.172891	0.000121538	0.000987737
5 to 6	Nol6	-0.664965	0.000120958	0.000983296
5 to 6	Csnk1g1	0.151024	0.000120348	0.000978617
5 to 6	Gcsh	-1.13922	0.000120159	0.000977347
5 to 6	Mphosph9	0.207599	0.000119868	0.000975257
5 to 6	Rec114	-0.817012	0.000119547	0.000972915
5 to 6	Tex50	-0.527641	0.000118807	0.000967161
5 to 6	Siah1a	-0.319301	0.000118127	0.000961895
5 to 6	Mtch2	-0.258	0.000117798	0.000959483
5 to 6	Trim8	-0.736662	0.000116957	0.0009529
5 to 6	Pan3	0.122866	0.000116557	0.000949907
5 to 6	Epn2	-0.20609	0.000115474	0.000941349
5 to 6	Caprin1	-0.221476	0.000115353	0.000940884
5 to 6	Vegfb	-0.617767	0.000114922	0.00093763
5 to 6	Zfyve9	0.173612	0.000114263	0.000932515
5 to 6	Nus1	-0.348799	0.00011401	0.000930712
5 to 6	Spryd7	-0.601474	0.000112699	0.000920273
5 to 6	Tmem121b	-0.359898	0.000111551	0.000911147
5 to 6	Pcca	0.179122	0.00011135	0.000909767
5 to 6	Eif6	-0.933871	0.000111168	0.000908533
5 to 6	Nufip1	-0.481112	0.000110699	0.000904954
5 to 6	Rpgrip1l	-0.242294	0.000110658	0.000904874
5 to 6	Gemin7	-0.807471	0.000110081	0.000900403
5 to 6	Slain1	-0.321616	0.000109373	0.000894864
5 to 6	Exosc1	-0.288	0.000109309	0.000894595
5 to 6	Insyn1	-0.60732	0.000108899	0.000891492
5 to 6	Slitrk5	-0.256995	0.000107587	0.000881001
5 to 6	Synpo	-0.229559	0.000107337	0.000879198
5 to 6	Abcf2	-0.562534	0.000107133	0.000877771
5 to 6	Nop58	-0.331699	0.000107133	0.000877771
5 to 6	Pex19	-0.376447	0.000106736	0.000875015
5 to 6	Acsl5	-0.39774	0.000105791	0.000867506
5 to 6	AI480526	-0.341647	0.000105159	0.000862569
5 to 6	Snrnp200	-0.367234	0.000104881	0.000860529
5 to 6	Xpa	-0.480344	0.000104525	0.000857855
5 to 6	Tdp2	-0.509366	0.000103791	0.000852065
5 to 6	Ints13	-0.278514	0.000102706	0.000843398
5 to 6	Eif2s3x	-0.490014	0.000102488	0.000841846
5 to 6	Tle4	-0.387046	0.000102238	0.00084003
5 to 6	Jun	-0.974908	0.000101983	0.000838173
5 to 6	Pdcl3	-0.802236	0.000101869	0.000837475
5 to 6	Gprasp1	-0.162449	0.000101869	0.000837475
5 to 6	Lancl2	-0.353701	0.000101562	0.000835416
5 to 6	Nvl	-0.173028	0.000101136	0.000832152
5 to 6	Csmd3	0.116996	0.000101115	0.000832152
5 to 6	Asah1	-0.260018	0.00010059	0.000828357
5 to 6	Alkbh6	-0.467892	9.96742e-05	0.00082105
5 to 6	Ift27	-1.12063	9.96371e-05	0.000820977
5 to 6	Cdc14b	0.425561	9.95736e-05	0.000820686
5 to 6	Mtm1	-0.277214	9.94571e-05	0.000819958
5 to 6	Tusc3	-0.188406	9.79659e-05	0.000807892
5 to 6	Zfp91	-0.229438	9.73007e-05	0.000802634
5 to 6	Igf2bp3	-0.261793	9.72748e-05	0.000802634
5 to 6	Gm27008	-0.319151	9.72023e-05	0.000802277
5 to 6	Ksr1	0.678105	9.70265e-05	0.000801053
5 to 6	Plpp6	-0.713255	9.67118e-05	0.000798681
5 to 6	Sin3b	-0.325982	9.6239e-05	0.000795003
5 to 6	Scamp5	-0.233738	9.5794e-05	0.000791551
5 to 6	Tkt	-0.476927	9.55543e-05	0.000789795
5 to 6	Ahcyl1	-0.193254	9.52696e-05	0.000787665
5 to 6	Luzp1	-0.22136	9.46923e-05	0.000783114
5 to 6	4921511I17Rik	-0.632406	9.41134e-05	0.000778548
5 to 6	Mrps15	-0.417646	9.38227e-05	0.000776363
5 to 6	Gm14858	-0.563896	9.29407e-05	0.000769284
5 to 6	Mrps11	-0.846881	9.27226e-05	0.000767697
5 to 6	Ctdnep1	-0.583997	9.25347e-05	0.000766359
5 to 6	Lrp11	-0.271619	9.23768e-05	0.000765269
5 to 6	Metap1	-0.417437	9.21059e-05	0.000763242
5 to 6	Dock1	-0.82863	9.17965e-05	0.000760894
5 to 6	Epha7	0.202141	9.16006e-05	0.000759487
5 to 6	Cdk13	-0.182415	9.14881e-05	0.00075877
5 to 6	Ccdc73	-0.529948	9.08985e-05	0.000754095
5 to 6	Tvp23b	-0.534273	9.03077e-05	0.000749407
5 to 6	Tmem109	-0.654165	9.0004e-05	0.0007471
5 to 6	Ypel4	-0.295759	8.98982e-05	0.000746434
5 to 6	Slc25a22	-0.371694	8.98934e-05	0.000746434
5 to 6	Sdha	-0.227295	8.96485e-05	0.000744786
5 to 6	Trappc11	-0.313502	8.95479e-05	0.000744162
5 to 6	Sin3a	-0.425186	8.92323e-05	0.000741752
5 to 6	Sik2	-0.261741	8.90273e-05	0.000740259
5 to 6	Immt	-0.259991	8.85569e-05	0.000736558
5 to 6	Gm9925	-0.526945	8.85237e-05	0.000736492
5 to 6	Mrps6	-0.448497	8.82446e-05	0.00073438
5 to 6	Tmem215	-0.908835	8.76044e-05	0.00072926
5 to 6	Gng11	-2.56389	8.71411e-05	0.000725611
5 to 6	Rit2	0.166925	8.68848e-05	0.000723683
5 to 6	Vta1	-0.298221	8.60276e-05	0.000716749
5 to 6	Dcbld2	0.656053	8.59539e-05	0.00071634
5 to 6	Ccnc	-0.260406	8.55493e-05	0.000713172
5 to 6	Supt6	-0.251588	8.51602e-05	0.000710132
5 to 6	Slc39a1	-0.971906	8.36924e-05	0.000698092
5 to 6	Zfp948	-0.34108	8.36475e-05	0.000697918
5 to 6	Xylt1	0.17872	8.36161e-05	0.000697855
5 to 6	Med10	-0.759303	8.20323e-05	0.000684833
5 to 6	Crhr1	-0.335015	8.12554e-05	0.000678542
5 to 6	Creg1	-0.852571	8.10329e-05	0.000676878
5 to 6	Dapk3	-0.595362	8.06936e-05	0.000674238
5 to 6	2001-09-01	-0.555032	8.06372e-05	0.00067396
5 to 6	4930599N23Rik	-0.908644	7.86692e-05	0.0006577
5 to 6	Brd8	-0.221687	7.84153e-05	0.000655766
5 to 6	Gramd1b	0.14275	7.83393e-05	0.000655318
5 to 6	Lhx2	-0.380778	7.81243e-05	0.000653708
5 to 6	Senp3	-0.354119	7.78343e-05	0.000651468
5 to 6	Ets2	-0.497733	7.77631e-05	0.000651059
5 to 6	4933413L06Rik	-0.436565	7.77589e-05	0.000651059
5 to 6	Sh3gl1	-0.297919	7.73074e-05	0.000647617
5 to 6	Zfp609	0.214195	7.71492e-05	0.000646477
5 to 6	Trib2	-0.809995	7.61733e-05	0.000638483
5 to 6	Fundc2	-0.930113	7.57265e-05	0.00063492
5 to 6	Trp53i11	-0.585699	7.54571e-05	0.000632844
5 to 6	Psmg2	-0.547647	7.52781e-05	0.000631525
5 to 6	Lrrc57	-0.332953	7.47514e-05	0.000627287
5 to 6	Rsl24d1	-0.982844	7.4148e-05	0.000622403
5 to 6	H13	-0.285521	7.33705e-05	0.000616054
5 to 6	Ppp3cc	0.326668	7.31685e-05	0.000614535
5 to 6	Fntb	-0.276305	7.26754e-05	0.00061057
5 to 6	Klhl3	0.204466	7.22324e-05	0.000607023
5 to 6	Thap7	-0.581749	7.21894e-05	0.000606837
5 to 6	Pard3	0.376204	7.19164e-05	0.000604717
5 to 6	Zyg11b	-0.230905	7.04514e-05	0.000592569
5 to 6	Pstk	-0.283794	7.01656e-05	0.000590336
5 to 6	Ing1	-0.80941	7.00478e-05	0.000589515
5 to 6	Ank	0.175075	7.00212e-05	0.000589462
5 to 6	Spink10	0.421828	6.92209e-05	0.000582893
5 to 6	Rnh1	-0.521613	6.88987e-05	0.000580347
5 to 6	St8sia3	-0.314635	6.8768e-05	0.000579414
5 to 6	Trappc2	-0.84509	6.86487e-05	0.000578576
5 to 6	Egfl7	-0.838743	6.863e-05	0.000578576
5 to 6	Nrbp1	-0.410937	6.82289e-05	0.000575371
5 to 6	Gm48383	-0.302197	6.81586e-05	0.000574945
5 to 6	Slc6a1	-1.47407	6.79812e-05	0.000573615
5 to 6	Wdr12	-0.265312	6.75763e-05	0.000570364
5 to 6	Mtx1	-0.497419	6.74883e-05	0.000569786
5 to 6	Ube2v1	-0.433684	6.74883e-05	0.000569786
5 to 6	Otub2	-0.529776	6.68642e-05	0.000564844
5 to 6	Bnip2	-0.431936	6.65234e-05	0.000562129
5 to 6	1810026B05Rik	-0.307738	6.63104e-05	0.000560491
5 to 6	Mrpl2	-0.479851	6.58935e-05	0.000557129
5 to 6	Apoo	-0.279574	6.58935e-05	0.000557129
5 to 6	Slc9a6	-0.39895	6.56752e-05	0.000555606
5 to 6	Dhx15	-0.243092	6.56645e-05	0.000555606
5 to 6	Ubr7	-0.458235	6.54006e-05	0.000553605
5 to 6	Chdh	-1.04696	6.53651e-05	0.000553585
5 to 6	Zfp365	-0.276634	6.51839e-05	0.000552252
5 to 6	Mrps28	-0.346314	6.51768e-05	0.000552252
5 to 6	Prrc2b	0.189471	6.50988e-05	0.000551853
5 to 6	Car11	-0.235815	6.44641e-05	0.000546631
5 to 6	Htatsf1	-0.538077	6.44325e-05	0.000546522
5 to 6	Utp11	-0.379733	6.4429e-05	0.000546522
5 to 6	Sigmar1	-0.365766	6.38804e-05	0.000542155
5 to 6	Smc1a	-0.45091	6.38561e-05	0.000542106
5 to 6	Camkmt	0.223752	6.33639e-05	0.000538085
5 to 6	Mrpl4	-0.346362	6.3157e-05	0.000536484
5 to 6	Actn4	-0.217351	6.22169e-05	0.000528653
5 to 6	Pigf	-0.862757	6.19223e-05	0.000526303
5 to 6	Usp40	0.302019	6.17603e-05	0.00052508
5 to 6	Gm4258	-0.231443	6.12232e-05	0.000520666
5 to 6	Tmem205	-0.59172	6.1093e-05	0.00051971
5 to 6	Gtf2e2	-0.503152	6.06873e-05	0.000516409
5 to 6	Gm29587	-0.514537	6.03797e-05	0.000513942
5 to 6	Commd8	-0.955024	6.01722e-05	0.000512326
5 to 6	Gm15764	-0.596732	6.00408e-05	0.000511357
5 to 6	Rtf2	-0.508043	5.99687e-05	0.000510892
5 to 6	Pcsk2os2	-0.418274	5.95635e-05	0.000507588
5 to 6	Nol3	-1.29864	5.91577e-05	0.000504278
5 to 6	Ero1l	-0.282107	5.87802e-05	0.000501354
5 to 6	Arhgap35	0.229455	5.8626e-05	0.000500185
5 to 6	Rrm2b	-0.584423	5.85491e-05	0.000499675
5 to 6	Pbx3	0.665749	5.78323e-05	0.000493702
5 to 6	Rgs10	-1.01801	5.77531e-05	0.000493171
5 to 6	Runx2os1	-0.659906	5.76141e-05	0.000492128
5 to 6	Mbip	-0.283342	5.74628e-05	0.00049098
5 to 6	Rmnd5b	-0.343339	5.65536e-05	0.000483353
5 to 6	Gm49417	-0.502191	5.64792e-05	0.000482859
5 to 6	Ythdf2	-0.433736	5.62968e-05	0.000481441
5 to 6	Nasp	-0.434923	5.58845e-05	0.000478056
5 to 6	Zfpl1	-0.662623	5.56123e-05	0.000475866
5 to 6	Brms1	-0.321158	5.52775e-05	0.000473141
5 to 6	Ankrd34a	-1.06427	5.52775e-05	0.000473141
5 to 6	Tmem11	-0.587838	5.44818e-05	0.000466605
5 to 6	Prkcz	0.181079	5.42369e-05	0.000464644
5 to 6	Klf7	0.226503	5.38774e-05	0.0004617
5 to 6	Adnp	-0.22799	5.35526e-05	0.000459051
5 to 6	Snrpb2	-0.722385	5.34761e-05	0.000458531
5 to 6	Smyd2	-0.467899	5.34143e-05	0.000458136
5 to 6	Sf3b1	-0.17649	5.32911e-05	0.000457214
5 to 6	Ube4bos1	-0.455701	5.30221e-05	0.00045504
5 to 6	Ttll11	0.184254	5.21911e-05	0.00044804
5 to 6	Dlg3	-0.270588	5.17247e-05	0.000444167
5 to 6	Aph1a	-0.43774	5.15994e-05	0.000443222
5 to 6	Aimp2	-0.941709	5.07952e-05	0.000436443
5 to 6	Eif3d	-0.606476	5.01798e-05	0.00043141
5 to 6	Gm27241	-0.574197	5.00305e-05	0.000430253
5 to 6	Gm42517	-0.89854	5.00084e-05	0.00043019
5 to 6	Dedd	-0.671659	4.94457e-05	0.000425475
5 to 6	Syap1	-0.425746	4.93993e-05	0.000425202
5 to 6	Supt5	-0.284548	4.93965e-05	0.000425202
5 to 6	Klf13	-0.251423	4.92658e-05	0.000424304
5 to 6	Ndst3	0.198842	4.92087e-05	0.000423937
5 to 6	Scnm1	-0.770151	4.89133e-05	0.000421517
5 to 6	Ttc17	0.244002	4.87568e-05	0.000420293
5 to 6	Nck1	-0.338166	4.86545e-05	0.000419535
5 to 6	1700001L19Rik	-1.19035	4.86007e-05	0.000419196
5 to 6	1700021F05Rik	-0.684666	4.85846e-05	0.000419181
5 to 6	Ubald2	-0.814631	4.83409e-05	0.000417201
5 to 6	Hrh1	-0.578535	4.81754e-05	0.000415897
5 to 6	Ints8	-0.286259	4.78833e-05	0.000413497
5 to 6	Gmfb	-0.35215	4.73616e-05	0.000409114
5 to 6	Samm50	-0.318793	4.69856e-05	0.000405986
5 to 6	Vkorc1l1	-0.274476	4.68245e-05	0.000404715
5 to 6	Nudt19	-0.825559	4.65144e-05	0.000402153
5 to 6	Zfp292	-0.21646	4.60579e-05	0.000398325
5 to 6	Lrp3	-0.434071	4.58566e-05	0.000396702
5 to 6	Dhrs7b	-0.51969	4.58439e-05	0.000396702
5 to 6	Mef2a	-0.2098	4.57018e-05	0.000395598
5 to 6	1110032A03Rik	-0.382823	4.56512e-05	0.000395277
5 to 6	Ncbp1	-0.326468	4.53434e-05	0.000392728
5 to 6	Cgrrf1	-0.458252	4.53056e-05	0.000392519
5 to 6	Abi1	-0.209777	4.48504e-05	0.000388691
5 to 6	Gm15478	0.325033	4.4756e-05	0.000387987
5 to 6	Sbf2	0.123348	4.45453e-05	0.000386362
5 to 6	Pacrg	0.325987	4.45552e-05	0.000386362
5 to 6	4930512B01Rik	-0.697722	4.4193e-05	0.000383449
5 to 6	Gm9929	-0.684199	4.40582e-05	0.000382393
5 to 6	Zfp511	-0.474999	4.37459e-05	0.000379797
5 to 6	Rexo4	-0.303102	4.35809e-05	0.000378477
5 to 6	Enpp2	0.132769	4.32743e-05	0.000375927
5 to 6	Mmadhc	-0.587505	4.3207e-05	0.000375454
5 to 6	1110038B12Rik	-0.813333	4.31926e-05	0.000375441
5 to 6	Sort1	-0.182472	4.3147e-05	0.000375156
5 to 6	Zc2hc1a	-0.240454	4.30775e-05	0.000374663
5 to 6	Sos1	-0.226434	4.30775e-05	0.000374663
5 to 6	Brd1	-0.253271	4.28934e-05	0.000373285
5 to 6	Cd34	-0.300564	4.28791e-05	0.000373272
5 to 6	Prdm8	-0.582738	4.26388e-05	0.000371292
5 to 6	Nif3l1	-0.623116	4.25866e-05	0.000370948
5 to 6	Slc2a12	-0.9583	4.2141e-05	0.000367176
5 to 6	Acsl6	-0.255084	4.20238e-05	0.000366265
5 to 6	Tspan13	-0.216159	4.17532e-05	0.000364124
5 to 6	Ap4s1	-0.264913	4.13757e-05	0.000360941
5 to 6	Zfp60	-0.453615	4.121e-05	0.000359603
5 to 6	Praf2	-0.821359	4.0819e-05	0.000356298
5 to 6	Fkbp5	0.396718	4.06804e-05	0.000355194
5 to 6	Tent4a	-0.297718	4.03954e-05	0.000352812
5 to 6	Acsl1	0.358791	4.01549e-05	0.000350817
5 to 6	Inip	-0.633018	3.99894e-05	0.000349475
5 to 6	Per2	-0.343093	3.98935e-05	0.000348742
5 to 6	Sh3gl2	0.13159	3.98579e-05	0.000348535
5 to 6	Trnp1	-0.436567	3.96581e-05	0.000346892
5 to 6	Mpv17l	-0.260937	3.95917e-05	0.000346416
5 to 6	Gm10649	0.534214	3.95608e-05	0.000346249
5 to 6	Cry1	-0.65754	3.94769e-05	0.000345618
5 to 6	2310061I04Rik	-0.367507	3.93162e-05	0.000344315
5 to 6	Ech1	-0.858198	3.92898e-05	0.000344188
[truncated: 9,381 more rows]

## Sheet: Supplementary table 5
Supplementary table 5: Gene ontology for biological process (GOBP) terms enriched in L2/3 EN DTA DEGs at 27/29 weeks post induction.
ID	Description	setSize	enrichmentScore	NES	pvalue	p.adjust	qvalue	rank	leading_edge	core_enrichment
GO:0002443	leukocyte mediated immunity	17	0.695464	2.04687	0.00010511	0.00010511	0.102421	184	tags=53%, list=11%, signal=48%	Ptprc/Myo1f/Crtam/Svep1/Il20rb/Inpp5d/H2-T24/P2rx7/Crhr1
GO:0010332	response to gamma radiation	3	0.975384	1.80427	0.00014401	0.00014401	0.102421	3	tags=67%, list=0%, signal=67%	Apobec1/Ptprc
GO:0002449	lymphocyte mediated immunity	12	0.736702	2.0107	0.00021791	0.00021791	0.102421	164	tags=58%, list=10%, signal=53%	Ptprc/Crtam/Svep1/Il20rb/Inpp5d/H2-T24/P2rx7
GO:0010212	response to ionizing radiation	10	0.748281	1.9495	0.00022454	0.00022454	0.102421	3	tags=20%, list=0%, signal=20%	Apobec1/Ptprc
GO:0042129	regulation of T cell proliferation	12	0.71799	1.95963	0.00032687	0.00032687	0.102421	167	tags=50%, list=10%, signal=45%	Ptprc/Crtam/Ptpn22/Il20rb/Pde5a/Igf1
GO:0002706	regulation of lymphocyte mediated immunity	8	0.799482	1.96628	0.00035022	0.00035022	0.102421	164	tags=75%, list=10%, signal=68%	Ptprc/Crtam/Svep1/Il20rb/H2-T24/P2rx7
GO:0042098	T cell proliferation	16	0.667151	1.94237	0.00042274	0.00042274	0.102421	248	tags=50%, list=15%, signal=43%	Ptprc/Crtam/Ptpn22/Il20rb/Pde5a/P2rx7/Igf1/Ccnd3
GO:2001185	regulation of CD8-positive, alpha-beta T cell activation	3	0.935118	1.72978	0.00043203	0.00043203	0.102421	24	tags=67%, list=1%, signal=66%	Crtam/Ptpn22
GO:0051208	sequestering of calcium ion	23	0.59526	1.85205	0.00051361	0.00051361	0.102421	298	tags=52%, list=18%, signal=43%	Ptprc/Tpcn2/Cemip/Htr2a/Itpr2/P2rx7/Plcb4/Chd7/Ryr2/Pde4d/Plch1/Ubash3b
GO:0051209	release of sequestered calcium ion into cytosol	23	0.59526	1.85205	0.00051361	0.00051361	0.102421	298	tags=52%, list=18%, signal=43%	Ptprc/Tpcn2/Cemip/Htr2a/Itpr2/P2rx7/Plcb4/Chd7/Ryr2/Pde4d/Plch1/Ubash3b
GO:0051282	regulation of sequestering of calcium ion	23	0.59526	1.85205	0.00051361	0.00051361	0.102421	298	tags=52%, list=18%, signal=43%	Ptprc/Tpcn2/Cemip/Htr2a/Itpr2/P2rx7/Plcb4/Chd7/Ryr2/Pde4d/Plch1/Ubash3b
GO:0051283	negative regulation of sequestering of calcium ion	23	0.59526	1.85205	0.00051361	0.00051361	0.102421	298	tags=52%, list=18%, signal=43%	Ptprc/Tpcn2/Cemip/Htr2a/Itpr2/P2rx7/Plcb4/Chd7/Ryr2/Pde4d/Plch1/Ubash3b
GO:0002068	glandular epithelial cell development	3	0.925182	1.7114	0.00057604	0.00057604	0.102421	126	tags=100%, list=8%, signal=93%	Bmp5/Cdk6/Pax6
GO:0003309	type B pancreatic cell differentiation	3	0.925182	1.7114	0.00057604	0.00057604	0.102421	126	tags=100%, list=8%, signal=93%	Bmp5/Cdk6/Pax6
GO:0046785	microtubule polymerization	7	-0.713415	-2.22698	0.00061767	0.00061767	0.102421	478	tags=100%, list=29%, signal=71%	Pde4dip/Arhgef7/Mapt/Tbcd/Abl1/Clasp1
GO:0032944	regulation of mononuclear cell proliferation	17	0.653228	1.92256	0.00063065	0.00063065	0.102421	167	tags=41%, list=10%, signal=37%	Ptprc/Crtam/Ptpn22/Il20rb/Inpp5d/Pde5a/Igf1
GO:0050670	regulation of lymphocyte proliferation	17	0.653228	1.92256	0.00063065	0.00063065	0.102421	167	tags=41%, list=10%, signal=37%	Ptprc/Crtam/Ptpn22/Il20rb/Inpp5d/Pde5a/Igf1
GO:0002703	regulation of leukocyte mediated immunity	12	0.702972	1.91864	0.00065374	0.00065374	0.102421	184	tags=58%, list=11%, signal=52%	Ptprc/Crtam/Svep1/Il20rb/H2-T24/P2rx7/Crhr1
GO:0001906	cell killing	5	0.864358	1.86293	0.00076423	0.00076423	0.102421	164	tags=80%, list=10%, signal=72%	Ptprc/Crtam/H2-T24/P2rx7
GO:0001909	leukocyte mediated cytotoxicity	5	0.864358	1.86293	0.00076423	0.00076423	0.102421	164	tags=80%, list=10%, signal=72%	Ptprc/Crtam/H2-T24/P2rx7
GO:0001910	regulation of leukocyte mediated cytotoxicity	4	0.902617	1.826	0.00080591	0.00080591	0.102421	164	tags=100%, list=10%, signal=90%	Ptprc/Crtam/H2-T24/P2rx7
GO:0001912	positive regulation of leukocyte mediated cytotoxicity	4	0.902617	1.826	0.00080591	0.00080591	0.102421	164	tags=100%, list=10%, signal=90%	Ptprc/Crtam/H2-T24/P2rx7
GO:0002705	positive regulation of leukocyte mediated immunity	4	0.902617	1.826	0.00080591	0.00080591	0.102421	164	tags=100%, list=10%, signal=90%	Ptprc/Crtam/H2-T24/P2rx7
GO:0002708	positive regulation of lymphocyte mediated immunity	4	0.902617	1.826	0.00080591	0.00080591	0.102421	164	tags=100%, list=10%, signal=90%	Ptprc/Crtam/H2-T24/P2rx7
GO:0002709	regulation of T cell mediated immunity	4	0.902617	1.826	0.00080591	0.00080591	0.102421	164	tags=100%, list=10%, signal=90%	Ptprc/Il20rb/H2-T24/P2rx7
GO:0031341	regulation of cell killing	4	0.902617	1.826	0.00080591	0.00080591	0.102421	164	tags=100%, list=10%, signal=90%	Ptprc/Crtam/H2-T24/P2rx7
GO:0031343	positive regulation of cell killing	4	0.902617	1.826	0.00080591	0.00080591	0.102421	164	tags=100%, list=10%, signal=90%	Ptprc/Crtam/H2-T24/P2rx7
GO:0070663	regulation of leukocyte proliferation	18	0.637625	1.89923	0.00083752	0.00083752	0.102421	167	tags=39%, list=10%, signal=35%	Ptprc/Crtam/Ptpn22/Il20rb/Inpp5d/Pde5a/Igf1
GO:0046634	regulation of alpha-beta T cell activation	9	0.748059	1.90074	0.00091418	0.00091418	0.102421	79	tags=44%, list=5%, signal=43%	Ptprc/Crtam/Ptpn22/Itpkb
GO:0032637	interleukin-8 production	8	0.773781	1.90307	0.00093392	0.00093392	0.102421	24	tags=38%, list=1%, signal=37%	Ptprc/Afap1l2/Ptpn22
GO:0032677	regulation of interleukin-8 production	8	0.773781	1.90307	0.00093392	0.00093392	0.102421	24	tags=38%, list=1%, signal=37%	Ptprc/Afap1l2/Ptpn22
GO:0051607	defense response to virus	18	0.628665	1.87254	0.00094221	0.00094221	0.102421	170	tags=28%, list=10%, signal=25%	Apobec1/Ptprc/Ptpn22/Parp9/Stat1
GO:0140546	defense response to symbiont	18	0.628665	1.87254	0.00094221	0.00094221	0.102421	170	tags=28%, list=10%, signal=25%	Apobec1/Ptprc/Ptpn22/Parp9/Stat1
GO:0007224	smoothened signaling pathway	15	0.652505	1.87405	0.00095663	0.00095663	0.102421	291	tags=60%, list=18%, signal=50%	Evc/Evc2/Scube1/Pax6/Boc/Zfp423/Zic1/Runx2/Hhat
GO:0002456	T cell mediated immunity	6	0.814962	1.85169	0.00098437	0.00098437	0.102421	164	tags=67%, list=10%, signal=60%	Ptprc/Il20rb/H2-T24/P2rx7
GO:0051094	positive regulation of developmental process	169	0.381571	1.4583	0.0009999	0.0009999	0.102421	287	tags=29%, list=17%, signal=27%	Bmp5/Ptprc/Gfap/Flt1/Fgf1/Dpf3/Inpp5d/Rgs6/Ccdc3/Syt2/Itpkb/Ccnb1/Ccbe1/Smoc2/Cbln1/Clstn2/Cux2/Pax6/Pde5a/Syt17/Htr2a/Boc/Cdh4/Medag/P2rx7/Igf1/Stat1/Cpne9/Vegfc/Bmpr1b/Etv4/Chd7/Neurod1/Bmp1/Asic2/Tgfbr1/Zmiz1/Tenm4/Hgf/Plxna4/Runx2/Lingo2/Ccn4/Sox5/Alk
GO:0060251	regulation of glial cell proliferation	7	0.782049	1.85567	0.0010736	0.0010736	0.102421	173	tags=57%, list=11%, signal=51%	Gfap/Flt1/Igf1/Vegfc
GO:0060252	positive regulation of glial cell proliferation	7	0.782049	1.85567	0.0010736	0.0010736	0.102421	173	tags=57%, list=11%, signal=51%	Gfap/Flt1/Igf1/Vegfc
GO:0046633	alpha-beta T cell proliferation	4	0.88754	1.7955	0.00107455	0.00107455	0.102421	24	tags=50%, list=1%, signal=49%	Ptprc/Ptpn22
GO:0046640	regulation of alpha-beta T cell proliferation	4	0.88754	1.7955	0.00107455	0.00107455	0.102421	24	tags=50%, list=1%, signal=49%	Ptprc/Ptpn22
GO:0097553	calcium ion transmembrane import into cytosol	37	0.522885	1.75268	0.00110642	0.00110642	0.102887	369	tags=49%, list=22%, signal=39%	Ptprc/Grin2c/Tpcn2/Cemip/Htr2a/Itpr2/P2rx7/Plcb4/Chd7/Ryr2/Pde4d/Plch1/Ubash3b/Cacna1a/Cacna1c/Cacna1g/Grin2a/Plch2
GO:1903670	regulation of sprouting angiogenesis	6	0.812359	1.84578	0.00123047	0.00123047	0.107153	31	tags=50%, list=2%, signal=49%	Tspan18/Flt1/Fgf1
GO:0032943	mononuclear cell proliferation	22	0.588108	1.81839	0.0012366	0.0012366	0.107153	167	tags=36%, list=10%, signal=33%	Ptprc/Crtam/Ptpn22/Il20rb/Inpp5d/Pde5a/P2rx7/Igf1
GO:0046651	lymphocyte proliferation	22	0.588108	1.81839	0.0012366	0.0012366	0.107153	167	tags=36%, list=10%, signal=33%	Ptprc/Crtam/Ptpn22/Il20rb/Inpp5d/Pde5a/P2rx7/Igf1
GO:0098542	defense response to other organism	53	0.481325	1.6822	0.00130182	0.00130182	0.110297	222	tags=26%, list=13%, signal=24%	Apobec1/Ptprc/Myo1f/Crtam/Ptpn22/Aqp4/Colec12/Parp9/Herc6/Ciita/P2rx7/Stat1/Rnf213/Slc9a9
GO:0051240	positive regulation of multicellular organismal process	191	0.363728	1.39813	0.00139986	0.00139986	0.111841	287	tags=28%, list=17%, signal=26%	Ptprc/Gfap/Afap1l2/Crtam/Il16/Adra1d/Ptpn22/Flt1/Fgf1/Il20rb/Inpp5d/Itpkb/Il12rb2/Ccnb1/Tnr/Ccbe1/Smoc2/Cbln1/Clstn2/Cux2/Pax6/Pde5a/Htr2a/Cdh4/Epas1/P2rx7/Igf1/Stat1/Vegfc/Vtn/Crhr1/Bmpr1b/Chrm3/Etv4/Chd7/Bmp1/Asic2/Tgfbr1/Zmiz1/Tenm4/Abca7/Ryr2/Mapk11/H
GO:0032612	interleukin-1 production	7	0.772739	1.83358	0.00143147	0.00143147	0.111841	167	tags=57%, list=10%, signal=52%	Il16/Aqp4/P2rx7/Igf1
GO:0032652	regulation of interleukin-1 production	7	0.772739	1.83358	0.00143147	0.00143147	0.111841	167	tags=57%, list=10%, signal=52%	Il16/Aqp4/P2rx7/Igf1
GO:0031018	endocrine pancreas development	4	0.874011	1.76813	0.0014775	0.0014775	0.111841	211	tags=100%, list=13%, signal=87%	Bmp5/Cdk6/Pax6/Neurod1
GO:0035883	enteroendocrine cell differentiation	4	0.874011	1.76813	0.0014775	0.0014775	0.111841	211	tags=100%, list=13%, signal=87%	Bmp5/Cdk6/Pax6/Neurod1
GO:0032635	interleukin-6 production	12	0.678505	1.85187	0.00152539	0.00152539	0.111841	256	tags=58%, list=16%, signal=50%	Afap1l2/Il16/Ptpn22/Inpp5d/Aqp4/P2rx7/Hgf
GO:0032675	regulation of interleukin-6 production	12	0.678505	1.85187	0.00152539	0.00152539	0.111841	256	tags=58%, list=16%, signal=50%	Afap1l2/Il16/Ptpn22/Inpp5d/Aqp4/P2rx7/Hgf
GO:0030834	regulation of actin filament depolymerization	6	-0.726996	-2.10509	0.0016	0.0016	0.115098	455	tags=100%, list=28%, signal=73%	Sema5a/Add2/Dmtn/Sptan1/Plekhh2
GO:0002252	immune effector process	32	0.528371	1.73629	0.00171648	0.00171648	0.121191	184	tags=31%, list=11%, signal=28%	Ptprc/Myo1f/Crtam/Svep1/Ptpn22/Il20rb/Inpp5d/H2-T24/P2rx7/Crhr1
GO:0045833	negative regulation of lipid metabolic process	10	0.713939	1.86003	0.00179634	0.00179634	0.121732	71	tags=30%, list=4%, signal=29%	Apobec1/Bmp5/Ccdc3
GO:0098609	cell-cell adhesion	119	0.389692	1.45809	0.00179982	0.00179982	0.121732	423	tags=37%, list=26%, signal=30%	Bmp5/Ptprc/Fat2/Crtam/Svep1/Ptpn22/Megf11/Itgb5/Il20rb/Aqp4/Itpkb/Itga8/Tnr/Cbln1/Clstn2/Pde5a/Boc/Cdh4/Igf1/Ptprt/Ntng2/Cdh12/Zmiz1/Tenm4/Adamts18/Cdh22/Dscam/Pde4d/Prkca/Fat4/Ubash3b/Lpp/Fat3/Magi1/Zbtb16/Pcdh15/Nectin1/Cdh24/Cdh10/Gpc4/Itga6/Kif26b/Unc
GO:0051893	regulation of focal adhesion assembly	16	-0.465721	-2.20044	0.00185185	0.00185185	0.121732	505	tags=88%, list=31%, signal=61%	Wdpcp/Myh9/Ptk2/Efna5/Smad3/Dlc1/Peak1/Lrp1/Enpp2/Iqgap1/Macf1/Dmtn/Abl1/Clasp1
GO:0090109	regulation of cell-substrate junction assembly	16	-0.465721	-2.20044	0.00185185	0.00185185	0.121732	505	tags=88%, list=31%, signal=61%	Wdpcp/Myh9/Ptk2/Efna5/Smad3/Dlc1/Peak1/Lrp1/Enpp2/Iqgap1/Macf1/Dmtn/Abl1/Clasp1
GO:1904754	positive regulation of vascular associated smooth muscle cell migration	4	-0.858186	-2.01012	0.00195542	0.00195542	0.126109	238	tags=100%, list=14%, signal=86%	Lrp1/Iqgap1/Dock4
GO:0046165	alcohol biosynthetic process	8	0.744394	1.8308	0.00198459	0.00198459	0.126109	79	tags=38%, list=5%, signal=36%	Bmp5/Fgf1/Itpkb
GO:0045471	response to ethanol	14	0.644702	1.82455	0.00203557	0.00203557	0.127088	352	tags=57%, list=21%, signal=45%	Apobec1/Glra1/Itpr2/Igf1/Aldh1a1/Crhr1/Prkca/Grin2a
GO:0032945	negative regulation of mononuclear cell proliferation	8	0.740196	1.82048	0.00210133	0.00210133	0.127088	128	tags=50%, list=8%, signal=46%	Crtam/Il20rb/Inpp5d/Pde5a
GO:0050672	negative regulation of lymphocyte proliferation	8	0.740196	1.82048	0.00210133	0.00210133	0.127088	128	tags=50%, list=8%, signal=46%	Crtam/Il20rb/Inpp5d/Pde5a
GO:0031113	regulation of microtubule polymerization	6	-0.71298	-2.0645	0.00213333	0.00213333	0.127088	478	tags=100%, list=29%, signal=71%	Pde4dip/Arhgef7/Mapt/Tbcd/Abl1
GO:0010628	positive regulation of gene expression	94	0.412764	1.51807	0.00249975	0.00249975	0.145951	307	tags=31%, list=19%, signal=27%	Apobec1/Ptprc/Afap1l2/Crtam/Il16/Ptpn22/Fgf1/Il20rb/Il12rb2/Ccbe1/Mkx/Cux2/Cdk6/Pax6/P2rx7/Igf1/Stat1/Bmpr1b/Etv4/Tgfbr1/Rbm20/Mapk11/Hgf/Runx2/Blnk/Angpt1/Pde4d/Maf/Pid1
GO:0002707	negative regulation of lymphocyte mediated immunity	5	0.817678	1.76232	0.00267482	0.00267482	0.145951	36	tags=60%, list=2%, signal=59%	Ptprc/Svep1/Il20rb
GO:0002820	negative regulation of adaptive immune response	5	0.817678	1.76232	0.00267482	0.00267482	0.145951	36	tags=60%, list=2%, signal=59%	Ptprc/Svep1/Il20rb
GO:0002823	negative regulation of adaptive immune response based on somatic recombination of immune receptors built from immunoglobulin superfamily domains	5	0.817678	1.76232	0.00267482	0.00267482	0.145951	36	tags=60%, list=2%, signal=59%	Ptprc/Svep1/Il20rb
GO:0031016	pancreas development	9	0.707715	1.79823	0.00274254	0.00274254	0.145951	211	tags=56%, list=13%, signal=49%	Bmp5/Cdk6/Pax6/Igf1/Neurod1
GO:0051054	positive regulation of DNA metabolic process	21	0.578417	1.77268	0.00278983	0.00278983	0.145951	306	tags=38%, list=19%, signal=31%	Apobec1/Ptprc/Dpf3/Pkib/Smoc2/Hgf/Bcar3/Eya1
GO:0001817	regulation of cytokine production	66	0.437748	1.56204	0.00280112	0.00280112	0.145951	283	tags=32%, list=17%, signal=27%	Ptprc/Afap1l2/Crtam/Il16/Ptpn22/Flt1/Il20rb/Inpp5d/Aqp4/Il12rb2/Ccbe1/Mertk/P2rx7/Igf1/Stat1/Mapk11/Hgf/Ltbp1/Ccn4/Angpt1/Pde4d
GO:0002699	positive regulation of immune effector process	14	0.632659	1.79047	0.00299979	0.00299979	0.145951	184	tags=43%, list=11%, signal=38%	Ptprc/Crtam/Ptpn22/H2-T24/P2rx7/Crhr1
GO:0001501	skeletal system development	67	0.437397	1.56311	0.0030006	0.0030006	0.145951	502	tags=52%, list=30%, signal=38%	Bmp5/Ptprc/Evc/Mkx/P2rx7/Igf1/Zic1/Bmpr1b/Schip1/Chd7/Satb2/Bmp1/Tgfbr1/Akap13/Mapk11/Runx2/Ccn4/Sox5/Prkca/Fat4/Maf/Eya1/Timp3/Col11a1/Npr3/Zbtb16/Xylt1/Rai1/Pdgfc/Sh3pxd2b/Arid5b/Thrb/Large1/Mef2c/Etl4
GO:0001913	T cell mediated cytotoxicity	3	0.902068	1.66865	0.00302419	0.00302419	0.145951	164	tags=100%, list=10%, signal=90%	Ptprc/H2-T24/P2rx7
GO:0001914	regulation of T cell mediated cytotoxicity	3	0.902068	1.66865	0.00302419	0.00302419	0.145951	164	tags=100%, list=10%, signal=90%	Ptprc/H2-T24/P2rx7
GO:0001916	positive regulation of T cell mediated cytotoxicity	3	0.902068	1.66865	0.00302419	0.00302419	0.145951	164	tags=100%, list=10%, signal=90%	Ptprc/H2-T24/P2rx7
GO:0002711	positive regulation of T cell mediated immunity	3	0.902068	1.66865	0.00302419	0.00302419	0.145951	164	tags=100%, list=10%, signal=90%	Ptprc/H2-T24/P2rx7
GO:0002821	positive regulation of adaptive immune response	3	0.902068	1.66865	0.00302419	0.00302419	0.145951	164	tags=100%, list=10%, signal=90%	Ptprc/H2-T24/P2rx7
GO:0002824	positive regulation of adaptive immune response based on somatic recombination of immune receptors built from immunoglobulin superfamily domains	3	0.902068	1.66865	0.00302419	0.00302419	0.145951	164	tags=100%, list=10%, signal=90%	Ptprc/H2-T24/P2rx7
GO:0070661	leukocyte proliferation	24	0.55091	1.72591	0.00307535	0.00307535	0.146565	167	tags=33%, list=10%, signal=30%	Ptprc/Crtam/Ptpn22/Il20rb/Inpp5d/Pde5a/P2rx7/Igf1
GO:0033002	muscle cell proliferation	36	0.498708	1.6655	0.00312028	0.00312028	0.14687	495	tags=58%, list=30%, signal=42%	Rgs5/Flt1/Fgf1/Vipr2/Ccnb1/Igf1/Tgfbr1/Tenm4/Mapk11/Hgf/Ccn4/Angpt1/Pde4d/Prkca/Timp3/Npr3/Pparg/Zfp143/Tafa5/Prkg1/Mef2c
GO:0046635	positive regulation of alpha-beta T cell activation	5	0.811287	1.74854	0.00318431	0.00318431	0.147406	79	tags=60%, list=5%, signal=57%	Ptprc/Ptpn22/Itpkb
GO:0050673	epithelial cell proliferation	45	0.4731	1.62569	0.00320899	0.00320899	0.147406	678	tags=71%, list=41%, signal=43%	Bmp5/Flt1/Fgf1/Cdk6/Pax6/Ptprk/Igf1/Stat1/Vegfc/Etv4/Tgfbr1/Hgf/Runx2/Prkca/Sgpp2/Eya1/Rps6ka1/Pparg/Mcc/Zeb2/Dab2ip/Stxbp4/Mef2c/Nfib/Cdh13/Prkd2/Itpr1/Stk3/Rptor/Sulf1/B4galt1/Sulf2
GO:0036303	lymph vessel morphogenesis	3	0.896594	1.65852	0.00331221	0.00331221	0.150336	173	tags=100%, list=11%, signal=90%	Svep1/Ccbe1/Vegfc
GO:0002684	positive regulation of immune system process	69	0.43027	1.54141	0.00340068	0.00340068	0.152463	515	tags=45%, list=31%, signal=32%	Ptprc/Myo1f/Fyb/Crtam/Il16/Svep1/Ptpn22/Inpp5d/Itpkb/Colec12/Parp9/H2-T24/P2rx7/Igf1/Vegfc/Crhr1/Zmiz1/Blnk/Pde4d/Prkca/Zbtb16/Trim62/Dab2ip/Dgkz/Ptgs2os/Pram1/Tox/Rapgef1/Mef2c/Susd4/Ptprj
GO:1902930	regulation of alcohol biosynthetic process	5	0.806786	1.73884	0.00343905	0.00343905	0.152463	31	tags=40%, list=2%, signal=39%	Bmp5/Fgf1
GO:0002696	positive regulation of leukocyte activation	22	0.557711	1.72441	0.00360676	0.00360676	0.157124	224	tags=36%, list=14%, signal=32%	Ptprc/Il16/Ptpn22/Inpp5d/Itpkb/Igf1/Crhr1/Zmiz1
GO:0002230	positive regulation of defense response to virus by host	4	0.851105	1.72179	0.0036266	0.0036266	0.157124	170	tags=75%, list=10%, signal=67%	Ptpn22/Parp9/Stat1
GO:0051250	negative regulation of lymphocyte activation	16	0.599445	1.74525	0.00369901	0.00369901	0.15846	134	tags=38%, list=8%, signal=35%	Crtam/Ptpn22/Il20rb/Inpp5d/Pde5a/Mertk
GO:0002066	columnar/cuboidal epithelial cell development	4	0.847755	1.71501	0.00389523	0.00389523	0.1608	126	tags=75%, list=8%, signal=69%	Bmp5/Cdk6/Pax6
GO:0050729	positive regulation of inflammatory response	6	0.773876	1.75834	0.00393749	0.00393749	0.1608	323	tags=83%, list=20%, signal=67%	Il16/Pde5a/Ccn4/Prkca/Tnfrsf11a
GO:0050678	regulation of epithelial cell proliferation	40	0.482785	1.63503	0.00401566	0.00401566	0.1608	678	tags=72%, list=41%, signal=44%	Bmp5/Flt1/Fgf1/Cdk6/Pax6/Ptprk/Igf1/Stat1/Vegfc/Etv4/Tgfbr1/Runx2/Prkca/Sgpp2/Eya1/Pparg/Mcc/Dab2ip/Stxbp4/Mef2c/Nfib/Cdh13/Prkd2/Itpr1/Stk3/Rptor/Sulf1/B4galt1/Sulf2
GO:0048515	spermatid differentiation	17	-0.390184	-1.92612	0.00409836	0.00409836	0.1608	1012	tags=100%, list=61%, signal=39%	Nsun2/Ttll5/Eif4g3/Neurl1a/Mei1/Ccdc136/Sycp3/Slc22a14/Cdyl/Osbp2/Slc9a8/Mast2/Alms1/Vps13b/Ift88/Chd5
GO:0150116	regulation of cell-substrate junction organization	17	-0.382664	-1.889	0.00409836	0.00409836	0.1608	505	tags=82%, list=31%, signal=58%	Wdpcp/Myh9/Ptk2/Efna5/Smad3/Dlc1/Peak1/Lrp1/Enpp2/Iqgap1/Macf1/Dmtn/Abl1/Clasp1
GO:0007166	cell surface receptor signaling pathway	283	0.338808	1.32497	0.00409959	0.00409959	0.1608	429	tags=34%, list=26%, signal=30%	Bmp5/Ptprc/Fyb/Gabra6/Afap1l2/Il16/Svep1/Ptpn22/Flt1/Glra1/Evc/Fgf1/Itgb5/Il20rb/Grin2c/Timp4/Ccdc3/Tmem108/Itpkb/Parp9/Vipr2/Evc2/Il12rb2/Itga8/Ccbe1/Smoc2/Cbln1/Rtn4rl2/Scube1/Cux2/Cdk6/Pax6/Shc4/Mertk/Boc/Maml2/Ptprk/Fstl4/Zfp423/P2rx7/Igf1/Ptprt/Stat1
GO:0035270	endocrine system development	10	0.685959	1.78713	0.00415404	0.00415404	0.1608	221	tags=60%, list=13%, signal=52%	Bmp5/Cdk6/Pax6/Crhr1/Neurod1/Tgfbr1
GO:0097305	response to alcohol	22	0.55109	1.70393	0.00422506	0.00422506	0.1608	287	tags=41%, list=17%, signal=34%	Apobec1/Glra1/Adcy2/Itpr2/Igf1/Aldh1a1/Crhr1/Tgfbr1/Prkca
GO:0002697	regulation of immune effector process	21	0.556988	1.707	0.00423641	0.00423641	0.1608	184	tags=38%, list=11%, signal=34%	Ptprc/Crtam/Svep1/Ptpn22/Il20rb/H2-T24/P2rx7/Crhr1
GO:0072384	organelle transport along microtubule	11	-0.520171	-2.03453	0.0042735	0.0042735	0.1608	797	tags=100%, list=48%, signal=52%	Bicd2/Kif1c/Map6/Arhgap21/Dync1i1/Agbl4/Trak2/Mapt/Ap3d1/Kif1a
GO:0035791	platelet-derived growth factor receptor-beta signaling pathway	4	-0.836884	-1.96022	0.00430192	0.00430192	0.1608	273	tags=100%, list=17%, signal=84%	Lrp1/Hip1/Abl1
GO:0070585	protein localization to mitochondrion	4	-0.832623	-1.95024	0.00430192	0.00430192	0.1608	280	tags=100%, list=17%, signal=83%	Mapt/Lrrk2/Hk1
GO:0072655	establishment of protein localization to mitochondrion	4	-0.832623	-1.95024	0.00430192	0.00430192	0.1608	280	tags=100%, list=17%, signal=83%	Mapt/Lrrk2/Hk1
GO:0050777	negative regulation of immune response	10	0.681799	1.7763	0.00449085	0.00449085	0.166233	53	tags=40%, list=3%, signal=39%	Ptprc/Svep1/Il20rb/Inpp5d
GO:1903037	regulation of leukocyte cell-cell adhesion	23	0.547347	1.70297	0.0046225	0.0046225	0.16946	224	tags=35%, list=14%, signal=30%	Ptprc/Crtam/Ptpn22/Il20rb/Itpkb/Pde5a/Igf1/Zmiz1
GO:0050691	regulation of defense response to virus by host	5	0.794083	1.71146	0.00484015	0.00484015	0.17575	170	tags=60%, list=10%, signal=54%	Ptpn22/Parp9/Stat1
GO:0031122	cytoplasmic microtubule organization	7	-0.622561	-1.94338	0.00494132	0.00494132	0.176796	627	tags=100%, list=38%, signal=62%	Clip2/Dlg1/Pde4dip/Ift88/Dync1h1/Clasp1
GO:0046631	alpha-beta T cell activation	13	0.631769	1.757	0.00496171	0.00496171	0.176796	79	tags=31%, list=5%, signal=30%	Ptprc/Crtam/Ptpn22/Itpkb
GO:0042110	T cell activation	37	0.487692	1.63471	0.00523034	0.00523034	0.184642	265	tags=35%, list=16%, signal=30%	Ptprc/Crtam/Ptpn22/Il20rb/Itpkb/Cdk6/Pde5a/P2rx7/Igf1/Chd7/Zmiz1/Ccnd3/Runx2
GO:1903423	positive regulation of synaptic vesicle recycling	4	-0.819842	-1.92031	0.00547517	0.00547517	0.190613	301	tags=100%, list=18%, signal=82%	Nlgn1/Ppp3cc/Lrrk2
GO:0045597	positive regulation of cell differentiation	105	0.391777	1.45303	0.00549945	0.00549945	0.190613	287	tags=30%, list=17%, signal=27%	Ptprc/Gfap/Flt1/Dpf3/Inpp5d/Rgs6/Ccdc3/Itpkb/Cux2/Pax6/Pde5a/Htr2a/Boc/Cdh4/Medag/Igf1/Stat1/Vegfc/Bmpr1b/Etv4/Neurod1/Tgfbr1/Zmiz1/Tenm4/Plxna4/Runx2/Ccn4/Sox5/Neu2/Dscam/Trpc5/Prkca
GO:0042102	positive regulation of T cell proliferation	4	0.835899	1.69103	0.00577569	0.00577569	0.194123	167	tags=75%, list=10%, signal=68%	Ptprc/Ptpn22/Igf1
GO:1902275	regulation of chromatin organization	4	0.835609	1.69044	0.00577569	0.00577569	0.194123	1	tags=25%, list=0%, signal=25%	Apobec1
GO:0002029	desensitization of G protein-coupled receptor signaling pathway	3	-0.890511	-1.79421	0.00588428	0.00588428	0.194123	184	tags=100%, list=11%, signal=89%	Grk3/Arrb1
GO:0022401	negative adaptation of signaling pathway	3	-0.890511	-1.79421	0.00588428	0.00588428	0.194123	184	tags=100%, list=11%, signal=89%	Grk3/Arrb1
GO:0023058	adaptation of signaling pathway	3	-0.890511	-1.79421	0.00588428	0.00588428	0.194123	184	tags=100%, list=11%, signal=89%	Grk3/Arrb1
GO:0002704	negative regulation of leukocyte mediated immunity	6	0.761354	1.72989	0.00590624	0.00590624	0.194123	36	tags=50%, list=2%, signal=49%	Ptprc/Svep1/Il20rb
GO:0001819	positive regulation of cytokine production	37	0.480549	1.61077	0.006035	0.006035	0.194435	283	tags=35%, list=17%, signal=30%	Ptprc/Afap1l2/Crtam/Il16/Ptpn22/Il20rb/Il12rb2/Ccbe1/P2rx7/Stat1/Mapk11/Hgf/Pde4d
GO:1903313	positive regulation of mRNA metabolic process	7	0.725341	1.72112	0.00608374	0.00608374	0.194435	95	tags=29%, list=6%, signal=27%	Apobec1/Ccnb1
GO:0002819	regulation of adaptive immune response	9	0.6852	1.74102	0.00617072	0.00617072	0.194435	164	tags=56%, list=10%, signal=50%	Ptprc/Svep1/Il20rb/H2-T24/P2rx7
GO:0002822	regulation of adaptive immune response based on somatic recombination of immune receptors built from immunoglobulin superfamily domains	9	0.6852	1.74102	0.00617072	0.00617072	0.194435	164	tags=56%, list=10%, signal=50%	Ptprc/Svep1/Il20rb/H2-T24/P2rx7
GO:0070664	negative regulation of leukocyte proliferation	9	0.682628	1.73449	0.00617072	0.00617072	0.194435	128	tags=44%, list=8%, signal=41%	Crtam/Il20rb/Inpp5d/Pde5a
GO:0031102	neuron projection regeneration	13	0.623669	1.73448	0.00625607	0.00625607	0.195509	446	tags=69%, list=27%, signal=51%	Gfap/Tnr/Rtn4rl2/Hgf/Xylt1/Kremen1/Ntrk3/Matn2/Rtn4rl1
GO:0048662	negative regulation of smooth muscle cell proliferation	8	0.702868	1.72867	0.00642073	0.00642073	0.199023	495	tags=100%, list=30%, signal=70%	Rgs5/Vipr2/Timp3/Npr3/Pparg/Tafa5/Prkg1/Mef2c
GO:0002460	adaptive immune response based on somatic recombination of immune receptors built from immunoglobulin superfamily domains	15	0.596049	1.71191	0.00659014	0.00659014	0.202155	164	tags=40%, list=10%, signal=36%	Ptprc/Svep1/Il20rb/Inpp5d/H2-T24/P2rx7
GO:0042742	defense response to bacterium	9	0.67935	1.72616	0.00662781	0.00662781	0.202155	338	tags=67%, list=21%, signal=53%	Myo1f/Colec12/P2rx7/Rnf213/Slc9a9/Adgrb1
GO:0031445	regulation of heterochromatin formation	3	0.873747	1.61626	0.00691244	0.00691244	0.205895	1	tags=33%, list=0%, signal=33%	Apobec1
GO:0090308	regulation of DNA methylation-dependent heterochromatin formation	3	0.873747	1.61626	0.00691244	0.00691244	0.205895	1	tags=33%, list=0%, signal=33%	Apobec1
GO:0120261	regulation of heterochromatin organization	3	0.873747	1.61626	0.00691244	0.00691244	0.205895	1	tags=33%, list=0%, signal=33%	Apobec1
GO:0045321	leukocyte activation	65	0.426176	1.51877	0.00710284	0.00710284	0.207975	267	tags=29%, list=16%, signal=25%	Ptprc/Myo1f/Crtam/Il16/Ptpn22/Il20rb/Inpp5d/Itpkb/Cdk6/Pde5a/Mertk/P2rx7/Igf1/Crhr1/Chd7/Zmiz1/Ccnd3/Runx2/Blnk
GO:1900024	regulation of substrate adhesion-dependent cell spreading	9	-0.529461	-1.86911	0.00719424	0.00719424	0.207975	482	tags=89%, list=29%, signal=63%	Ptk2/Carmil1/Efna5/Dnm2/Actn4/Enpp2/Dmtn/Abl1
GO:0044419	biological process involved in interspecies interaction between organisms	87	0.398712	1.45781	0.00719928	0.00719928	0.207975	528	tags=43%, list=32%, signal=31%	Apobec1/Ptprc/Myo1f/Crtam/Ptpn22/Aqp4/Colec12/Parp9/Il12rb2/Herc6/Tpcn2/Ciita/P2rx7/Stat1/Rnf213/Chd7/Slc9a9/Mapk11/Abca1/Pde4d/Prkca/Tnfrsf11a/Atg7/Adgrb1/Trim62/Nectin1/Pparg/Ppm1e/Dab2ip/Ptgs2os/Nectin3/Stxbp4/Mef2c/Susd4/Flt3/Abcd2/Nfib
GO:2000679	positive regulation of transcription regulatory region DNA binding	3	0.873479	1.61576	0.00720046	0.00720046	0.207975	211	tags=100%, list=13%, signal=87%	Pax6/Igf1/Neurod1
GO:0007286	spermatid development	16	-0.389945	-1.84241	0.00740741	0.00740741	0.208306	1012	tags=100%, list=61%, signal=39%	Nsun2/Ttll5/Eif4g3/Neurl1a/Mei1/Ccdc136/Sycp3/Slc22a14/Cdyl/Osbp2/Slc9a8/Alms1/Vps13b/Ift88/Chd5
GO:0030835	negative regulation of actin filament depolymerization	5	-0.726553	-1.92676	0.00743494	0.00743494	0.208306	455	tags=100%, list=28%, signal=73%	Add2/Dmtn/Sptan1/Plekhh2
GO:0010970	transport along microtubule	23	-0.305443	-1.76854	0.00749064	0.00749064	0.208306	697	tags=87%, list=42%, signal=51%	Bicd2/Rab27b/Kif1c/Ift43/Map6/Wdpcp/Kif17/Arhgap21/Dync1i1/Agbl4/Spg7/Trak2/Stau2/Tub/Mapt/Ift88/Ap3d1/Dst/Dync1h1/Kif1a
GO:0050865	regulation of cell activation	51	0.445984	1.55284	0.0077108	0.0077108	0.208306	527	tags=49%, list=32%, signal=34%	Ptprc/Crtam/Il16/Ptpn22/Il20rb/Inpp5d/Itpkb/Pde5a/Mertk/Igf1/Crhr1/Zmiz1/Adamts18/Prkca/Ubash3b/Rps6ka1/Zbtb16/Pparg/Pram1/Tox/Prkg1/Mef2c/Flt3/Ptprj/Zfp608
GO:0071902	positive regulation of protein serine/threonine kinase activity	30	0.502419	1.63437	0.00779747	0.00779747	0.208306	429	tags=50%, list=26%, signal=38%	Ptprc/Flt1/Fgf1/Pde5a/Cemip/Htr2a/P2rx7/Igf1/Akap13/Ccnd3/Tnfrsf11a/Zeb2/Dab2ip/Pdgfc/Ntrk3
GO:0009607	response to biotic stimulus	79	0.407494	1.47817	0.00779922	0.00779922	0.208306	528	tags=43%, list=32%, signal=31%	Apobec1/Ptprc/Myo1f/Crtam/Ptpn22/Aqp4/Colec12/Parp9/Il12rb2/Herc6/Ciita/P2rx7/Stat1/Rnf213/Chd7/Slc9a9/Mapk11/Abca1/Pde4d/Prkca/Tnfrsf11a/Atg7/Adgrb1/Trim62/Pparg/Ppm1e/Dab2ip/Ptgs2os/Stxbp4/Mef2c/Susd4/Flt3/Abcd2/Nfib
GO:0043207	response to external biotic stimulus	79	0.407494	1.47817	0.00779922	0.00779922	0.208306	528	tags=43%, list=32%, signal=31%	Apobec1/Ptprc/Myo1f/Crtam/Ptpn22/Aqp4/Colec12/Parp9/Il12rb2/Herc6/Ciita/P2rx7/Stat1/Rnf213/Chd7/Slc9a9/Mapk11/Abca1/Pde4d/Prkca/Tnfrsf11a/Atg7/Adgrb1/Trim62/Pparg/Ppm1e/Dab2ip/Ptgs2os/Stxbp4/Mef2c/Susd4/Flt3/Abcd2/Nfib
GO:0051707	response to other organism	79	0.407494	1.47817	0.00779922	0.00779922	0.208306	528	tags=43%, list=32%, signal=31%	Apobec1/Ptprc/Myo1f/Crtam/Ptpn22/Aqp4/Colec12/Parp9/Il12rb2/Herc6/Ciita/P2rx7/Stat1/Rnf213/Chd7/Slc9a9/Mapk11/Abca1/Pde4d/Prkca/Tnfrsf11a/Atg7/Adgrb1/Trim62/Pparg/Ppm1e/Dab2ip/Ptgs2os/Stxbp4/Mef2c/Susd4/Flt3/Abcd2/Nfib
GO:0050778	positive regulation of immune response	41	0.465755	1.58265	0.00782347	0.00782347	0.208306	515	tags=51%, list=31%, signal=36%	Ptprc/Fyb/Crtam/Svep1/Ptpn22/Colec12/Parp9/H2-T24/P2rx7/Crhr1/Blnk/Pde4d/Trim62/Dab2ip/Dgkz/Ptgs2os/Pram1/Rapgef1/Mef2c/Susd4/Ptprj
GO:0043406	positive regulation of MAP kinase activity	23	0.530041	1.64913	0.0079096	0.0079096	0.208306	429	tags=52%, list=26%, signal=39%	Ptprc/Flt1/Fgf1/Pde5a/Htr2a/P2rx7/Akap13/Tnfrsf11a/Zeb2/Dab2ip/Pdgfc/Ntrk3
GO:0002455	humoral immune response mediated by circulating immunoglobulin	3	0.870206	1.60971	0.00792051	0.00792051	0.208306	19	tags=67%, list=1%, signal=66%	Ptprc/Svep1
GO:0002923	regulation of humoral immune response mediated by circulating immunoglobulin	3	0.870206	1.60971	0.00792051	0.00792051	0.208306	19	tags=67%, list=1%, signal=66%	Ptprc/Svep1
GO:0071900	regulation of protein serine/threonine kinase activity	44	0.455005	1.55905	0.00792218	0.00792218	0.208306	515	tags=50%, list=31%, signal=35%	Ptprc/Ptpn22/Flt1/Fgf1/Pkib/Ccnb1/Pde5a/Cemip/Htr2a/P2rx7/Igf1/Akap13/Ccnd3/Tnfrsf11a/Pparg/Zeb2/Dab2ip/Pdgfc/Ntrk3/Heg1/Mef2c/Ptprj
GO:0051249	regulation of lymphocyte activation	33	0.48761	1.60812	0.00847287	0.00847287	0.219844	224	tags=30%, list=14%, signal=27%	Ptprc/Crtam/Ptpn22/Il20rb/Inpp5d/Itpkb/Pde5a/Mertk/Igf1/Zmiz1
GO:0007159	leukocyte cell-cell adhesion	26	0.514676	1.63401	0.00847631	0.00847631	0.219844	224	tags=31%, list=14%, signal=27%	Ptprc/Crtam/Ptpn22/Il20rb/Itpkb/Pde5a/Igf1/Zmiz1
GO:0045124	regulation of bone resorption	6	0.749813	1.70367	0.00861326	0.00861326	0.219976	323	tags=83%, list=20%, signal=67%	Inpp5d/P2rx7/Prkca/Ubash3b/Tnfrsf11a
GO:1902373	negative regulation of mRNA catabolic process	5	0.778479	1.67783	0.00866132	0.00866132	0.219976	1	tags=20%, list=0%, signal=20%	Apobec1
GO:0001816	cytokine production	73	0.409027	1.47392	0.00870087	0.00870087	0.219976	297	tags=30%, list=18%, signal=26%	Ptprc/Afap1l2/Crtam/Il16/Ptpn22/Flt1/Il20rb/Inpp5d/Aqp4/Il12rb2/Ccbe1/Mertk/P2rx7/Igf1/Stat1/Mapk11/Hgf/Ltbp1/Ccn4/Angpt1/Pde4d/Maf
GO:0050776	regulation of immune response	53	0.439269	1.53521	0.0087122	0.0087122	0.219976	515	tags=47%, list=31%, signal=33%	Ptprc/Myo1f/Fyb/Crtam/Svep1/Ptpn22/Il20rb/Inpp5d/Colec12/Parp9/H2-T24/P2rx7/Crhr1/Blnk/Pde4d/Trim62/Pparg/Dab2ip/Dgkz/Ptgs2os/Pram1/Rapgef1/Mef2c/Susd4/Ptprj
GO:0016064	immunoglobulin mediated immune response	6	0.745834	1.69463	0.00910545	0.00910545	0.2269	53	tags=50%, list=3%, signal=49%	Ptprc/Svep1/Inpp5d
GO:0019724	B cell mediated immunity	6	0.745834	1.69463	0.00910545	0.00910545	0.2269	53	tags=50%, list=3%, signal=49%	Ptprc/Svep1/Inpp5d
GO:0050688	regulation of defense response to virus	7	0.709436	1.68338	0.00918526	0.00918526	0.227145	170	tags=43%, list=10%, signal=39%	Ptpn22/Parp9/Stat1
GO:0050863	regulation of T cell activation	25	0.51649	1.62938	0.00931137	0.00931137	0.227145	224	tags=32%, list=14%, signal=28%	Ptprc/Crtam/Ptpn22/Il20rb/Itpkb/Pde5a/Igf1/Zmiz1
GO:0090136	epithelial cell-cell adhesion	3	0.865441	1.60089	0.0093606	0.0093606	0.227145	33	tags=67%, list=2%, signal=65%	Svep1/Itgb5
GO:0019216	regulation of lipid metabolic process	36	0.474763	1.58553	0.00936085	0.00936085	0.227145	336	tags=36%, list=20%, signal=29%	Apobec1/Bmp5/Flt1/Fgf1/Ccdc3/Htr2a/Golm1/Igf1/Rnf213/Abca7/Alk/Igfbp7/Atg7
GO:0001503	ossification	48	0.444698	1.53927	0.00941318	0.00941318	0.227145	510	tags=54%, list=31%, signal=39%	Bmp5/Mkx/Cdk6/P2rx7/Igf1/Vegfc/Bmpr1b/Atp6v0a4/Satb2/Bmp1/Rorb/Mapk11/Runx2/Ccn4/Fat4/Tnfrsf11a/Zbtb16/Xylt1/Pparg/Fhl2/Kremen1/Sh3pxd2b/Thrb/Mef2c/Slc24a3/Nell1
GO:0002250	adaptive immune response	22	0.528395	1.63376	0.00999588	0.00999588	0.239689	164	tags=32%, list=10%, signal=29%	Ptprc/Crtam/Svep1/Il20rb/Inpp5d/H2-T24/P2rx7
GO:0070887	cellular response to chemical stimulus	208	0.341095	1.31693	0.010299	0.010299	0.24432	311	tags=28%, list=19%, signal=26%	Ptprc/Il16/Ptpn22/Flt1/Glra1/Fgf1/Il20rb/Aqp4/Ccdc3/Kank2/Syt2/Itpkb/Parp9/Il12rb2/Smoc2/Cux2/Pax6/Syt17/Adcy2/Htr2a/Epas1/Itpr2/Ptprk/Kcnc2/P2rx7/Igf1/Aldh1a1/Ptprt/Stat1/Cpne9/Vegfc/Crhr1/Chrm3/Satb2/Oxr1/Neurod1/Rorb/Asic2/Zmiz1/Abca7/Ryr2/Akap13/Msra/
GO:0032703	negative regulation of interleukin-2 production	5	0.771411	1.6626	0.0103172	0.0103172	0.24432	36	tags=40%, list=2%, signal=39%	Ptprc/Il20rb
GO:0048268	clathrin coat assembly	3	-0.864355	-1.74151	0.0104609	0.0104609	0.245606	227	tags=100%, list=14%, signal=86%	Ap1b1/Gak
GO:0006903	vesicle targeting	7	-0.572561	-1.7873	0.0105003	0.0105003	0.245606	709	tags=100%, list=43%, signal=57%	Trappc9/Exoc4/Pclo/Nlgn1/Exoc6/Clasp1
GO:0006346	DNA methylation-dependent heterochromatin formation	5	0.767101	1.65331	0.0108267	0.0108267	0.248264	1	tags=20%, list=0%, signal=20%	Apobec1
GO:0140718	facultative heterochromatin formation	5	0.767101	1.65331	0.0108267	0.0108267	0.248264	1	tags=20%, list=0%, signal=20%	Apobec1
GO:0002694	regulation of leukocyte activation	44	0.44843	1.53652	0.0109306	0.0109306	0.248264	224	tags=27%, list=14%, signal=24%	Ptprc/Crtam/Il16/Ptpn22/Il20rb/Inpp5d/Itpkb/Pde5a/Mertk/Igf1/Crhr1/Zmiz1
GO:1902692	regulation of neuroblast proliferation	5	0.765059	1.64891	0.010954	0.010954	0.248264	173	tags=60%, list=11%, signal=54%	Tafa1/Pax6/Vegfc
GO:0009615	response to virus	25	0.512125	1.6156	0.0111532	0.0111532	0.248264	83	tags=16%, list=5%, signal=15%	Apobec1/Ptprc/Ptpn22/Parp9
GO:0000184	nuclear-transcribed mRNA catabolic process, nonsense-mediated decay	6	0.737324	1.67529	0.0111972	0.0111972	0.248264	1	tags=17%, list=0%, signal=17%	Apobec1
GO:0014009	glial cell proliferation	9	0.663078	1.68482	0.0111987	0.0111987	0.248264	173	tags=44%, list=11%, signal=40%	Gfap/Flt1/Igf1/Vegfc
GO:0043297	apical junction assembly	6	-0.62401	-1.80688	0.0112	0.0112	0.248264	624	tags=100%, list=38%, signal=62%	Dlg1/Nphp4/Tjp1/Actn4/Tbcd
GO:0070830	bicellular tight junction assembly	6	-0.62401	-1.80688	0.0112	0.0112	0.248264	624	tags=100%, list=38%, signal=62%	Dlg1/Nphp4/Tjp1/Actn4/Tbcd
GO:0043488	regulation of mRNA stability	7	0.702703	1.6674	0.0113325	0.0113325	0.249748	1	tags=14%, list=0%, signal=14%	Apobec1
GO:0048193	Golgi vesicle transport	27	-0.259374	-1.64495	0.0114286	0.0114286	0.250419	737	tags=81%, list=45%, signal=46%	Tbc1d14/Ergic1/Exoc6b/Bicd2/Trappc9/Sorl1/Sorcs1/Kif1c/Kif16b/Ccdc93/Uvrag/Exoc4/Dop1b/Arfgef2/Ap3d1/Dnm2/Macf1/Exoc6/Gak/Stx18/Myo18a/Lrrk2
GO:0061013	regulation of mRNA catabolic process	8	0.681169	1.6753	0.0115573	0.0115573	0.251793	1	tags=12%, list=0%, signal=13%	Apobec1
GO:0043405	regulation of MAP kinase activity	30	0.492182	1.60107	0.0116456	0.0116456	0.252274	515	tags=53%, list=31%, signal=37%	Ptprc/Ptpn22/Flt1/Fgf1/Pde5a/Htr2a/P2rx7/Akap13/Tnfrsf11a/Pparg/Zeb2/Dab2ip/Pdgfc/Ntrk3/Mef2c/Ptprj
GO:0070988	demethylation	8	0.678504	1.66875	0.0117908	0.0117908	0.252722	196	tags=38%, list=12%, signal=33%	Apobec1/Pax6/Hr
GO:0002376	immune system process	154	0.353388	1.3433	0.0117988	0.0117988	0.252722	676	tags=51%, list=41%, signal=33%	Ptprc/Myo1f/Fyb/Crtam/Il16/Svep1/Ptpn22/Flt1/Il20rb/Inpp5d/Aqp4/Itpkb/Colec12/Parp9/Herc6/Cdk6/Pde5a/Mertk/Epas1/H2-T24/Ciita/P2rx7/Igf1/Stat1/Vegfc/Vtn/Crhr1/Rnf213/Chd7/Tgfbr1/Zmiz1/Ccnd3/Runx2/Blnk/Angpt1/Pde4d/Prkca/Ubash3b/Cacna1c/Tnfrsf11a/Atg7/Adgr
GO:0016556	mRNA modification	3	0.853281	1.5784	0.0122408	0.0122408	0.260724	1	tags=33%, list=0%, signal=33%	Apobec1
GO:0048806	genitalia development	5	0.760403	1.63887	0.0123551	0.0123551	0.261697	204	tags=60%, list=12%, signal=53%	Bmp5/Mertk/Chd7
GO:0002682	regulation of immune system process	104	0.377186	1.39774	0.0124987	0.0124987	0.261991	527	tags=42%, list=32%, signal=31%	Ptprc/Myo1f/Fyb/Crtam/Il16/Svep1/Ptpn22/Il20rb/Inpp5d/Itpkb/Colec12/Parp9/Cdk6/Pde5a/Mertk/H2-T24/P2rx7/Igf1/Stat1/Vegfc/Crhr1/Zmiz1/Blnk/Angpt1/Pde4d/Prkca/Ubash3b/Atg7/Zbtb16/Trim62/Pparg/Dab2ip/Dgkz/Ptgs2os/Pram1/Tox/Rapgef1/Siae/Zfpm1/Mef2c/Susd4/Flt3
GO:0050867	positive regulation of cell activation	24	0.510273	1.59861	0.0125064	0.0125064	0.261991	515	tags=54%, list=31%, signal=38%	Ptprc/Il16/Ptpn22/Inpp5d/Itpkb/Igf1/Crhr1/Zmiz1/Rps6ka1/Zbtb16/Tox/Mef2c/Ptprj
GO:0048255	mRNA stabilization	4	0.806732	1.63202	0.0131632	0.0131632	0.271532	1	tags=25%, list=0%, signal=25%	Apobec1
GO:0022409	positive regulation of cell-cell adhesion	19	0.540105	1.62237	0.0132443	0.0132443	0.271532	416	tags=53%, list=25%, signal=40%	Ptprc/Ptpn22/Itpkb/Igf1/Zmiz1/Pde4d/Magi1/Zbtb16/Itga6/Kif26b
GO:0042157	lipoprotein metabolic process	5	0.756975	1.63148	0.0132467	0.0132467	0.271532	336	tags=80%, list=20%, signal=64%	Apobec1/Abca1/Hhat/Atg7
GO:0042158	lipoprotein biosynthetic process	5	0.756975	1.63148	0.0132467	0.0132467	0.271532	336	tags=80%, list=20%, signal=64%	Apobec1/Abca1/Hhat/Atg7
GO:0042130	negative regulation of T cell proliferation	6	0.727947	1.65399	0.0135351	0.0135351	0.27596	128	tags=50%, list=8%, signal=46%	Crtam/Il20rb/Pde5a
GO:0007628	adult walking behavior	14	0.584581	1.65441	0.0137133	0.0137133	0.278105	367	tags=57%, list=22%, signal=45%	Glra1/Zic1/Chd7/Oxr1/Cacna1a/Cacna1c/Atg7/Pcdh15
GO:0036037	CD8-positive, alpha-beta T cell activation	4	0.800768	1.61996	0.0141034	0.0141034	0.281904	24	tags=50%, list=1%, signal=49%	Crtam/Ptpn22
GO:0035510	DNA dealkylation	5	0.755024	1.62728	0.0141383	0.0141383	0.281904	126	tags=40%, list=8%, signal=37%	Apobec1/Pax6
GO:0080111	DNA demethylation	5	0.755024	1.62728	0.0141383	0.0141383	0.281904	126	tags=40%, list=8%, signal=37%	Apobec1/Pax6
GO:0046649	lymphocyte activation	51	0.431345	1.50188	0.0142199	0.0142199	0.281904	267	tags=31%, list=16%, signal=27%	Ptprc/Crtam/Ptpn22/Il20rb/Inpp5d/Itpkb/Cdk6/Pde5a/Mertk/P2rx7/Igf1/Chd7/Zmiz1/Ccnd3/Runx2/Blnk
GO:0000956	nuclear-transcribed mRNA catabolic process	9	0.654525	1.66308	0.0142841	0.0142841	0.281904	1	tags=11%, list=0%, signal=11%	Apobec1
GO:0098876	vesicle-mediated transport to the plasma membrane	17	-0.332277	-1.64027	0.0143443	0.0143443	0.281904	751	tags=88%, list=46%, signal=49%	Mapk10/Exoc6b/Sorl1/Ccdc93/Exoc4/Lmtk2/Snx30/Arfgef2/Dennd1a/Vps13b/Dnm2/Macf1/Exoc6/Arhgap44/Rab11fip4
GO:0002702	positive regulation of production of molecular mediator of immune response	6	0.725438	1.64828	0.0145195	0.0145195	0.283885	164	tags=50%, list=10%, signal=45%	Ptprc/Ptpn22/P2rx7
GO:1902369	negative regulation of RNA catabolic process	6	0.724428	1.64599	0.0150117	0.0150117	0.289142	1	tags=17%, list=0%, signal=17%	Apobec1
GO:0006304	DNA modification	6	0.724369	1.64586	0.0150117	0.0150117	0.289142	126	tags=33%, list=8%, signal=31%	Apobec1/Pax6
GO:0048659	smooth muscle cell proliferation	23	0.51104	1.59001	0.0153056	0.0153056	0.289142	535	tags=65%, list=32%, signal=45%	Rgs5/Flt1/Vipr2/Igf1/Ccn4/Pde4d/Prkca/Timp3/Npr3/Pparg/Zfp143/Tafa5/Prkg1/Mef2c/Cdh13
GO:0048660	regulation of smooth muscle cell proliferation	23	0.51104	1.59001	0.0153056	0.0153056	0.289142	535	tags=65%, list=32%, signal=45%	Rgs5/Flt1/Vipr2/Igf1/Ccn4/Pde4d/Prkca/Timp3/Npr3/Pparg/Zfp143/Tafa5/Prkg1/Mef2c/Cdh13
GO:0007155	cell adhesion	189	0.34006	1.30641	0.0153985	0.0153985	0.289142	423	tags=32%, list=26%, signal=27%	Bmp5/Ptprc/Myo1f/Fat2/Crtam/Svep1/Ptpn22/Megf11/Itgb5/Il20rb/Aqp4/Itpkb/Itga8/Tnr/Smoc2/Cbln1/Clstn2/Cdk6/Pde5a/Mertk/Boc/Cdh4/Ptprk/Igf1/Ptprt/Vtn/Col19a1/Ntng2/Cdh12/Ntm/Lama4/Ntn4/Zmiz1/Tenm4/Sdk1/Adamts18/Plxna4/Ccn4/Cdh22/Angpt1/Dscam/Pde4d/Prkca/Fat
GO:0009605	response to external stimulus	212	0.334698	1.29351	0.0153985	0.0153985	0.289142	676	tags=49%, list=41%, signal=33%	Apobec1/Ptprc/Myo1f/Crtam/Il16/Ptpn22/Flt1/Glra1/Fgf1/Il20rb/Robo3/Aqp4/Kank2/Colec12/Parp9/Il12rb2/Tnr/Smoc2/Herc6/Mkx/Pde5a/Htr2a/Ciita/P2rx7/Igf1/Stat1/Vegfc/Vtn/Rnf213/Chd7/Asic2/Slc9a9/Ryr2/Rnf152/Mapk11/Otof/Hgf/Abca1/Adamts18/Plxna4/Ccn4/Alk/Angpt1
GO:0090207	regulation of triglyceride metabolic process	4	0.794657	1.6076	0.0154466	0.0154466	0.289142	1	tags=25%, list=0%, signal=25%	Apobec1
GO:1900182	positive regulation of protein localization to nucleus	6	0.723221	1.64325	0.0155039	0.0155039	0.289142	172	tags=50%, list=10%, signal=45%	Ptpn22/Parp9/Zic1
GO:0031643	positive regulation of myelination	3	0.846107	1.56513	0.015553	0.015553	0.289142	256	tags=100%, list=16%, signal=85%	Igf1/Tenm4/Hgf
GO:0031579	membrane raft organization	4	0.794289	1.60685	0.0155809	0.0155809	0.289142	234	tags=75%, list=14%, signal=65%	Ptprc/Colec12/Abca7
GO:0031099	regeneration	22	0.513078	1.5864	0.0156636	0.0156636	0.289142	567	tags=68%, list=34%, signal=45%	Gfap/Tnr/Rtn4rl2/Igf1/Vtn/Hgf/Xylt1/Bin3/Kremen1/Ntrk3/Matn2/Rtn4rl1/Large1/Nfib/Itpr1
GO:0006952	defense response	105	0.371772	1.37884	0.0156984	0.0156984	0.289142	190	tags=19%, list=12%, signal=18%	Apobec1/Ptprc/Myo1f/Afap1l2/Crtam/Il16/Tspan18/Ptpn22/Il20rb/Aqp4/Colec12/Parp9/Herc6/Pde5a/Ciita/P2rx7/Igf1/Stat1/Bmpr1b/Rnf213
GO:0002067	glandular epithelial cell differentiation	7	0.690606	1.6387	0.0159847	0.0159847	0.292493	211	tags=57%, list=13%, signal=50%	Bmp5/Cdk6/Pax6/Neurod1
GO:0001775	cell activation	78	0.391544	1.41892	0.0162	0.0162	0.292493	527	tags=44%, list=32%, signal=31%	Ptprc/Myo1f/Crtam/Il16/Ptpn22/Il20rb/Inpp5d/Itpkb/Cdk6/Pde5a/Mertk/P2rx7/Igf1/Crhr1/Chd7/Zmiz1/Ccnd3/Adamts18/Runx2/Blnk/Prkca/Ubash3b/Rps6ka1/Zbtb16/Pparg/Zeb2/Tcf4/Pram1/Tox/Prkg1/Mef2c/Flt3/Ptprj/Zfp608
GO:0036230	granulocyte activation	4	0.791098	1.6004	0.0162525	0.0162525	0.292493	13	tags=50%, list=1%, signal=50%	Myo1f/Il16
GO:0042119	neutrophil activation	4	0.791098	1.6004	0.0162525	0.0162525	0.292493	13	tags=50%, list=1%, signal=50%	Myo1f/Il16
GO:0042073	intraciliary transport	5	-0.690621	-1.83147	0.0162639	0.0162639	0.292493	514	tags=100%, list=31%, signal=69%	Wdpcp/Kif17/Tub/Ift88
GO:0006623	protein targeting to vacuole	6	-0.592931	-1.71689	0.0165333	0.0165333	0.295941	675	tags=100%, list=41%, signal=59%	Vps8/Vps13d/Vps13c/Pxk/Ap3d1
GO:0022407	regulation of cell-cell adhesion	41	0.444114	1.50911	0.01665	0.01665	0.296376	416	tags=41%, list=25%, signal=32%	Ptprc/Crtam/Ptpn22/Il20rb/Itpkb/Tnr/Pde5a/Igf1/Zmiz1/Adamts18/Pde4d/Prkca/Ubash3b/Magi1/Zbtb16/Itga6/Kif26b
GO:0008089	anterograde axonal transport	8	-0.519219	-1.72829	0.0167131	0.0167131	0.296376	797	tags=100%, list=48%, signal=52%	Rab27b/Kif1c/Agbl4/Spg7/Trak2/Ap3d1/Kif1a
GO:0009617	response to bacterium	38	0.452885	1.52418	0.0168793	0.0168793	0.297054	553	tags=55%, list=34%, signal=38%	Myo1f/Ptpn22/Colec12/Il12rb2/Herc6/P2rx7/Stat1/Rnf213/Chd7/Slc9a9/Abca1/Pde4d/Prkca/Tnfrsf11a/Adgrb1/Ppm1e/Dab2ip/Mef2c/Abcd2/Nfib/Nos1
GO:1901617	organic hydroxy compound biosynthetic process	13	0.589714	1.64005	0.0170424	0.0170424	0.297054	138	tags=31%, list=8%, signal=28%	Bmp5/Fgf1/Itpkb/Epas1
GO:0043489	RNA stabilization	5	0.748833	1.61394	0.0170679	0.0170679	0.297054	1	tags=20%, list=0%, signal=20%	Apobec1
GO:0032609	type II interferon production	9	0.646714	1.64324	0.0171409	0.0171409	0.297054	92	tags=44%, list=6%, signal=42%	Crtam/Ptpn22/Il20rb/Il12rb2
GO:0032649	regulation of type II interferon production	9	0.646714	1.64324	0.0171409	0.0171409	0.297054	92	tags=44%, list=6%, signal=42%	Crtam/Ptpn22/Il20rb/Il12rb2
GO:2000586	regulation of platelet-derived growth factor receptor-beta signaling pathway	3	-0.836375	-1.68513	0.0173259	0.0173259	0.297575	273	tags=100%, list=17%, signal=84%	Lrp1/Hip1
GO:0043567	regulation of insulin-like growth factor receptor signaling pathway	4	0.788195	1.59452	0.0173271	0.0173271	0.297575	167	tags=50%, list=10%, signal=45%	Bmp5/Igf1
GO:0051241	negative regulation of multicellular organismal process	134	0.355069	1.33762	0.0174982	0.0174982	0.297837	429	tags=37%, list=26%, signal=30%	Ptprc/Crtam/Adra1d/Ptpn22/Flt1/Glra1/Il20rb/Inpp5d/Aqp4/Tnr/Cbln1/Mkx/Cdk6/Pax6/Pde5a/Mertk/Fstl4/Zfp423/P2rx7/Igf1/Aldh1a1/Stat1/Vtn/Crhr1/Chrm3/Etv4/Lama4/Tgfbr1/Mapk11/Hgf/Adamts18/Ccn4/Angpt1/Pde4d/Trpc5/Ubash3b/Ptprg/Adgrb1/Npr3/Col4a2/Ldlrad4/Trim62
GO:0030101	natural killer cell activation	6	0.718316	1.6321	0.0175957	0.0175957	0.297837	134	tags=50%, list=8%, signal=46%	Ptprc/Ptpn22/Mertk
GO:0006641	triglyceride metabolic process	7	0.687506	1.63134	0.0176548	0.0176548	0.297837	1	tags=14%, list=0%, signal=14%	Apobec1
GO:0002698	negative regulation of immune effector process	7	0.68743	1.63116	0.0176548	0.0176548	0.297837	36	tags=43%, list=2%, signal=42%	Ptprc/Svep1/Il20rb
GO:0045444	fat cell differentiation	29	0.479719	1.55189	0.0179695	0.0179695	0.301812	718	tags=79%, list=44%, signal=46%	Ccdc3/Mkx/Htr2a/Medag/Zfp423/Igf1/Lama4/Ccn4/Jdp2/Zbtb16/Pparg/Itga6/Sh3pxd2b/Arid5b/Stk3/Trio/Per2/Zbtb7c/Zfpm2/Ncor2/Fbn1/Rora/Axin2
GO:0090100	positive regulation of transmembrane receptor protein serine/threonine kinase signaling pathway	8	0.663766	1.6325	0.0180948	0.0180948	0.302582	396	tags=75%, list=24%, signal=57%	Bmp5/Itga8/Zfp423/Tgfbr1/Pparg/Zeb2
GO:0034097	response to cytokine	62	0.40722	1.44614	0.0182055	0.0182055	0.302902	323	tags=32%, list=20%, signal=27%	Ptprc/Il16/Il20rb/Aqp4/Timp4/Ccdc3/Parp9/Il12rb2/Pax6/Ciita/Ptprt/Stat1/Vegfc/Mapk11/Angpt1/Prkca/Smpd4/Pid1/Timp3/Tnfrsf11a
GO:0002683	negative regulation of immune system process	41	0.442644	1.50412	0.0183551	0.0183551	0.302902	527	tags=51%, list=32%, signal=36%	Ptprc/Crtam/Svep1/Ptpn22/Il20rb/Inpp5d/Cdk6/Pde5a/Mertk/Igf1/Angpt1/Ubash3b/Pparg/Dab2ip/Dgkz/Ptgs2os/Zfpm1/Susd4/Flt3/Ptprj/Zfp608
GO:0045453	bone resorption	7	0.684732	1.62476	0.0184898	0.0184898	0.302902	323	tags=71%, list=20%, signal=58%	Inpp5d/P2rx7/Prkca/Ubash3b/Tnfrsf11a
GO:0046890	regulation of lipid biosynthetic process	15	0.562601	1.61584	0.0186012	0.0186012	0.302902	336	tags=47%, list=20%, signal=37%	Bmp5/Fgf1/Ccdc3/Htr2a/Igf1/Igfbp7/Atg7
GO:0051651	maintenance of location in cell	33	0.465996	1.53684	0.0186605	0.0186605	0.302902	298	tags=36%, list=18%, signal=30%	Ptprc/Tpcn2/Cemip/Htr2a/Itpr2/P2rx7/Plcb4/Chd7/Ryr2/Pde4d/Plch1/Ubash3b
GO:0002920	regulation of humoral immune response	4	0.783859	1.58575	0.0188046	0.0188046	0.302902	19	tags=50%, list=1%, signal=50%	Ptprc/Svep1
GO:0050870	positive regulation of T cell activation	13	0.586311	1.63058	0.0188761	0.0188761	0.302902	224	tags=38%, list=14%, signal=33%	Ptprc/Ptpn22/Itpkb/Igf1/Zmiz1
GO:1903039	positive regulation of leukocyte cell-cell adhesion	13	0.586311	1.63058	0.0188761	0.0188761	0.302902	224	tags=38%, list=14%, signal=33%	Ptprc/Ptpn22/Itpkb/Igf1/Zmiz1
GO:0002712	regulation of B cell mediated immunity	4	0.783472	1.58497	0.0190732	0.0190732	0.302902	19	tags=50%, list=1%, signal=50%	Ptprc/Svep1
GO:0002889	regulation of immunoglobulin mediated immune response	4	0.783472	1.58497	0.0190732	0.0190732	0.302902	19	tags=50%, list=1%, signal=50%	Ptprc/Svep1
GO:0032715	negative regulation of interleukin-6 production	6	0.712193	1.61819	0.0191953	0.0191953	0.302902	256	tags=67%, list=16%, signal=57%	Ptpn22/Inpp5d/Aqp4/Hgf
GO:0032331	negative regulation of chondrocyte differentiation	3	0.836375	1.54713	0.0194412	0.0194412	0.302902	272	tags=100%, list=17%, signal=84%	Mkx/Tgfbr1/Ccn4
GO:0061037	negative regulation of cartilage development	3	0.836375	1.54713	0.0194412	0.0194412	0.302902	272	tags=100%, list=17%, signal=84%	Mkx/Tgfbr1/Ccn4
GO:0032611	interleukin-1 beta production	6	0.711415	1.61642	0.0194414	0.0194414	0.302902	167	tags=50%, list=10%, signal=45%	Aqp4/P2rx7/Igf1
GO:0032651	regulation of interleukin-1 beta production	6	0.711415	1.61642	0.0194414	0.0194414	0.302902	167	tags=50%, list=10%, signal=45%	Aqp4/P2rx7/Igf1
GO:0001818	negative regulation of cytokine production	28	0.478873	1.54052	0.0195102	0.0195102	0.302902	280	tags=36%, list=17%, signal=30%	Ptprc/Ptpn22/Flt1/Il20rb/Inpp5d/Aqp4/Mertk/Igf1/Hgf/Angpt1
GO:0010595	positive regulation of endothelial cell migration	14	0.571938	1.61863	0.0196057	0.0196057	0.302902	287	tags=50%, list=17%, signal=42%	Fgf1/Ccbe1/Smoc2/Igf1/Vegfc/Angpt1/Prkca
GO:0008589	regulation of smoothened signaling pathway	5	0.741691	1.59854	0.0196153	0.0196153	0.302902	265	tags=80%, list=16%, signal=67%	Evc/Scube1/Zic1/Runx2
GO:0010466	negative regulation of peptidase activity	15	0.558623	1.60441	0.0197704	0.0197704	0.302902	356	tags=53%, list=22%, signal=42%	Timp4/Igf1/Vtn/Hgf/Rps6ka1/Timp3/Spock1/Spink10
GO:0014855	striated muscle cell proliferation	14	0.571446	1.61723	0.01982	0.01982	0.302902	280	tags=50%, list=17%, signal=42%	Fgf1/Ccnb1/Tgfbr1/Tenm4/Mapk11/Hgf/Angpt1
GO:0031507	heterochromatin formation	6	0.709753	1.61265	0.0199336	0.0199336	0.302902	1	tags=17%, list=0%, signal=17%	Apobec1
GO:0070828	heterochromatin organization	6	0.709753	1.61265	0.0199336	0.0199336	0.302902	1	tags=17%, list=0%, signal=17%	Apobec1
GO:1900244	positive regulation of synaptic vesicle endocytosis	3	-0.822384	-1.65695	0.0199412	0.0199412	0.302902	296	tags=100%, list=18%, signal=82%	Ppp3cc/Lrrk2
GO:0043487	regulation of RNA stability	8	0.658363	1.61921	0.0200794	0.0200794	0.303791	1	tags=12%, list=0%, signal=13%	Apobec1
GO:0072583	clathrin-dependent endocytosis	7	-0.537195	-1.6769	0.0210006	0.0210006	0.316473	767	tags=100%, list=47%, signal=54%	Magi2/Dnajc6/Aak1/Dnm2/Gak/Gpr107
GO:2000648	positive regulation of stem cell proliferation	6	0.705096	1.60206	0.0217792	0.0217792	0.326914	265	tags=67%, list=16%, signal=56%	Ptprc/Vegfc/Tgfbr1/Runx2
GO:1903046	meiotic cell cycle process	11	-0.424205	-1.65918	0.0224359	0.0224359	0.33545	954	tags=100%, list=58%, signal=42%	Morc2b/Eif4g3/Mei1/Rps6ka2/Fmn2/Myh9/Sycp3/Ercc4/Sycp2/Sirt7
GO:0033077	T cell differentiation in thymus	7	0.675317	1.60242	0.0227842	0.0227842	0.337918	124	tags=43%, list=8%, signal=40%	Ptprc/Itpkb/Cdk6
GO:0048584	positive regulation of response to stimulus	191	0.334517	1.28585	0.0227977	0.0227977	0.337918	323	tags=26%, list=20%, signal=24%	Bmp5/Ptprc/Fyb/Afap1l2/Crtam/Il16/Svep1/Ptpn22/Flt1/Evc/Fgf1/Grin2c/Dpf3/Tmem108/Itpkb/Colec12/Parp9/Itga8/Ccbe1/Smoc2/Scube1/Cux2/Pde5a/Htr2a/Mid1/H2-T24/Zfp423/P2rx7/Igf1/Vegfc/Vtn/Crhr1/Bmpr1b/Schip1/Tgfbr1/Zmiz1/Abca7/Akap13/Hgf/Blnk/Ccn4/Bcar3/Angpt1
GO:0016553	base conversion or substitution editing	3	0.830331	1.53595	0.0228975	0.0228975	0.337918	1	tags=33%, list=0%, signal=33%	Apobec1
GO:0048844	artery morphogenesis	6	0.702864	1.59699	0.0230097	0.0230097	0.337918	306	tags=67%, list=19%, signal=54%	Chd7/Tgfbr1/Zmiz1/Eya1
GO:0043388	positive regulation of DNA binding	4	0.773585	1.56497	0.0231027	0.0231027	0.337918	376	tags=100%, list=23%, signal=77%	Pax6/Igf1/Neurod1/Pparg
GO:0051055	negative regulation of lipid biosynthetic process	6	0.702824	1.5969	0.0231328	0.0231328	0.337918	71	tags=33%, list=4%, signal=32%	Bmp5/Ccdc3
GO:1904706	negative regulation of vascular associated smooth muscle cell proliferation	6	0.702011	1.59506	0.0236249	0.0236249	0.338537	495	tags=100%, list=30%, signal=70%	Rgs5/Timp3/Pparg/Tafa5/Prkg1/Mef2c
GO:0050900	leukocyte migration	29	0.470295	1.5214	0.0238579	0.0238579	0.338537	26	tags=17%, list=2%, signal=17%	Myo1f/Crtam/Il16/Ptpn22/Flt1
GO:0006929	substrate-dependent cell migration	4	0.7683	1.55427	0.024043	0.024043	0.338537	3	tags=25%, list=0%, signal=25%	Ptprc
[truncated: 153 more rows]

## Sheet: Supplementary table 6
Supplementary table 6: Differentially expressed genes in L2/3 excitatory neuron cluster of E18 Cux2cre/cre mice versus wildtype control
[truncated: 1,442 more rows]

[truncated: 6 more sheets: Supplementary table 7, Supplementary table 8, Supplementary table 9, Supplementary table 10, Supplementary table 11, Supplementary table 12]
