# Supplementary material for: DNA damage burden causes selective CUX2 neuron loss in neuroinflammation
Source: Nature. 2026 Apr 1;653(8115):809–18. doi: 10.1038/s41586-026-10310-3 (PMC13190333; doi:10.1038/s41586-026-10310-3)
Supplement: Supplementary file 4 — Source Data Fig. 1 [file 41586_2026_10310_MOESM4_ESM.xlsx]

## Sheet: Figure1c
CTRL	MS
23.5772	17.8688
7.96178	51.4925
24.2513	30.6502
14.9289	35.7143
12.0332

## Sheet: Figure1d
CTRL	MS
4.87805	11.2241
6.05087	22.3881
5.09554	13.6223
4.9763	9.82143
2.48963

## Sheet: Figure 1e
CTRL	MS
6.42336	7.18931
7.72361	9.06667
5.25467	9.84116
5.35027	8.78462
5.36

## Sheet: Figure1f
CTRL	MS
12.5129	8.96661
6.21019	6.34328
11.2195	14.2415
11.3744	12.9464
17.0124

## Sheet: Figure1k
CTRL L1	CTRL L2/3/4	CTRL L5	CTRL L6	DTA L1	DTA L2/3/4	DTA L5	DTA L6
2.8	25.2	16.2	23.8	3	22	16.4	23.8
3	23.4	17.2	24.4	2.8	22.6	16.6	23.2
3.2	23.8	16.4	24.2	3	22.4	16	23.4
3.4	24.6	17.6	23	3.4	22.2	16	21.6
3.2	25.6	16	24	3.6	21.6	16.6	23

## Sheet: Figure1l
CTRL L1	CTRL L2/3/4	CTRL L5	CTRL L6	DTA L1	DTA L2/3/4	DTA L5	DTA L6
4.5	5	39.1667	80.5	5.16667	6.16667	42	79.1667
4.5	6.66667	39.1667	85	4.5	6	34.6667	81.5
5.66667	7.66667	47.8333	86	5	5.66667	46	78.5
4.66667	6.66667	35.8333	79.6667	4.16667	5	40.8333	82.8333
3.33333	6.33333	42.3333	77.8333	4.83333	5.33333	37.6667	76.1667

## Sheet: Figure1m
CTRL	DTA
291.833	246.833
304.833	251.167
285.833	244.667
273	256.333
	259.5

## Sheet: Figure2n
CTRL	DTA
324.6	289.286
320.833	277.333
296.8	281.8
302.2	285.6
341.6	278

## Sheet: Figure1o
CTRL	DTA
546.5	425
468.333	376
520.333	428

## Sheet: Figure1p
53BP1+ yH2AX+ PDDF (% of NeuN)							yH2AX+ foci/NeuN+ neuron
CTRL 5 wks	DTA 5wks	CTRL 10wk	DTA 10wk	CTRL17 wks	DTA 17 wks		CTRL	DTA
5.75555	1.1319	2.29574	7.59317	1.12157	7.95389		12	8
6.29213	3.82413	2.61035	6.68386	1.76084	8.99317		4	12
6.06061	1.77179	3.43048	8.68497	1.8057	10.7569		3	11
5.69306	3.38671	3.47948	4.15968	4.08361	4.33083		5	15
	3.83065						5	10
	3.60214						3	7
							6	11
							1	8
							7	20
							8	11
							4	12
							4	15
							5	6
							2	8
							3	6
							6	12
							6	10
							2	14
							5	15
							3	11
							5	13
							11	12
							8	10
							1	12
							6	13
							2	8
							7	5
							9	14
							5	8
							9	11
							5	11
							7	18
							6	14
							1	16
							5	10
							7	9
							3	12
							4	10
							7	17
							5	9
							5	14
							1	10
							5	17
							6	14
							5	12
							7	6
							10	16
							6	17
							10	10
							4	13
							8	10
							10	8
							13	7
							5	6
							7	4
							9	12
							13	13
							12	8
							5	8
							6	9
							8	8
							6	13
							6	8
							3	8
							7	4
							5	16
							4	9
							5	12
							6	9
							3	22
							6	6
							6	12
							14	20
							5	14
							7	15
							4	7
							7	17
							6	14
							8	14
							3	10
							16	10
							16	8
							10	16
							5	13
							10	9
							2	26
							4	23
							4	23
							8	22
							3	9
							3	16
							7	12
							7	8
							3	11
							7	11
							8	13
							4	8
							8	9
							6	7
							19	18
							5	22
							3	15
							5	11
							16	9
							18	11
							5	3
							7	6
							22	6
							3	9
							13	14
							16	5
							13	14
							13	17
							9	14
							9	19
							5	14
							3	11
							7	12
							6	15
							9	18
							11	10
							9	15
							3	12
							6	7
							9	20
							10	18
							13	13
							8	16
							24	19
							12	25
							12	11
							17	20
							9	13
							7	19
							7	22
							23	30
							8	18
							14	16
							5	13
							20	24
							17	21
							16	15
							9	18
							20	6
							7	22
							14	18
							14	29
							16	15
							1	23
							11	18
							17	30
							10	9
							19	25
							12	7
							10	9
							7	7
							5	9
							7	15
							19	8
							6	9
							13	18
							5	14
							8	12
							4	9
							6	15
							6	12
							8	15
							18	17
							3	19
							1	18
							3	9
							5	8
							14	12
							8	10
							10	7
							0	9
							11	6
							7	10
							18	8
							9	10
							3	10
							11	10
							4	11
							7	13
							8	4
							6	12
							5	3
							11	6
							7	1
							6	7
							5	5
							0	8
							8	8
							7	12
							7	11
							7	13
							0	5
							10	16
							6	10
							4	16
							9	9
							8	9
							7	6
							5	11
							6	14
							5	7
							6	9
							9	8
							3	7
							6	12
							6	20
							5	17
							2	6
							8	12
							5	6
							24	11
							5	9
							5	9
							4	18
							10	11
							1	15
							6	9
							15	12
							15	10
							9	16
							3	8
							9	12
							11	5
							3
							9
							16
							9
							7
							13
							4
							12
							12
							4
							8
							12
							15

[truncated: 2 more sheets: Figure1q, Figure1r]
