# Supplementary material for: DNA damage burden causes selective CUX2 neuron loss in neuroinflammation
Source: Nature. 2026 Apr 1;653(8115):809–18. doi: 10.1038/s41586-026-10310-3 (PMC13190333; doi:10.1038/s41586-026-10310-3)
Supplement: Supplementary file 5 — Source Data Fig. 2 [file 41586_2026_10310_MOESM5_ESM.xlsx]

## Sheet: Figure 2e
yH2AX+ foci/NeuN+ neuron			53BP1+ foci/NeuN+ neuron			Neurons with yH2AX+ 53BP1+ PDDF (% of neurons)
CTRL	Cux2cre/cre		CTRL	Cux2cre/cre		CTRL	Cux2cre/cre
2	0		0	0		2.05128	5.31915
2	1		0	2		1.86335	3.50877
3	0		2	0		1.21212	2.77778
1	6		0	2		2.12766	3.7037
2	5		0	5
0	1		0	0
0	3		1	0
0	1		0	3
1	3		0	0
2	0		1	1
1	1		1	0
5	1		3	0
0	2		0	0
0	0		0	0
2	0		0	0
0	2		0	0
5	0		0	0
3	2		2	1
1	3		0	0
0	3		0	0
3	0		0	0
2	1		0	0
0	2		0	2
5	3		1	0
3	0		0	0
3	0		0	2
0	5		0	2
0	0		0	0
0	0		0	1
0	3		0	1
0	5		0	4
0	0		0	0
1	4		0	3
4	1		2	0
2	4		0	2
0	2		0	0
4	2		1	0
0	2		0	0
2	12		0	7
1	3		0	2
9	4		5	3
7	4		5	1
0	2		0	0
0	7		0	3
2	0		0	0
1	1		0	0
3	1		0	0
1	3		0	1
0	1		0	1
0	3		0	1
1	2		0	1
0	2		0	2
0	1		0	1
3	1		1	0
2	0		0	1
6	6		8	3
1	1		0	0
1	0		0	0
4	3		2	1
0	0		0	1
0	3		0	0
1	0		0	0
1	1		0	0
0	3		1	3
2	1		2	0
2	3		1	2
1	5		0	1
3	0		0	1
1	0		0	0
1	3		0	0
3	1		1	1
1	5		0	0
1	3		0	0
2	2		0	1
2	7		2	7
1	2		1	0
2	1		1	0
0	7		0	0
2	6		2	5
5	6		2	1
3	0		2	0
1	6		2	0
8	4		8	0
0	3		0	0
3	2		0	0
0	0		0	0
3	1		0	0
3	0		0	0
2	1		0	0
0	3		0	0
2	4		0	0
0	0		0	0
0	9		0	0
0	3		0	0
5	5		2	0
0	2		0	0
2	8		2	5
2	0		0	0
2	3		0	3
3	5		0	2
1	1		0	0
0	2		0	0
2	1		0	0
1	2		0	0
0	0		0	0
0	6		0	1
2	2		0	1
0	2		0	0
2	6		0	4
1	0		0	0
3	2		0	0
1	0		0	0
3	4		0	1
1	1		0	1
0	1		0	0
1	1		0	1
0	1		0	0
0	1		0	0
0	2		0	0
1	1		0	1
2	1		1	3
2	3		2	3
1	2		0	2
4	2		1	0
1	2		0	1
0	4		0	3
0	4		0	1
2	6		0	1
1	0		0	1
1	5		0	1
3	2		0	1
3	7		0	1
1	0		0	2
1	3		0	0
2	2		0	0
3	1		0	0
2	3		0	0
3	3		0	0
1	2		0	0
2	1		0	0
3	4		0	2
0	0		0	0
2	5		0	0
1	3		0	0
2	2		0	1
1	1		0	1
0	2		0	0
2	0		0	0
2	0		0	1
1	3		0	0
1	0		0	0
3	3		1	0
3	2		0	1
0	4		0	0
1	5		0	0
0	3		0	0
0	4		0	0
0	2		0	0
2	0		0	0
2	3		0	1
0	1		0	0
0	1		0	1
0	3		0	0
0	1		0	0
0	2		0	0
1	2		0	0
2	5		1	2
0	3		0	0
0	1		0	0
2	0		0	0
2	0		0	0
1	3		0	1
2	1		0	0
1	10		0	1
2	5		0	0
0	5		0	3
2	0		0	3
3	0		0	0
3	0		0	0
2	3		0	2
1	0		0	0
0	2		0	0
0	0		0	0
1	1		0	0
2	2		0	0
3	2		1	3
1	0		0	0
0	2		0	0
0	6		0	2
1	0		0	0
0	2		0	0
1	1		0	0
3	2		0	3
1	0		0	0
1	5		0	9
2	2		0	5
2	1		0	1
0	2		0	2
1	0		0	0
0	5		0	3
0	0		0	0
0	0		0	0
0	1		0	2
2	2		0	5
2	0		2	0
0	0		0	0
0	0		1	0
0	0		0	0
1	4		0	2
1	2		0	3
1	1		0	0
0	1		0	1
0	3		0	1
3	2		0	2
0	0		0	0
1	1		0	0
8	0		0	0
1	0		0	0
0	0		0	0
1	5		0	2
0	2		1	2
3	1		0	0
4	0		2	0
3	3		0	4
3			0
0			0
1			0
0			0
0			0
1			0
0			0
1			0
3			0
2			0
2			0
1			0
0			0
0			0
1			0
1			0
1			1
2			0
2			1
2			0
1			0
1			0
0			0

## Sheet: Figure 2f
CTRL	Cux2cre/cre
1.04255	1.0145
1.05084	0.996398
1.06871	0.989984
1.05564	0.9352
1.02813

## Sheet: Figure 2h
CTRL Normoxia	CTRL Hypoxia+LPS	Cux2cre/cre Normoxia	Cux2cre/cre Hypoxia+LPS
442.833	456.667	412	359.5
441.167	441.333	404	322.667
455.167	427.667	437.5	363

## Sheet: Figure 2i
CTRL Hypoxia+LPS	Cux2cre/cre Hypoxia+LPS
5.05888	11.3161
7.91134	12.0334
10.6232	12.5592
	13.854

## Sheet: FIgure2j
ATF4 fl/fl	Cux2-CreER/ER ATF4fl/fl	Cuprizone ATF4 fl/fl	Cuprizone Cux2-CreER/ER ATF4fl/fl
249	241	230.111	189.556
255	214	248.778	189.889
239	200	252.444	202.556
230			202.222
