# Supplementary material for: DNA damage burden causes selective CUX2 neuron loss in neuroinflammation
Source: Nature. 2026 Apr 1;653(8115):809–18. doi: 10.1038/s41586-026-10310-3 (PMC13190333; doi:10.1038/s41586-026-10310-3)
Supplement: Supplementary file 6 — Source Data Fig. 3 [file 41586_2026_10310_MOESM6_ESM.xlsx]

## Sheet: Figure3a
	GFP-OE-1	GFP-OE-2	GFP-OE-3	GFP-OE-4	ATF4-OE 1	ATF4-OE 2	ATF4-OE 3	CUX2-OE 1	CUX2-OE 2	CUX2-OE 3	CUX2-OE 4
UT	0.02759	0.02323	0.02233	0.01694	0.0153	0.02204	0.05061	0.01155	0.01059	0.01111
TBHP 1hr	1	1	1	1	1	1	1	1	1	1	1
2hr recovery	0.2608	0.1576	0.38	0.09167	0.106	0.06628	0.07481	0.1614	0.1126	0.1931	0.02915
3hr recovery	0.2039	0.1885	0.3665	0.05023	0.04387	0.06211	0.03388	0.1311	0.06867	0.06316	0.04332
4hr recovery	0.08077	0.2437	0.149	0.1712	0.03235	0.04985	0.03325	0.08717	0.03995	0.1294	0.01839

## Sheet: Figure3b
GFP-OE	ATF4-OE	CUX2-OE
75.9657	33.3333	23.1405
75.1412	37.5	22.4638
66.8394	25.7143	27.0221
71.0526	45
85.0649

## Sheet: Figure3c
GFP +luc2	CUX2 +luc2	GFP +RPA3-luc2	CUX2-OE +RPA3-luc2
1	1.69598	1	1.79542
1	1.63978	1	2.33365
1	0.966946	1	2.71917
1	1.54912	1	3.78012
1	1.1265	1	3.4818
		1	2.91953

## Sheet: Figure3d
CUX2-OE + Ctrl siRNA	CUX2-OE + Rpa3 siRNA
22.7092	47
22.3837	42.8941
21.4567	32.0955

## Sheet: Figure 3e
Ctrl siRNA + TBHP	RPA3 siRNA + TBHP	CUX2OE + Ctrl siRNA + TBHP	CUX2 OE + RPA3 siRNA + TBHP
72.5979	72.0641	100.214	63.5231
75.2669	78.4698	116.274	67.2598
67.2598	59.2527	112.42	92.3488
78.389	48.9194	90.1768	67.1906
76.6208	45.9725	86.6405	53.0452
70.7269	35.9528	155.01	85.4617
		85.4093
		85.4093
		76.8683

## Sheet: Figure 3f
UT	DNA-PKi	GFP-OE	CUX2-OE	RPA3-OE	ATF4-OE	Ctrl-siRNA	Cux2-siRNA	Rpa3-siRNA	Atf4-siRNA	Cirbp-siRNA
0.771574	0.276046	0.904691	2.78515	2.01873	1.50299	0.909633	0.081788	0.32267	0.026114	0.025801
1.4845	0.462911	0.900851	2.62354	1.57219	1.76632	1.29123	0.123398	0.399105	0.062563	0.053382
0.525372	0.591581	0.932405	2.17677	1.69323	1.65629	0.759799	0.088173	0.260946	0.042537	0.013278
1.21855	0.795942	0.812471	2.38697	1.22436	1.98713	1.03933	0.094775	0.206396	0.026093	0.025044
