# Supplementary material for: DNA damage burden causes selective CUX2 neuron loss in neuroinflammation
Source: Nature. 2026 Apr 1;653(8115):809–18. doi: 10.1038/s41586-026-10310-3 (PMC13190333; doi:10.1038/s41586-026-10310-3)
Supplement: Supplementary file 7 — Source Data Fig. 4 [file 41586_2026_10310_MOESM7_ESM.xlsx]

## Sheet: Figure4c
CTRL	CTRL+ IFNy	NAC + IFNy	MT + IFNy
0.0345246	0.028471	0.0202267	0.0260452
0.0346035	0.0216184	0.018641	0.0270426
0.034213	0.0234377	0.0188594	0.0264844
0.0343033	0.0355416	0.0181355	0.0254232
0.0345883	0.0233505	0.0196065	0.0268292
0.0326808	0.0230645	0.0183157	0.0271377
0.0346637	0.0230747	0.0190244	0.0265589
0.0347349	0.0258075	0.0182131	0.0275077
0.0350429	0.0247142	0.0204057	0.0257328
0.0352337	0.0493262	0.0181624	0.0286552
0.0339417	0.0223113	0.0238728	0.0353965
0.0350218	0.0248803	0.0185723	0.0258841
0.0371294	0.0232336	0.0175354	0.0270834
0.0351197	0.022952	0.0202631	0.0256088
0.0328507	0.022821	0.0202449	0.0256867
0.0359428	0.0235745	0.0197636	0.027074
0.0352579	0.023704	0.0291159	0.0263319
0.0354587	0.022842	0.0206691	0.0360312
0.0344557	0.0238919	0.0197139	0.0250542
0.0346568	0.0229645	0.02048	0.0259893
0.0337813	0.0235174	0.018586	0.0268047
0.0364717	0.0219283	0.0181432	0.0253557
0.0351565	0.0217183	0.0194104	0.0392915
0.0355486	0.0229646	0.0192297	0.0264155
0.0348585	0.0232032	0.0182058	0.0282884
0.0349141	0.0239849	0.0202886	0.0320926
0.0346865	0.0235865	0.0191467	0.0258586
0.0345183	0.022617	0.0194478	0.0265467
0.0349553	0.0234906	0.0189597	0.0258963
0.034576	0.0237621	0.0165896	0.0263966
0.0342264	0.0243503	0.0194162	0.0328352
0.0356776	0.02309	0.0200097	0.0272796
0.035007	0.0239007	0.021366	0.0269413
0.0344889	0.0387235	0.0189027	0.0251404
0.0347979	0.0293652	0.0181858	0.0324928
0.034359	0.0233226	0.0197543	0.0281583
0.0347115	0.0234056	0.0182776	0.0267425
0.0341141	0.0220209	0.0181334	0.0251088
0.0335119	0.0253159	0.019082	0.0284424
0.0347747	0.0255646	0.0182506	0.0259204
0.0340532	0.0245862	0.018049	0.0262853
0.0349846	0.0315618	0.0196736	0.0274383
0.0358721	0.0234682	0.019886	0.0257634
0.0343714	0.0225458	0.020405	0.0257506
0.0340927	0.021301	0.0191921	0.0402086
0.0338834	0.0215738	0.0200072	0.0256636
0.0338348	0.0223444	0.0185548	0.0270339
0.034206	0.0269172	0.0179766	0.0283336
0.0339943	0.0385181	0.0203165	0.0283738
0.0343674	0.0416473	0.0177426	0.0274675
0.0342762	0.0243134	0.0353212	0.0286063
0.0336067	0.0239403	0.0208552	0.0283984
0.034237	0.0240291	0.0180312	0.0265848
0.0345307	0.0248438	0.0177346	0.0276192
0.0344137	0.0221821	0.0190167	0.0267381
0.0349578	0.0241866	0.0205072	0.0265931
0.0351875	0.0240358	0.0197252	0.0253652
0.0339585	0.0220044	0.0184349	0.026005
0.0345201	0.0224621	0.0176203	0.0261283
0.0510962	0.0233895	0.0191267	0.0265744
0.0357145	0.0226213	0.0191134	0.0315795
0.0352947	0.0373366	0.0198428	0.0265069
0.0391071	0.0236926	0.0214736	0.0282407
0.0446258	0.0237871	0.0204543	0.0274097
0.0345263	0.0244549	0.0183817	0.024196
0.0344151	0.0422496	0.0182878	0.0256782
0.0343958	0.0377938	0.0199284	0.0263344
0.0342229	0.0264281	0.0201783	0.0259209
0.0351489	0.0403004	0.0188539	0.0268801
0.0333855	0.0234593	0.0181219	0.0268027
0.0356016	0.039072	0.0189064	0.0262777
0.0339198	0.0241706	0.0191529	0.0260814
0.0348531	0.0396782	0.019532	0.0265576
0.0366793	0.0230636	0.018417	0.0277639
0.0326288	0.0413279	0.0201252	0.0261798
0.0346691	0.0255179	0.0189992	0.0267672
0.0355399	0.0246683	0.0193069	0.0273284
0.0344806	0.0234397	0.0183986	0.0259725
0.03164	0.0241776	0.0188084	0.0265915
0.0337536	0.0244807	0.0187787	0.0268957
0.0322759	0.034346	0.0198711	0.0266721
0.0358212	0.022775	0.0194639	0.0267439
0.0321529	0.022951	0.0195632	0.0269349
0.0354165	0.0240425	0.017704	0.0286394
0.0328754	0.0233997	0.0225318	0.026363
0.0350133	0.0254886	0.0271833	0.0268675
0.0349919	0.0277656	0.0194094	0.0255429
0.0355875	0.0258629	0.0199908	0.0323113
0.0352903	0.0227596	0.0185936	0.0261221
0.0342418	0.0401161	0.0257768	0.0277684
0.0349475	0.0225409	0.0317701	0.0292278
0.0350516	0.0227779	0.0194741	0.0263133
0.0362896	0.0224947	0.0188638	0.0262109
0.0359038	0.0229553	0.0186557	0.032593
0.0345734	0.032966	0.024481	0.0421637
0.0325486	0.022588	0.0186373	0.0263228
0.0326657	0.0476342	0.0190896	0.0262229
0.0352188	0.0253212	0.0186174	0.0291543
0.034863	0.0240194	0.0188302	0.0269478
0.0337902	0.0229254	0.019449	0.0270448
0.0364667	0.0227772	0.0191046	0.0259476
0.0356533	0.0228036	0.0195829	0.026045
0.0324995	0.0239123	0.0201076	0.0287661
0.0392767	0.023668	0.0184533	0.0281798
0.0333949	0.0331737	0.018869	0.0272693
0.0338106	0.0247858	0.0197731	0.0273471
0.0347253	0.0222063	0.0270983	0.0271997
0.0347516	0.0238217	0.0200494	0.0276488
0.0326726	0.0224573	0.0190767	0.0265313
0.0345465	0.0290388	0.0191458	0.0258222
0.0341678	0.024138	0.0285933	0.0352619
0.0355428	0.0223142	0.0203773	0.0272333
0.0456258	0.0230267	0.0187179	0.0266121
0.0353232	0.0235709	0.0195119	0.0264002
0.0358509	0.0256698	0.0185719	0.0255864
0.0344131	0.0246151	0.0195385	0.0282821
0.034256	0.0217248	0.0184328	0.0294666
0.0330317	0.0213592	0.0291957	0.0273098
0.0345808	0.0254799	0.0216379	0.0269497
0.0319867	0.0283602	0.0191837	0.025524
0.0342092	0.0229351	0.0196226	0.0266697
0.0349325	0.0224256	0.018888	0.0284991
0.0344786	0.0380245	0.0189349	0.0276271
0.0343413	0.0236992	0.0302368	0.0278291
0.033328	0.023327	0.0202389	0.030515
0.0346402	0.0302697	0.0202043	0.0267917
0.0344986	0.0225811	0.0258757	0.0261002
0.0343534	0.023342	0.0196969	0.0269494
0.0344298	0.0235377	0.0169923	0.0262361
0.0349781	0.0235875	0.0193175	0.0260866
0.0341933	0.0246192	0.0196482	0.0260418
0.0340099	0.0217828	0.019504	0.0284469
0.0405381	0.0218715	0.0182898	0.0255989
0.0347402	0.0538343	0.0182273	0.0269854
0.0351657	0.0380485	0.0322158	0.0279794
0.0344444	0.0225521	0.0218049	0.0316668
0.0342816	0.0227114	0.0188945	0.0274326
0.0341532	0.0225423	0.0195289	0.0266484
0.033555	0.0217335	0.0192656	0.0275615
0.0379529	0.022942	0.0202038	0.0267041
0.0340383	0.0228712	0.0183183	0.0269483
0.0344905	0.0230079	0.0186218	0.02581
0.0362208	0.0224456	0.0187543	0.026071
0.035385	0.0221277	0.0188251	0.0250485
0.0364569	0.021513	0.018092	0.0267635
0.0341141	0.0232244	0.0194165	0.0255235
0.034444	0.0224343	0.0195881	0.0268197
0.0347913	0.0224802	0.026321	0.0268981
0.0343204	0.0239915	0.019607	0.0266925
0.03503	0.0227534	0.0185679	0.0258251
0.034118	0.0388598	0.0272681	0.0260667
0.0324048	0.0233887	0.0216773	0.0275837
0.0354514	0.0221154	0.025294	0.025512
0.0348163	0.0228988	0.0208974	0.0263716
0.0381776	0.0389826	0.020433	0.0261353
0.034835	0.0231977	0.0197418	0.0271875
0.0351147	0.022485	0.0229807	0.0257293
0.0342067	0.0229874	0.0186511	0.0255163
0.033665	0.0226645	0.0327433	0.0256583
0.0339692	0.0224704	0.0178781	0.027893
0.0394503	0.0222299	0.0187227	0.0259409
0.033296	0.0226057	0.0193943	0.0258108
0.0323477	0.0221805	0.0201586	0.0278131
0.0332864	0.027768	0.0191535	0.0280855
0.0343804	0.0226001	0.0235365	0.0256296
0.0349233	0.021077	0.0197764	0.0261507
0.0343122	0.0218802	0.0219075	0.0283787
0.033601	0.0220315	0.019609	0.0266406
0.0317002	0.0214415	0.0180333	0.0305368
0.0332955	0.0224005	0.0200843	0.0264698
0.0339741	0.0227239	0.0234787	0.0271903
0.0349161	0.0227865	0.0165152	0.0278571
0.0351419	0.0234882	0.0195798	0.0260236
0.0355351	0.0223519	0.017454	0.0255307
0.0385516	0.0229181	0.0188757	0.0258219
0.0335871	0.0426588	0.0198487	0.0256931
0.0348248	0.0219026	0.0182985	0.0262857
0.0348457	0.023345	0.0164615	0.0265204
0.0334795	0.0228309	0.0189666	0.02671
0.0335152	0.0232522	0.019326	0.0263825
0.034383	0.0226987	0.0177906	0.0337462
0.0337899	0.0212638	0.0195575	0.0277918
0.0339738	0.0233624	0.0189709	0.026108
0.034603	0.0231664	0.0191667	0.0343401
0.0336032	0.0209475	0.0199197	0.0325204
0.0334865	0.0246484	0.0210363	0.0262315
0.0359596	0.0218283	0.0199468	0.0279809
0.0339607	0.0223593	0.0193387	0.0260703
0.0355939	0.0221564	0.0190958	0.0280854
0.036015	0.0215501	0.0193082	0.0268067
0.0348917	0.0225463	0.0212468	0.0264928
0.0342847	0.022582	0.0198314	0.0269081
0.0350377	0.0220546	0.0193117	0.0276345
0.0357456	0.0216375	0.0205172	0.0272514
0.0349297	0.0225258	0.0198584	0.0263889
0.0371371	0.0235603	0.0213899	0.0323991
0.0346054	0.0230114	0.0225929	0.0261106
0.0357781	0.0224624	0.0203748	0.0255057
0.0342915	0.023932	0.0206803	0.0269461
0.0358569	0.022562	0.0194469	0.0259111
0.033918	0.0228498	0.0207045	0.0266371
0.0349945	0.0223931	0.0190634	0.0263344
0.0348249	0.0226837	0.0189851	0.0267991
0.0332748	0.0249534	0.0279249	0.02578
0.0341477	0.0273928	0.0192895	0.0260604
0.0358533	0.0235641	0.0193009	0.0273582
0.0352897	0.0221116	0.0205303	0.0260306
0.034026	0.0226359	0.0202957	0.0261711
0.0346738	0.0461189	0.0204492	0.0275799
0.0353803	0.0239681	0.0202297	0.0266161
0.0346017	0.0271651	0.0206835	0.0267639
0.0350099	0.0242551	0.0330153	0.0267119
0.0329916	0.0234302	0.0183211	0.0274566
0.0345629	0.0224598	0.0189509	0.0267859
0.0356853	0.0233036	0.0194034	0.0270301
0.0347493	0.0265888	0.0191797	0.0269756
0.0458273	0.0236084	0.0199724	0.0291586
0.0350562	0.0254806	0.0217295	0.0263492
0.0339134	0.0228932	0.0189284	0.0249599
0.0348046	0.021284	0.0201745	0.0361694
0.0352466	0.029269	0.0202088	0.0335084
0.0357519	0.0256602	0.0196173	0.0264771
0.0389978	0.0235272	0.0199366	0.0279123
0.0345109	0.0225985	0.020013	0.0276179
0.0344439	0.024479	0.0185417	0.025996
0.0351176	0.0257462	0.019661	0.0256893
0.0335159	0.0244398	0.0195314	0.0267479
0.0340562	0.022457	0.0210893	0.0262981
0.0426712	0.0232154	0.0206916	0.029135
0.0347258	0.0226535	0.0195607	0.0275647
0.035695	0.0260315	0.0186128	0.0274156
0.03226	0.0450509	0.0189917	0.0287137
0.0339526	0.0467271	0.0200539	0.0261519
0.0345078	0.0222472	0.02024	0.0266516
0.0348176	0.0229869	0.0185617	0.0257981
0.0347133	0.0230993	0.0192989	0.0260959
0.0347927	0.0243776	0.0291301	0.0262856
0.0365747	0.0221455	0.0288227	0.0317688
0.0343518	0.0232445	0.0202938	0.026049
0.0345892	0.0223175	0.0201309	0.0257624
0.0347348	0.0217671	0.0189622	0.0339367
0.0354039	0.023772	0.0185912	0.0272067
0.033965	0.0222583	0.0288298	0.0280284
0.0347006	0.0210244	0.0193172	0.0335032
0.0456044	0.0285943	0.0176247	0.0259323
0.0338655	0.0220493	0.0177196	0.0267445
0.0332102	0.0238097	0.0224333	0.0267218
0.0332261	0.0258267	0.0203083	0.0260845
0.0352892	0.0238223	0.0192941	0.0261707
0.0376654	0.0349682	0.0196484	0.0266789
0.0340792	0.0247172	0.0193592	0.0263151
0.0349218	0.0578363	0.0205428	0.0267303
0.0346493	0.0223512	0.0199702	0.0262061
0.0332836	0.0502936	0.019699	0.026899
0.0353533	0.0237416	0.0179771	0.0255976
0.0355546	0.0224925	0.0181127	0.0267637
0.0344148	0.0232421	0.0281571	0.0262278
0.0344076	0.024446	0.0189779	0.0352502
0.0342788	0.0419415	0.0326296	0.0265709
0.034218	0.0400715	0.0198616	0.0264242
0.0339592	0.0223361	0.019526	0.0265563
0.0333787	0.0297057	0.0182797	0.0250627
0.0326632	0.0217036	0.0186405	0.0259639
0.0338479	0.0227719	0.021278	0.0279751
0.0339193	0.0217162	0.0202498	0.0258196
0.0358695	0.0250142	0.0196349	0.0274944
0.0345203	0.0219419	0.0193848	0.0268522
0.0334144	0.0497557	0.0198409	0.0269093
0.0346427	0.0232427	0.0194221	0.0277516
0.0342294	0.0244523	0.0181436	0.0256989
0.0313258	0.0227301	0.0315414	0.0262792
0.039002	0.0330479	0.0184644	0.0273389
0.0347814	0.0283142	0.0190669	0.0261982
0.0345242	0.0234254	0.0222207	0.0448299
0.0332335	0.0237003	0.0187997	0.0256205
0.0368574	0.0226946	0.0190711	0.0265793
0.0349578	0.0271048	0.0200536	0.026329
0.0347789	0.045295	0.0188538	0.0256156
0.0359067	0.0248481	0.0216121	0.0269891
0.0345124	0.0238773	0.0201144	0.0257923
0.0320982	0.0221463	0.019321	0.0258759
0.0344565	0.0291073	0.0188234	0.0290791
0.0349235	0.0229619	0.0434612	0.0272425
0.0339387	0.0240564	0.0196134	0.027443
0.0343844	0.036176	0.0345647	0.0262064
0.0439301	0.0249943	0.0201522	0.0270414
0.0387321	0.0250997	0.0199471	0.029125
0.0333803	0.0370062	0.0187906	0.0257989
0.0337164	0.0275715	0.0190615	0.027605
0.035395	0.0307238	0.0190392	0.0267347
0.0345724	0.0282994	0.0177382	0.026607
0.0341407	0.0437822	0.0375844	0.0261473
0.0349173	0.0281021	0.0192299	0.0271365
0.0357944	0.0453977	0.019298	0.0265487
0.0331695	0.0266887	0.0177316	0.0358455
0.0354834	0.0285573	0.0186059	0.0260728
0.0362493	0.0340059	0.0198641	0.0263343
0.0335655	0.0279253	0.0198934	0.0259158
0.0348639	0.0297187	0.0204548	0.0259425
0.0347751	0.0291176	0.0203553	0.0262676
0.0343886	0.0503421	0.0198722	0.0257963
0.033784	0.0295776	0.019797	0.0257986
0.0445343	0.0295034	0.0240984	0.0259062
0.0361149	0.0297432	0.0206577	0.0266395
0.0484572	0.0270019	0.0194102	0.0264248
0.0335439	0.0280233	0.0192633	0.0400437
0.036119	0.0272745	0.0194252	0.0261224
0.0336071	0.0269381	0.0197404	0.0277115
0.0341909	0.0295726	0.0195596	0.0267745
0.0326493	0.027834	0.0207819	0.0268455
0.035059	0.0295563	0.0197118	0.0271116
0.034458	0.027734	0.0234347	0.026615
0.033813	0.0281436	0.0197469	0.02774
0.035371	0.028175	0.0199706	0.0392828
0.0336408	0.028644	0.0203392	0.0258509
0.0346481	0.0286826	0.0178013	0.0260568
0.0343568	0.0286577	0.0220528	0.0256625
0.0339854	0.0280759	0.0197159	0.0265946
0.0355607	0.0292971	0.0191052	0.02807
0.0354706	0.0285985	0.0196701	0.0272143
0.0329113	0.0278278	0.0270582	0.0376201
0.0347232	0.03216	0.0196411	0.0256654
0.0344192	0.02884	0.0202129	0.0264601
0.0361918	0.0286964	0.019318	0.0261475
0.0351304	0.0281748	0.0196048	0.0253958
0.0337836	0.0294381	0.0200701	0.0259405
0.0354141	0.0291414	0.0184016	0.0259506
0.0339466	0.0275732	0.0212782	0.0276836
0.0351512	0.0277605	0.0186444	0.0260342
0.0336744	0.0298227	0.0195043	0.0269387
0.0343892	0.0295333	0.0197947	0.0260118
0.0338584	0.0576419	0.0201945	0.026708
0.043907	0.0287511	0.0195831	0.0262582
0.034803	0.0281176	0.0260411	0.0262392
0.0341913	0.0287497	0.0191691	0.0347679
0.0339421	0.036132	0.0216547	0.0369273
0.0340995	0.0291623	0.0196044	0.0263242
0.0330239	0.0288051	0.0203219	0.0258005
0.0358031	0.0326408	0.0308362	0.0333535
0.0326623	0.0325185	0.0198768	0.0271138
0.032769	0.0289096	0.0196483	0.0271671
0.0328332	0.0286562	0.0199517	0.0272976
0.0355565	0.0281078	0.0190858	0.0272277
0.0340588	0.0275105	0.0344791	0.0353527
0.0332173	0.0334588	0.0339212	0.0271437
0.034924	0.0293658	0.0215775	0.0354992
0.0349225	0.0293805	0.0184438	0.0261974
0.0348027	0.0353818	0.0188913	0.0275321
0.0338901	0.0287282	0.0209457	0.0317524
0.0350198	0.0292214	0.0196177	0.025412
0.034013	0.0302782	0.0194162	0.0262534
0.0345834	0.028329	0.0203562	0.0344427
0.0357759	0.0286447	0.0195563	0.0265617
0.0354101	0.0332831	0.0194961	0.0282873
0.0361315	0.0302022	0.0193602	0.0271598
0.0360456	0.028816	0.0190372	0.0261198
0.0337078	0.0280213	0.0186287	0.0287073
0.0349248	0.0291943	0.0191897	0.0260752
0.031634	0.0296335	0.0190491	0.0259856
0.0354862	0.0321483	0.0196768	0.0266309
0.034269	0.028857	0.0225583	0.0379432
0.0422238	0.0376037	0.0198921	0.027667
0.032522	0.0284148	0.0206525	0.0259151
0.0358731	0.0363366	0.0499559	0.0257134
0.0348232	0.0479968	0.02079	0.0248488
0.0363387	0.0321905	0.0197072	0.0273439
0.0350558	0.0293197	0.0220898	0.0263558
0.0352833	0.0275054	0.0363761	0.0264841
0.0355736	0.0288921	0.0193267	0.0263991
0.034725	0.0288198	0.019533	0.0331098
0.0366535	0.026287	0.0322136	0.0264729
0.031968	0.0295052	0.0191454	0.0251028
0.0341269	0.0503222	0.0195729	0.0249179
0.0334614	0.0316143	0.0203031	0.0259607
0.0367425	0.0295801	0.0199649	0.0273015
0.0319191	0.0283866	0.0193437	0.0252504
0.0351663	0.0290663	0.0189352	0.0254024
0.0352024	0.0295189	0.0210961	0.0264442
0.0363463	0.0290874	0.0195314	0.0269426
0.034029	0.0516405	0.0195969	0.0258994
0.0325417	0.0464417	0.041152	0.027441
0.0339764	0.0402173	0.0199418	0.026159
0.0437808	0.0292331	0.0252449	0.0260155
0.0349968	0.0308348	0.0199464	0.0283636
0.0340387	0.0310728	0.0203289	0.0332174
0.0331385	0.0304215	0.0225448	0.0281911
0.0380196	0.0314611	0.0194881	0.0260316
0.0377946	0.0288971	0.0309818	0.0267712
0.0340658	0.03078	0.0182935	0.0263119
0.0343436	0.0312738	0.019952	0.0273129
0.0355546	0.0291753	0.0222931	0.0273614
0.0338866	0.0549924	0.0321324	0.0266391
0.0347863	0.0551065	0.0199344	0.0257658
0.0366446	0.045053	0.0205276	0.0253013
0.0340939	0.0296496	0.0200049	0.0262857
0.0348748	0.0304159	0.0196299	0.0274341
0.034956	0.031481	0.0312809	0.0267084
0.033594	0.0308677	0.0204812	0.026153
0.0354091	0.0421325	0.0205568	0.0268209
0.0347646	0.0293045	0.0199173	0.0273245
0.0348372	0.0486261	0.0197372	0.0269745
0.0350093	0.0301859	0.0197945	0.026197
0.034238	0.0323367	0.0197021	0.0256329
0.0321844	0.0418309	0.0227624	0.0550613
0.0337529	0.0305314	0.0193737	0.0260615
0.0336899	0.0461093	0.03482	0.0262781
0.0362117	0.0299609	0.0196642	0.0268241
0.0342733	0.0293641	0.0365846	0.0261175
0.0353407	0.0302859	0.0195314	0.0317585
0.0350665	0.0298551	0.0192845	0.0329905
0.0344658	0.0428753	0.0183426	0.0266578
0.032135	0.0330838	0.0202908	0.0262385
0.0332444	0.0336848	0.0209501	0.0263216
0.0337783	0.0307782	0.0195719	0.0351742
0.0339876	0.0311371	0.0335093	0.0282719
0.0366358	0.0307888	0.0388401	0.0255823
0.03493	0.0309667	0.0199828	0.0360769
0.0343944	0.0324236	0.0198233	0.0261175
0.0330982	0.0303149	0.0183156	0.0361851
0.0340374	0.0299593	0.0477472	0.0257153
0.0342824	0.0300395	0.0187673	0.0306018
0.0340306	0.0319203	0.0204701	0.027839
0.0346433	0.0286634	0.0208656	0.0382882
0.0350065	0.0292792	0.0216735	0.0255138
0.034541	0.0303194	0.0192875	0.027845
0.0331251	0.0299335	0.0203512	0.0263451
0.0347506	0.0304503	0.0196532	0.0342795
0.0342401	0.0304867	0.019332	0.0265865
0.03216	0.0290796	0.0218861	0.0322912
0.0351883	0.0295967	0.0179899	0.0272473
0.0359515	0.0315351	0.0204053	0.0254795
0.0433676	0.0302912	0.0349361	0.0265461
0.0353458	0.0303385	0.0263967	0.0335999
0.0344209	0.0331464	0.0204827	0.0274804
0.0347405	0.0328893	0.0185454	0.0268133
0.0340479	0.0701574	0.016772	0.0258226
0.0336875	0.039182	0.0208223	0.0261792
0.0339532	0.0325422	0.0189262	0.036806
0.0362279	0.0315452	0.0183898	0.024861
0.0353875	0.039043	0.020474	0.0269285
0.032774	0.0360108	0.0208749	0.022469
0.0339379	0.0301761	0.0208335	0.0235044
0.0354291	0.0311242	0.017884	0.023828
0.0334257	0.0363427	0.0227274	0.0226016
0.0367948	0.0372468	0.0206234	0.0232728
0.0335407	0.0361891	0.0407377	0.022933
0.0340188	0.0335894	0.0198498	0.0226905
0.0357341	0.0277815	0.0464028	0.0238877
0.0367292	0.0312696	0.019081	0.0228648
0.0338366	0.042411	0.0208113	0.0252208
0.0332863	0.0458137	0.0273997	0.0323316
0.033992	0.0320384	0.0199422	0.0228227
0.0384393	0.0352527	0.0205528	0.023813
0.0318346	0.0322601	0.0184699	0.0232268
0.0349033	0.0319045	0.0214028	0.022907
0.0334393	0.0308939	0.0335285	0.0244854
0.0339998	0.0597265	0.0204554	0.0230881
0.0336778	0.0400542	0.0167695	0.0225267
0.0347949	0.0406489	0.0211405	0.0267664
0.0340598	0.0307465	0.0183556	0.0237334
0.0376019	0.0539182	0.0204885	0.0238487
0.0351459	0.0540704	0.0193349	0.0243097
0.0334019	0.0311926	0.022246	0.0238987
0.0343366	0.0403256	0.0216743	0.0367671
0.0351452	0.0297131	0.0190439	0.0247916
0.0356053	0.0556491	0.0219111	0.0230405
0.035995	0.0382114	0.0347664	0.0263125
0.0355435	0.0489338	0.0296441	0.0322259
0.0324196	0.0377996	0.0370249	0.0227583
0.0353195	0.0287211	0.0294435	0.0226832
0.035058	0.0330439	0.0298258	0.0231721
0.034792	0.0367032	0.0338878	0.0240056
0.0358299	0.0470043	0.0298799	0.0353129
0.0344734	0.0299805	0.0319344	0.0244408
0.0350592	0.0323425	0.0356308	0.0304499
0.0347386	0.0278938	0.0314416	0.0235174
0.0342562	0.0423743	0.0498724	0.0238771
0.0411641	0.0467491	0.03144	0.0288897
0.0357427	0.0318786	0.0362748	0.0226997
0.0346551	0.0301439	0.030233	0.022974
0.0527839	0.0459934	0.0323529	0.0241617
0.0351749	0.044504	0.0367672	0.0348752
0.0348326	0.0308795	0.0304797	0.0320354
0.0343056	0.0281679	0.0470957	0.0229281
0.0391536	0.0379033	0.0315436	0.0261363
0.034982	0.0294283	0.0294328	0.0246023
0.0355909	0.03204	0.0471662	0.0241687
0.0348789	0.0305969	0.039432	0.0244301
0.0348211	0.0322056	0.0407147	0.0226109
0.0345774	0.0374885	0.0320202	0.0240386
0.0360472	0.043152	0.0298551	0.0236019
0.0351588	0.0295332	0.0288454	0.023252
0.0355259	0.0318686	0.0295958	0.0261381
0.0349222	0.0289139	0.0368338	0.0232533
0.033547	0.0288699	0.0301154	0.0304617
0.0344781	0.030755	0.0308853	0.0233225
0.0353783	0.0340476	0.0299935	0.023465
0.0344043	0.0289043	0.0301594	0.0230222
0.0352261	0.0297141	0.0347336	0.0230451
0.0345111	0.0314894	0.0293818	0.0277601
0.0348239	0.0339396	0.030174	0.0237015
0.0361717	0.0297142	0.0291019	0.0232048
0.0371651	0.0287632	0.0302036	0.0239442
0.0366277	0.0299034	0.0292157	0.0223327
0.0346888	0.0289306	0.0289453	0.0229856
0.0334333	0.0286516	0.0376021	0.0234054
0.035191	0.029541	0.0293727	0.032604
0.0323271	0.0291236	0.029885	0.032558
0.0335245	0.0281209	0.0340404	0.0235508
0.0367201	0.0282917	0.0291852	0.0245632
0.0336039	0.0301693	0.0415423	0.0247702
0.0369411	0.0474757	0.0291348	0.0261313
0.0343504	0.029851	0.0298849	0.0224921
0.0341622	0.0289457	0.0293764	0.0321862
0.0539423	0.0289378	0.0297636	0.0257156
0.034109	0.028791	0.0296783	0.0232191
0.0351075	0.0279203	0.0294703	0.0227991
0.0348749	0.0297126	0.0286296	0.0305885
0.0363913	0.028865	0.0293117	0.0319152
0.0336612	0.0293977	0.0298023	0.022993
0.0348523	0.040513	0.0293393	0.0269383
0.0340913	0.0293989	0.0295066	0.0312074
0.0349918	0.0421911	0.0289617	0.0228881
0.0339553	0.0270362	0.0303737	0.027114
0.0357041	0.0285865	0.0290897	0.0329596
0.0354947	0.0310955	0.047797	0.0313528
0.0335204	0.0372416	0.0297558	0.0237665
0.035364	0.0281068	0.0314018	0.0236539
0.0314397	0.0545121	0.0312346	0.0249222
0.0317285	0.0487971	0.0292207	0.0235501
0.0345263	0.0292085	0.0298892	0.0292234
0.0365325	0.0455996	0.0291497	0.0244843
0.0357191	0.0284856	0.0328385	0.0319843
0.0344508	0.0323221	0.0306316	0.0237827
0.0344737	0.0344812	0.0332784	0.0231077
0.0345917	0.0329858	0.0385599	0.025296
0.0359024	0.0323747	0.0337563	0.0229235
0.0358066	0.0402115	0.0373769	0.0240556
0.0510269	0.0323073	0.0296115	0.0235587
0.035231	0.0361786	0.0316468	0.0241873
0.0360055	0.0326598	0.0313196	0.0243971
0.0346638	0.0322192	0.0291355	0.0235811
0.0353913	0.0375454	0.0290691	0.0220147
0.032934	0.0329832	0.0291124	0.0263555
0.0345333	0.0323837	0.0301294	0.0231116
0.0309134	0.0322943	0.0477885	0.0251888
0.0349442	0.0321207	0.0310559	0.0338585
0.0350336	0.0364707	0.0321599	0.0229624
0.0358012	0.0348884	0.0447665	0.0233365
0.0361791	0.0364354	0.0295736	0.0251923
0.0359671	0.0362682	0.0297884	0.0229793
0.0354205	0.0327199	0.0291937	0.0228976
0.0325637	0.0342832	0.0307003	0.0237975
0.0344851	0.0333976	0.0305658	0.0236401
0.0353142	0.0354517	0.0370144	0.0232536
0.0333442	0.0352088	0.0289537	0.0240742
0.036745	0.0424945	0.0294124	0.0252915
0.032996	0.0361212	0.0310964	0.0235195
0.0347402	0.0329322	0.0469124	0.0273151
0.0366362	0.0348774	0.0317537	0.0230897
0.0362022	0.0366373	0.0301516	0.0237326
0.0368634	0.0320456	0.029637	0.023844
0.0342814	0.0324199	0.0420656	0.025094
0.0337437	0.0333991	0.030015	0.0308475
0.0337117	0.0345043	0.0309737	0.0246812
0.0357944	0.0339019	0.0319344	0.0256074
0.0345455	0.0345205	0.0294796	0.0291239
0.0362847	0.0346783	0.0408455	0.0296579
0.032975	0.0359328	0.0389068	0.0242258
0.0350232	0.0336988	0.0293631	0.0236406
0.0343237	0.0364917	0.0298143	0.0231476
0.0349855	0.032399	0.0302058	0.0238154
0.0351374	0.0314506	0.0450669	0.0232985
0.0356429	0.03612	0.0308673	0.0225621
0.0443043	0.0349254	0.0344554	0.0236987
0.0356933	0.0334791	0.0300734	0.0267485
0.0342532	0.0316789	0.0290815	0.024328
0.0354049	0.0340084	0.0292984	0.0256827
0.0369923	0.0355116	0.041882	0.0251622
0.0345578	0.0362497	0.0403023	0.0220999
0.0341011	0.0348418	0.0306593	0.0230503
0.0340859	0.0334412	0.029175	0.0240182
0.0348232	0.0356176	0.0291711	0.02623
0.0346323	0.0352157	0.0295189	0.0304442
0.0354705	0.0346318	0.0401357	0.0269805
0.0356656	0.0330418	0.0298502	0.0230121
0.0347299	0.0324626	0.0303058	0.0238555
0.0365738	0.0329445	0.0297368	0.0232097
0.0352191	0.0371358	0.0392392	0.0245661
0.0340119	0.0339591	0.0295167	0.0236205
0.0361255	0.0360038	0.0287381	0.0234131
0.0375733	0.036021	0.0314173	0.0239996
0.0350938	0.0311998	0.0331946	0.0227381
0.0340913	0.0369041	0.0292695	0.025787
0.0349215	0.0347767	0.0304254	0.0246584
0.0342545	0.0330171	0.0505776	0.0248549
0.0567408	0.0354007	0.0298589	0.0344437
0.0348429	0.0330202	0.0326268	0.0237606
0.0349689	0.0312194	0.0307037	0.0242938
0.0363633	0.0346293	0.0378062	0.0240852
0.0338834	0.0319025	0.0345736	0.0224184
0.0343114	0.035676	0.0550083	0.0240097
0.0348765	0.0325404	0.0321792	0.0319364
0.0360262	0.0326887	0.0356853	0.0367673
0.0349574	0.0353455	0.0334127	0.0241146
0.0353771	0.0366879	0.0450149	0.0258546
0.0350996	0.0360528	0.0290066	0.0237964
0.0356804	0.0337182	0.0292958	0.0257955
0.0363492	0.0343482	0.0441162	0.0241613
0.0360029	0.0336573	0.0288934	0.0253217
0.0347626	0.0352917	0.0275999	0.0322211
0.0359207	0.0420289	0.0279643	0.0236417
0.0355633	0.034394	0.0415931	0.0303596
0.0348905	0.0355377	0.0513493	0.0248165
0.0352273	0.0346217	0.0379985	0.0237257
0.0355812	0.034682	0.0319394	0.0309309
0.0361369	0.034468	0.0296061	0.024253
0.036127	0.0347452	0.0347777	0.0235462
0.0340301	0.0328523	0.0442201	0.0244381
0.0358658	0.0349268	0.0302546	0.025162
0.0348862	0.0325708	0.0388989	0.0279983
0.0348949	0.032852	0.0431392	0.0237245
0.0342032	0.0353647	0.0299763	0.0240493
0.0357913	0.0364076	0.0292995	0.0235288
0.0362671	0.0364947	0.0351858	0.0335835
0.0355285	0.0330497	0.0297421	0.0314947
0.0349187	0.0341457	0.0371024	0.0247401
0.0353321	0.0337086	0.0293505	0.0237159
0.0337649	0.0427092	0.0295443	0.0245824
0.0338216	0.0347411	0.0290513	0.0233362
0.0353472	0.0371442	0.0372447	0.0243146
0.0336884	0.0370471	0.0317769	0.0231808
0.0352923	0.033429	0.0401074	0.0270244
0.051123	0.0339345	0.0289617	0.0242276
0.0349161	0.0356603	0.0316222	0.0232373
0.0351919	0.0353664	0.0307806	0.0228453
0.0349968	0.0332197	0.0294806	0.0242873
0.033719	0.0350722	0.0315542	0.0243184
0.0349046	0.0325268	0.029625	0.0239279
0.034387	0.0357536	0.0307077	0.0231156
0.0344458	0.0329691	0.0405097	0.0239651
0.0343585	0.0338851	0.0286868	0.0231724
0.0451242	0.0303065	0.0291719	0.024769
0.0337713	0.047032	0.0303604	0.0267537
0.0344048	0.033627	0.02962	0.0236895
0.0337041	0.0326377	0.0313478	0.0241732
0.0360615	0.0358293	0.0406485	0.0229737
0.0363155	0.0372675	0.0297024	0.0236427
0.0342012	0.0326905	0.0293196	0.0235874
0.0357299	0.0375335	0.0312664	0.0228502
0.034417	0.0342993	0.0307987	0.024242
0.0350701	0.0366706	0.0340928	0.0238475
0.0350458	0.0454117	0.0389057	0.0240123
0.0356605	0.0337752	0.0300706	0.0260362
0.0348271	0.0330165	0.0309203	0.0250529
0.0366984	0.0324046	0.0392822	0.0240003
0.0339305	0.0436656	0.0422523	0.0236374
0.034536	0.0480366	0.0345508	0.0241151
0.0348912	0.0475042	0.0305181	0.0228386
0.0337161	0.0363477	0.0401143	0.0226102
0.0347012	0.0341674	0.0303434	0.0240726
0.0380594	0.0323283	0.0311509	0.0233439
0.0356695	0.0336879	0.0303296	0.0238131
0.0346773	0.0334559	0.0314907	0.0352894
0.0350772	0.0318646	0.0293179	0.023121
0.0343108	0.0337297	0.0287669	0.0353362
0.0378003	0.0345101	0.0318919	0.0354577
0.0360577	0.033218	0.0397298	0.0231424
0.0332647	0.0328775	0.0296888	0.0232872
0.0337736	0.0336698	0.0444483	0.0263607
0.0353129	0.0365345	0.0304915	0.0250773
0.0348671	0.0333617	0.0298481	0.0229921
0.0348048	0.0329195	0.029018	0.0236361
0.0347123	0.0357808	0.0282089	0.0256494
0.034288	0.0349914	0.0331943	0.0348431
0.0417613	0.0346544	0.0299367	0.0248246
0.0346883	0.047343	0.0310278	0.0233305
0.035884	0.0343519	0.048762	0.0242512
0.0328069	0.0346951	0.0329508	0.0243096
0.0343298	0.0320532	0.0303058	0.0242275
0.0359935	0.0332166	0.0291454	0.0234853
0.036116	0.0331358	0.030478	0.0246083
0.0352193	0.0325212	0.0353006	0.0326283
0.033444	0.0330024	0.046242	0.03508
0.0361244	0.0346709	0.0379555	0.0230563
0.0354993	0.0332055	0.0544742	0.0236913
0.0366712	0.0339682	0.041766	0.0246334
0.0358665	0.0334601	0.0386205	0.0237945
0.0329261	0.0356355	0.0297456	0.0288796
0.0367041	0.0356226	0.0378855	0.0238329
0.0364145	0.0504731	0.0580589	0.030454
0.0339177	0.0469711	0.0330911	0.0259032
0.0371358	0.0335366	0.0386633	0.0248142
0.0359648	0.0325871	0.0325286	0.0232204
0.0359511	0.0331933	0.0294835	0.0237373
0.0351776	0.0436125	0.0431603	0.0239342
0.0348217	0.0335049	0.036002	0.0340363
0.0362526	0.0423593	0.0313349	0.03261
0.0348429	0.0314771	0.0311577	0.0248078
0.035948	0.0301407	0.0300874	0.024599
0.0343591	0.0571071	0.0302623	0.0229873
0.0353115	0.0345485	0.0441248	0.0247958
0.0354355	0.0323322	0.0441311	0.0304596
0.0352862	0.0328747	0.0313585	0.0255601
0.0369871	0.0338572	0.0302758	0.0248295
0.0349535	0.0329179	0.0575618	0.0236043
0.0375677	0.0322434	0.0304495	0.0244627
0.0328646	0.0324747	0.0393059	0.0234811
0.02737	0.033382	0.0491074	0.0242234
0.0240174	0.0331741	0.0315299	0.0234423
0.0247341	0.0409338	0.0335444	0.0243882
0.0474295	0.0342421	0.0326352	0.023672
0.033751	0.041446	0.0298735	0.022291
0.0254771	0.0340076	0.0405597	0.0304923
0.0422851	0.0373855	0.0441537	0.0237641
0.0237446	0.0460635	0.0482597	0.0238369
0.0358545	0.0391155	0.037175	0.0232927
0.030823	0.0346434	0.0309997	0.0256163
0.0230428	0.0335777	0.0389528	0.0227649
0.0232679	0.052855	0.0316966	0.0293587
0.029246	0.0392702	0.0400284	0.0251376
0.0226254	0.0328801	0.0331427	0.0337184
0.0217635	0.034331	0.0294217	0.0235074
0.0305876	0.0328588	0.0298462	0.0236378
0.0232181	0.0299298	0.0462214	0.033693
0.0363587	0.031575	0.0302941	0.0238963
0.0268844	0.0314076	0.0482945	0.0232698
0.0305898	0.0346621	0.0444087	0.022521
0.0290338	0.0321965	0.0308706	0.0233418
0.0268052	0.0343586	0.0304888	0.0242178
0.0255693	0.0459894	0.0373544	0.03017
0.02254	0.034205	0.0352243	0.0236525
0.0442169	0.0363212	0.0303134	0.0332425
0.0398926	0.0411714	0.0450819	0.0239862
0.0353818	0.0338685	0.0288934	0.0238921
0.0268668	0.0321508	0.0313553	0.0389785
0.0399827	0.0455298	0.031967	0.0409661
0.028584	0.0329353	0.0327447	0.0234039
0.0227881	0.0335277	0.032131	0.0242217
0.0430105	0.0491725	0.032229	0.0423096
0.025032	0.0510976	0.0419385	0.0247554
0.0234803	0.0321941	0.0310317	0.0222452
0.0285472	0.0393838	0.0431541	0.021744
0.022374	0.033419	0.0382924	0.0228826
0.043114	0.0519486	0.0367897	0.0355829
0.0230045	0.0401092	0.0350864	0.0351528
0.0363135	0.0324188	0.0304971	0.0292994
0.0243146	0.0326116	0.0399055	0.0233291
0.0335615	0.0374208	0.0322491	0.0239609
0.0223033	0.0335921	0.0333123	0.0228061
0.0225175	0.0469415	0.0310515	0.0240434
0.0228736	0.0327173	0.030353	0.050261
0.023721	0.0325281	0.0389601	0.0237198
0.0220966	0.0344907	0.0312502	0.0227405
0.0299961	0.0354997	0.0338737	0.0230835
0.0238669	0.035161	0.0358078	0.033183
0.0266229	0.0364961	0.0302921	0.024209
0.0251061	0.0419755	0.0299217	0.022635
0.026739	0.0331646	0.0412983	0.0237281
0.0276687	0.0391823	0.0397135	0.0236851
0.0225534	0.0341109	0.0434714	0.031702
0.029189	0.0322758	0.0325216	0.0229435
0.0237287	0.0330932	0.0320358	0.0256972
0.0305161	0.0451015	0.0451835	0.0216798
0.0254749	0.0347157	0.0422115	0.0264204
0.0242569	0.0310815	0.037586	0.0246968
0.0297029	0.0466055	0.0315049	0.0234971
0.0436149	0.0519975	0.0442081	0.0232984
0.0255944	0.0312902	0.0311496	0.0234727
0.0234572	0.0449603	0.0305559	0.0228619
0.0275772	0.0328344	0.0300878	0.0233018
0.0227052	0.0314723	0.0308642	0.0228639
0.0242699	0.0321995	0.0331726	0.0228409
0.0414745	0.0326453	0.0412289	0.0307594
0.0436203	0.0328919	0.0312557	0.0224779
0.0230084	0.0553987	0.0441877	0.0244038
0.0221673	0.0311017	0.0304381	0.0251812
0.0255728	0.0410183	0.039226	0.037677
0.0250119	0.0380436	0.0320424	0.0226863
0.0344281	0.031396	0.0300978	0.0225149
0.0323586	0.0329912	0.0298722	0.0221609
0.0234325	0.0311977	0.0319961	0.0231747
0.0232416	0.0387613	0.0298427	0.0232691
0.0254431	0.0308992	0.0295911	0.032641
0.0339521	0.0490955	0.0305434	0.0228931
0.0245599	0.0315385	0.0338469	0.022522
0.0370257	0.0332075	0.0306298	0.0288639
0.0235951	0.0511896	0.0304179	0.0234207
0.0343707	0.0327425	0.0291536	0.0231719
0.0290951	0.0338062	0.0299271	0.0364034
0.023076	0.0318671	0.0303355	0.0245912
0.0311324	0.0369873	0.0317681	0.0354183
0.0260063	0.0331707	0.0438793	0.0239569
0.0229535	0.0395562	0.0303821	0.0369244
0.0338966	0.033281	0.0383766	0.0263083
0.0223794	0.033446	0.0338566	0.0360124
0.0229553	0.0331336	0.0463995	0.0292655
0.0388116	0.0336052	0.0313461	0.0345668
0.0366141	0.0326054	0.0318627	0.0393169
0.0371298	0.0337378	0.0303947	0.0278439
0.0225254	0.0502958	0.0369948	0.02675
0.0230949	0.0328303	0.0408513	0.0266129
0.0402361	0.0340238	0.0325652	0.0263863
0.0318675	0.0341069	0.0370827	0.0263772
0.0416509	0.0336666	0.0389866	0.02569
0.0236533	0.033339	0.0499457	0.0260888
0.0346962	0.0399644	0.0456316	0.0260093
0.0260648	0.0334352	0.042662	0.0275956
0.0367723	0.0542482	0.0458516	0.0276091
0.0238577	0.0422464	0.0300856	0.0378766
0.0226879	0.033441	0.0433671	0.0349153
0.0378771	0.0333601	0.0351256	0.0256995
0.0254558	0.0399697	0.0304504	0.026615
0.0389037	0.0424986	0.0462925	0.0287605
0.0260511	0.0312092	0.0436457	0.0307985
0.0233444	0.041768	0.0495633	0.0261703
0.0355615	0.0335088	0.0302264	0.0266717
0.0453981	0.0330614	0.0435957	0.0265819
0.0229849	0.0350131	0.0429194	0.026063
0.0276869	0.0322684	0.0297331	0.0424951
0.026793	0.03212	0.0371812	0.0323578
0.0439425	0.0317534	0.0412773	0.0287167
0.0322256	0.0331802	0.0452279	0.0284467
0.0325116	0.0594553	0.0311512	0.027309
0.0375335	0.048468	0.0457291	0.0268835
0.0263468	0.0329094	0.029701	0.039576
0.0236125	0.031717	0.0316286	0.0287593
0.0435512	0.0327634	0.045962	0.0281798
0.0329098	0.0336684	0.0319042	0.02815
0.0400332	0.0345225	0.0450849	0.0277296
0.0230712	0.0561137	0.0296476	0.0267259
0.0245797	0.0319063	0.0441682	0.0256657
0.0227796	0.0342285	0.0420653	0.0359722
0.0348319	0.0327216	0.0522526	0.0265554
0.0227401	0.0315329	0.0305719	0.0267646
0.0295747	0.03365	0.0339427	0.0267621
0.0239422	0.0431048	0.0301063	0.0369568
0.0397771	0.0334625	0.031394	0.0273589
0.0328028	0.0307237	0.0321362	0.0267081
0.0228246	0.0330892	0.0449838	0.0267603
0.0235365	0.0347414	0.0452357	0.0282202
0.0327594	0.0347779	0.0306425	0.0267039
0.0240001	0.0346813	0.0426447	0.0326397
0.0462244	0.0344903	0.0469907	0.0269828
0.0234213	0.0326391	0.0350883	0.0267643
0.0227027	0.0440955	0.0317261	0.0264193
0.0318373	0.0349302	0.0301705	0.0258824
0.0318735	0.034563	0.0313694	0.0385569
0.0343915	0.0444638	0.0483515	0.0268622
0.0232806	0.0322875	0.0322007	0.028274
0.0235987	0.0339301	0.0265276	0.0276978
0.0369523	0.0505224	0.027874	0.0275767
0.04669	0.0322299	0.0349559	0.026855
0.0243987	0.0330249	0.0426295	0.0287229
0.0328448	0.0329648	0.029181	0.0274495
0.0238745	0.0437559	0.0277126	0.0316849
0.0432316	0.0332722	0.0432834	0.0267223
0.0235435	0.0342089	0.0383282	0.0257696
0.0354706	0.0338533	0.0439456	0.026743
0.0273719	0.0321901	0.0370594	0.0293472
0.0230285	0.0344108	0.0309703	0.0268219
0.0440151	0.0340105	0.037539	0.0259295
0.0225823	0.0333449	0.0354368	0.0265262
0.0230432	0.0343603	0.0397349	0.0264697
0.0297415	0.0329546	0.039978	0.0261444
0.0226918	0.0331567	0.0276343	0.0315863
0.0335514	0.0327238	0.0512408	0.0267558
0.028531	0.0326917	0.025962	0.0292562
0.0356926	0.0324984	0.0482797	0.0260418
0.0383134	0.0331136	0.0348411	0.0289843
0.0364194	0.0328398	0.027939	0.0272217
0.0281639	0.0346586	0.0512311	0.0279549
0.0246975	0.0329874	0.0330967	0.0278113
0.0369461	0.032627	0.0277584	0.0276828
0.0244134	0.0331235	0.0274879	0.0278587
0.0382622	0.0332813	0.027844	0.0266882
0.0235169	0.0319641	0.0283408	0.0430961
0.0235772	0.0347358	0.051867	0.04284
0.0238665	0.0385109	0.0458469	0.0263995
0.0395144	0.0327434	0.0267987	0.02649
0.0231078	0.033384	0.0420574	0.0270569
0.039756	0.0332208	0.0391746	0.0263304
0.0457468	0.0436918	0.0439545	0.0263544
0.0284154	0.0320291	0.0276339	0.0258377
0.0227941	0.0445689	0.026545	0.0260044
0.0435805	0.0331821	0.0454324	0.0295819
0.0333576	0.0329919	0.0270024	0.0273433
0.0234056	0.0333597	0.0378695	0.026225
0.0239064	0.0325568	0.0277134	0.0417377
0.026113	0.0327923	0.0415419	0.0267214
0.028381	0.032628	0.0311977	0.0270769
0.0319528	0.0327205	0.0389749	0.0265641
0.0247076	0.0331437	0.0268356	0.0265479
0.022387	0.0325418	0.0271734	0.0258759
0.022704	0.0343104	0.0297226	0.0266346
0.0239748	0.0336332	0.0275505	0.0261043
0.0435423	0.0341581	0.0442017	0.026426
0.0214904	0.0464106	0.0390841	0.0261407
0.0237613	0.0322446	0.0276698	0.0260063
0.0241569	0.0345045	0.0284538	0.0260782
0.0255383	0.0330001	0.0267564	0.027137
0.0331023	0.0333246	0.0465388	0.0279746
0.0238043	0.0328672	0.0273462	0.0273826
0.0241018	0.0322977	0.026199	0.0261936
0.031854	0.0324719	0.0269541	0.0273335
0.0240086	0.0328808	0.0280069	0.0266608
0.0380617	0.0332171	0.0268394	0.026216
0.0246146	0.0348538	0.0271183	0.0275081
0.0241758	0.0333083	0.0279538	0.0267795
0.0228274	0.0341826	0.0289703	0.0265548
0.0301341	0.033004	0.027999	0.0269161
0.0368474	0.0336118	0.0266554	0.0277074
0.0247868	0.0334148	0.0269751	0.027191
0.0247564	0.0330966	0.0277101	0.0259791
0.0262706	0.0343951	0.0253372	0.0258048
0.0393143	0.0326952	0.0269096	0.0254352
0.0230794	0.0329183	0.0381413	0.0261345
0.0308043	0.0329129	0.0249636	0.0285412
0.0231362	0.0334586	0.0273608	0.0287062
0.0235585	0.0329476	0.0281268	0.02937
0.0379495	0.0337092	0.025264	0.0271039
0.0246565	0.0339428	0.0270262	0.026469
0.0241437	0.0325637	0.027372	0.026328
0.0226763	0.0335627	0.0268159	0.026252
0.0223145	0.0325692	0.0278821	0.0273028
0.0527438	0.0329038	0.0273596	0.0260316
0.029454	0.0331638	0.0274377	0.0260092
0.0234966	0.0340496	0.0263396	0.0260998
0.0242691	0.0347826	0.0242703	0.0265728
0.04245	0.0338018	0.0277743	0.0254955
0.0327908	0.0339137	0.0271322	0.0259248
0.0384467	0.0314675	0.027514	0.026354
0.0366552	0.0344015	0.0265474	0.0270799
0.0322348	0.0333955	0.0273805	0.0261028
0.0283971	0.033492	0.0268866	0.0308876
0.0344176	0.0345243	0.038849	0.0333988
0.0237596	0.032796	0.0402468	0.0337685
0.0352689	0.0330246	0.027361	0.0260418
0.0229267	0.0327692	0.0264986	0.0269347
0.0240663	0.0322914	0.0266675	0.0292628
0.0261695	0.0331304	0.0271524	0.0262065
0.0314835	0.0331876	0.0261175	0.026235
0.0227449	0.0328842	0.0274651	0.0267189
0.0226487	0.0404411	0.0249017	0.0415671
0.0230798	0.0324423	0.0252561	0.025857
0.0228068	0.0331487	0.0494283	0.0264714
0.0304396	0.032769	0.0249118	0.0264492
0.0213106	0.0348405	0.0283974	0.0266186
0.0238711	0.033404	0.0266158	0.0271029
0.023791	0.0332256	0.0274743	0.0308782
0.0288305	0.0321412	0.0263617	0.0256614
0.0214035	0.0329678	0.0273111	0.0329756
0.0481617	0.0322723	0.0330935	0.027617
0.0221858	0.0325074	0.0281323	0.0264416
0.022853	0.0332876	0.025771	0.0355174
0.0341723	0.033588	0.0256853	0.027697
0.0343759	0.0325074	0.0264473	0.0257828
0.0218466	0.0350595	0.0269518	0.0263367
0.0254183	0.0343149	0.0277159	0.0258844
0.0251284	0.0334711	0.0399279	0.0263249
0.0349301	0.0333741	0.0390076	0.0269424
0.0289166	0.0329351	0.0275903	0.0259625
0.0214263	0.0331063	0.0272111	0.0264924
0.0346984	0.0327991	0.0269283	0.0261144
0.0252773	0.0329631	0.0268331	0.0273315
0.0230491	0.0339939	0.0258438	0.0263661
0.0296741	0.0337653	0.0258348	0.0265889
0.0246683	0.0327446	0.0273492	0.0269724
0.0266594	0.033338	0.0260565	0.0264268
0.0251061	0.0330241	0.0296257	0.0260879
0.0381145	0.0325483	0.0255821	0.0262633
0.0239717	0.0337888	0.0266504	0.0269794
0.0242684	0.0312467	0.027229	0.0261409
0.0219867	0.0325506	0.036437	0.0266635
0.0292558	0.0336778	0.0252306	0.0261491
0.0228236	0.0337397	0.0270789	0.026022
0.0327808	0.033846	0.0251867	0.0266642
0.0220357	0.0427679	0.0270309	0.0276413
0.0256941	0.0329262	0.0260382	0.0270604
0.0388339	0.0355726	0.0265069	0.0261936
0.0230268	0.0344844	0.0262711	0.0265336
0.0252352	0.0412511	0.0262108	0.0269583
0.0343633	0.0338991	0.0266246	0.0266961
0.0221714	0.0323435	0.0263409	0.0262216
0.0340004	0.0343539	0.0277437	0.0261668
0.0233027	0.0334001	0.0266995	0.0274706
0.0225838	0.0333813	0.0239627	0.0263665
0.0304376	0.0335587	0.0369414	0.0386416
0.0331141	0.0406461	0.0273712	0.0273646
0.0243769	0.0333278	0.0272311	0.0261921
0.0223273	0.0378696	0.0267955	0.0270329
0.023412	0.033554	0.0260151	0.02674
0.0233342	0.0322366	0.0266671	0.0267631
0.0233632	0.0328656	0.026818	0.0263229
0.0287101	0.0335285	0.0264223	0.0261856
0.033358	0.0369704	0.0272499	0.0260236
0.0330953	0.0309765	0.0269821	0.0271827
0.0417127	0.0304369	0.0270009	0.0277293
0.0338235	0.0304689	0.0292017	0.0280785
0.0224437	0.0313205	0.0269638	0.0263802
0.0262426	0.0309363	0.0269612	0.0255387
0.0223595	0.0320172	0.0268785	0.0269648
0.0225616	0.0299558	0.0323399	0.0264262
0.0365465	0.0309942	0.0324878	0.0263987
0.0353674	0.0294235	0.0263479	0.0270234
0.0244263	0.02996	0.024967	0.0259942
0.0403677	0.0314004	0.0269194	0.0276818
0.0230797	0.0301384	0.0265858	0.0274293
0.0267065	0.0309343	0.0270434	0.0316112
0.0232923	0.0294925	0.0300147	0.0261162
0.021088	0.029155	0.0276885	0.0264443
0.0230963	0.0292859	0.0351384	0.0268087
0.0216066	0.0305406	0.0281646	0.0266975
0.021102	0.0400164	0.0261275	0.0271702
0.0200421	0.0471276	0.0277277	0.0279109
0.0215043	0.0531663	0.0261245	0.0263208
0.0280891	0.0303505	0.026804	0.0266956
0.0286517	0.0315377	0.0261556	0.0347167
0.0204436	0.0365842	0.0242996	0.0260781
0.0208252	0.0295686	0.0261239	0.0270784
0.0217661	0.0303657	0.0248732	0.0274555
0.0212823	0.0314902	0.0267902	0.0360484
0.0201635	0.0303032	0.0253391	0.0261281
0.0226874	0.0318791	0.025636	0.0270438
0.0194929	0.0323087	0.0267252	0.0293141
0.0302816	0.0314607	0.0330768	0.0336024
0.0209352	0.0306679	0.0254963	0.0291605
0.0224211	0.0312788	0.0256382	0.0284099
0.030822	0.0305184	0.024923	0.0284302
0.0437754	0.0298876	0.0235953	0.033314
0.0203461	0.0360931	0.0264086	0.0345832
0.0225424	0.0369537	0.0275805	0.0401949
0.0273541	0.0283224	0.0247761	0.0267269
0.0262661	0.0305708	0.0265	0.0272334
0.0241381	0.0302756	0.0276717	0.0271894
0.0189629	0.0423324	0.0276146	0.0305932
0.0203202	0.0293822	0.0253095	0.0470096
0.0243102	0.035374	0.0265968	0.0287376
0.0225574	0.0405408	0.0263894	0.0266145
0.0220717	0.032674	0.0260129	0.0271497
0.0202289	0.0329376	0.0267571	0.0274643
0.0247841	0.0282145	0.027046	0.0269825
0.0203164	0.0302266	0.0272788	0.0263916
0.0365245	0.0343852	0.0263921	0.0268475
0.0224768	0.0313103	0.0266916	0.0375968
0.0210771	0.0422334	0.0262372	0.0279704
0.0211088	0.0385709	0.0267157	0.0271237
0.0209871	0.0312754	0.0254066	0.0272019
0.0269159	0.0319023	0.0267294	0.0261662
0.0211598	0.0308908	0.0249589	0.027745
0.0200997	0.0304874	0.0262316	0.0264866
0.0223049	0.0316199	0.0256139	0.0358643
0.0376143	0.0299654	0.0247697	0.0270288
0.0220211	0.0306904	0.0258011	0.0263926
0.0263718	0.0320217	0.0271479	0.0279262
0.0206935	0.0316984	0.0271288	0.034334
0.0202336	0.0301593	0.0260554	0.0269618
0.0206448	0.0298607	0.0245257	0.0278336
0.0200242	0.0313594	0.026124	0.0261717
0.0202369	0.0329126	0.0263576	0.0274291
0.0212055	0.029946	0.0253816	0.0278379
0.0216348	0.0312231	0.0268612	0.027975
0.0353441	0.0303584	0.0255155	0.046206
0.0225498	0.0294648	0.0250183	0.0266869
0.0202615	0.0300544	0.0257328	0.0278527
0.0213655	0.0304676	0.0269942	0.026823
0.0201951	0.0369786	0.0264179	0.025565
0.020486	0.0300877	0.0257406	0.0285214
0.0207833	0.0339185	0.0264342	0.0358708
0.0214813	0.0307641	0.025549	0.0395414
0.0213505	0.0497452	0.0266189	0.0277679
0.0197947	0.0300444	0.0260323	0.0259823
0.0216087	0.0343432	0.026419	0.0272092
0.0216103	0.0381755	0.0260073	0.0263303
0.0200146	0.0304579	0.0251899	0.0271286
0.0502914	0.0394756	0.0249962	0.031637
0.0215143	0.0301586	0.0255135	0.0266527
0.0203121	0.0314588	0.0264367	0.0275482
0.0203455	0.0293419	0.027756	0.0361795
0.0220436	0.0302183	0.0273615	0.0282787
0.0200986	0.0290617	0.0272099	0.02929
0.0228827	0.0310231	0.0266781	0.0272454
0.0213062	0.0295697	0.0259603	0.0274505
0.0254173	0.0413508	0.0264955	0.0271871
0.0201932	0.038186	0.0259335	0.0377334
0.0288552	0.0451523	0.0256925	0.0260835
0.0207091	0.0343587	0.0252182	0.0276987
0.0224673	0.0301366	0.0265975	0.0268521
0.0196976	0.0296758	0.0271733	0.0310603
0.0306725	0.0277761	0.0265982	0.0310628
0.0228235	0.032137	0.0266852	0.0277575
0.0364425	0.0298571	0.0270086	0.0268062
0.0214722	0.0292597	0.026387	0.0274109
0.0216598	0.0297474	0.0296538	0.0380136
0.0218977	0.0403875	0.0260761	0.0279411
0.0323644	0.0342935	0.0252647	0.0365497
0.02107	0.0379366	0.0275967	0.027265
0.0259065	0.0295158	0.0257227	0.0275967
0.0332912	0.0473246	0.0253021	0.0310307
0.0203066	0.0363583	0.0250653	0.0281551
0.0203182	0.0302491	0.0272777	0.0260272
0.0212527	0.0304779	0.0263474	0.0295806
0.0217681	0.0317853	0.026691	0.0345087
0.0204819	0.0301062	0.0257628	0.0273612
0.0380498	0.0440021	0.0260567	0.0259872
0.0210276	0.0294114	0.0253085	0.0269724
0.02245	0.0297221	0.0257704	0.0348168
0.0203583	0.0337035	0.0264818	0.0266479
0.0200522	0.0426753	0.0265973	0.0258897
0.0226756	0.0334917	0.0260385	0.0268954
0.0209163	0.0332868	0.0271622	0.0266924
0.0222114	0.0308802	0.026421	0.0324998
0.0243039	0.0310322	0.0281564	0.0260669
0.0291973	0.0296762	0.0271548	0.0269985
0.022818	0.0372853	0.0264081	0.027027
0.0212963	0.0296978	0.0272683	0.026874
0.020169	0.0309755	0.0287425	0.0262797
0.0263374	0.0299913	0.0268255	0.0263873
0.0200714	0.0309305	0.0264533	0.0275146
0.0206688	0.0337988	0.0266801	0.0273793
0.019769	0.0300047	0.0268702	0.0371105
0.0243428	0.038492	0.0258098	0.0263562
0.034538	0.0298141	0.0259896	0.0270495
0.020823	0.0311082	0.0266492	0.0257042
0.0202983	0.0390604	0.0266218	0.0261186
0.0200307	0.0350158	0.0273861	0.0250779
0.0252353	0.0287729	0.0260608	0.027893
0.0201694	0.0294994	0.0260163	0.0305078
0.02038	0.0374836	0.0265839	0.028539
0.0211916	0.0303186	0.027301	0.0267278
0.0215961	0.0369427	0.0277532	0.0387756
0.0211535	0.0354178	0.0240075	0.0276868
0.0226159	0.039371	0.0280276	0.0263365
0.0196285	0.0353969	0.0277355	0.0335364
0.0309393	0.0309844	0.0259444	0.0286742
0.0206673	0.031778	0.0247179	0.0266641
0.0229214	0.0303984	0.0248949	0.0279473
0.0218355	0.0300353	0.0276553	0.0279291
0.0229638	0.0397861	0.027782	0.0297988
0.0206105	0.0296001	0.0269681	0.0276031
0.0207672	0.029895	0.0269238	0.0274243
0.0235235	0.0299645	0.025051	0.0287196
0.0239121	0.0303637	0.0273452	0.0410004
0.034519	0.0374908	0.0343513	0.0385469
0.0201881	0.0299936	0.0264689	0.0304289
0.0213304	0.03792	0.0266866	0.0264644
0.0197512	0.0319328	0.026282	0.0355439
0.0468411	0.0299508	0.0260567	0.0348744
0.020048	0.0301454	0.0268209	0.0277864
0.0327901	0.0311675	0.02772	0.0265365
0.0197397	0.0309378	0.0254762	0.0282476
0.0206304	0.0291993	0.0276924	0.0437639
0.0203009	0.0345696	0.0271523	0.0284257
0.0201095	0.0297974	0.0262076	0.0315494
0.0281867	0.0368937	0.0275112	0.033229
0.0209592	0.0304054	0.028307	0.0365105
0.0201295	0.0368123	0.0277116	0.0388946
0.0202397	0.030054	0.0264582	0.0293575
0.0199654	0.0504672	0.0265783	0.0298105
0.0278737	0.0299722	0.0265365	0.027102
0.0215241	0.0304131	0.0272855	0.0277063
0.0306745	0.0316034	0.0295025	0.0275052
0.0203302	0.0296905	0.0267959	0.02721
0.0216374	0.0328024	0.0267014	0.0272932
0.0260968	0.0297187	0.0275876	0.0272771
0.0243799	0.0306313	0.0256698	0.0285681
0.0211294	0.0375705	0.0258416	0.029244
0.0206418	0.0302412	0.0261173	0.0272604
0.0204905	0.0302877	0.0262547	0.0395547
0.0296101	0.0296406	0.0267595	0.0267648
0.0234461	0.0293901	0.0278472	0.0278922
0.0302384	0.0301994	0.0257851	0.0273793
0.0196696	0.0318702	0.0263738	0.0275825
0.0199661	0.0351129	0.0260895	0.0283099
0.0207722	0.0502078	0.0260088	0.0277306
0.0301262	0.0292865	0.026264	0.0285791
0.0208679	0.0299255	0.0272734	0.0273626
0.0231003	0.0355398	0.0270979	0.027061
0.0202608	0.0304941	0.0261545	0.0271905
0.0205066	0.0383216	0.0287218	0.0269654
0.0203222	0.030907	0.0268453	0.0282811
0.0202816	0.0404345	0.0267605	0.0274747
0.0197641	0.0300644	0.0263263	0.026106
0.0217468	0.0295699	0.027312	0.0320617
0.0220098	0.0308281	0.0255911	0.0274727
0.0260958	0.0307007	0.0260217	0.0298381
0.0202265	0.0455279	0.0245479	0.0272373
0.0205844	0.037064	0.0273355	0.0266154
0.0200793	0.0324082	0.0241605	0.0285995
0.0224581	0.0444122	0.0250896	0.027538
0.0206551	0.0390433	0.0254141	0.0277394
0.0203231	0.0300854	0.0239034	0.0278737
0.0214666	0.042014	0.026758	0.0277282
0.0281848	0.0295596	0.025153	0.0278617
0.0206653	0.0314347	0.026137	0.0278022
0.0191856	0.0309742	0.0268862	0.028218
0.0222509	0.0296968	0.0277074	0.0269416
0.0235227	0.0305151	0.0255093	0.0271725
0.0219729	0.0300096	0.0272408	0.0267299
0.0197156	0.0303937	0.0264451	0.0275506
0.0218685	0.0293813	0.027463	0.0272927
0.0273322	0.0321146	0.0267475	0.0274504
0.0274645	0.0298027	0.0274213	0.0274456
0.0201876	0.0296767	0.0250421	0.0279627
0.0229213	0.0304635	0.0254618	0.0280979
0.0206685	0.030636	0.0259142	0.0266652
0.0189794	0.0307891	0.0238396	0.0276333
0.0226748	0.0305641	0.027463	0.0276111
0.0207148	0.0298537	0.0256525	0.028038
0.0200339	0.0299029	0.0272061	0.0281521
0.0228658	0.0308805	0.0264223	0.0267685
0.020664	0.0313745	0.0267004	0.0275678
0.0189118	0.0300215	0.0262672	0.0270225
0.0256017	0.0366508	0.0261582	0.0269138
0.0199499	0.031478	0.0258387	0.0274494
0.0191228	0.0310565	0.0271661	0.0285884
0.0200647	0.0295733	0.0268019	0.0270748
0.0214265	0.0294578	0.0257168	0.0262485
0.0221672	0.0413836	0.0263556	0.0274409
0.0227255	0.0315512	0.026293	0.0290524
0.020869	0.0306922	0.0266207	0.0272199
0.0197174	0.0295544	0.0261389	0.0272051
0.019828	0.0428821	0.0272375	0.0274839
0.0197264	0.0301321	0.0263287	0.025068
0.0276308	0.0303245	0.0255814	0.0277329
0.0212378	0.0300552	0.0269136	0.0277848
0.0207434	0.0300929	0.0269982	0.0279324
0.0207856	0.0330942	0.0262454	0.0291731
0.0208922	0.0365688	0.0272737	0.0289548
0.0198055	0.0286844	0.0261862	0.0263306
0.0346061	0.0443269	0.0266113	0.0299628
0.018023	0.029237	0.026829	0.0285295
0.0177647	0.0299187	0.0257948	0.0277714
0.0234906	0.0321149	0.0257938	0.0292279
0.0211888	0.0311459	0.0261842	0.0278596
0.0291586	0.0330567	0.0263596	0.0268967
0.0322195	0.0322728	0.0264804	0.0286884
0.0199903	0.0313893	0.0258657	0.0270924
0.0214407	0.0293022	0.0322945	0.0271281
0.0216807	0.0298612	0.0273583	0.0306639
0.0195344	0.0307274	0.0254207	0.0247924
0.0203407	0.0297952	0.0258722	0.0294895
0.0190165	0.0303125	0.0253221	0.0350868
0.0289852	0.0384696	0.0264165	0.0262241
0.0189209	0.0299865	0.0265044	0.0259196
0.0330913	0.0295018	0.0268234	0.0459209
0.0208215	0.029976	0.0275915	0.0269604
0.0201446	0.029888	0.0273583	0.0287576
0.018887	0.0305701	0.0266792	0.0272347
0.0281529	0.0305722	0.0262642	0.027784
0.0196917	0.0462729	0.0270203	0.0274674
0.0213504	0.033352	0.0258539	0.0268341
0.0191966	0.0306922	0.0259579	0.0284732
0.0194599	0.0296855	0.0262795	0.0295065
0.0196598	0.0372782	0.0260948	0.0260525
0.0202427	0.031691	0.0257108	0.0470568
0.0218944	0.0336928	0.0268706	0.0274814
0.0209859	0.0298884	0.023922	0.0279711
0.0198111	0.031995	0.0273542	0.0279245
0.0208797	0.032815	0.0260777	0.0279607
0.0206278	0.0302597	0.0263636	0.0276265
0.0195605	0.0313343	0.0258927	0.0274039
0.0205788	0.0292321	0.0256466	0.0264767
0.0187064	0.0292268	0.0267897	0.0267879
0.021943	0.0349477	0.0267258	0.0286236
0.0276994	0.0303456	0.0259248	0.0273302
0.0201279	0.0304948	0.025219	0.0271263
0.0216193	0.0494406	0.0258938	0.0292205
0.0211618	0.0291338	0.0260765	0.0270923
0.032852	0.0400259	0.0291832	0.0271441
0.0297003	0.0295732	0.0260813	0.0265633
0.0198515	0.0373057	0.0256548	0.0285573
0.0204851	0.0423434	0.0257694	0.0273962
0.0212397	0.0303478	0.0266502	0.0277633
0.0203896	0.029475	0.027902	0.0281061
0.0199275	0.0306307	0.0275383	0.035247
0.0209705	0.0338892	0.0257647	0.0270785
0.0197654	0.0311255	0.0264373	0.0270419
0.0212365	0.0388794	0.0273482	0.0276101
0.0201573	0.030122	0.0259127	0.0278563
0.0213809	0.0317485	0.0265617	0.0274113
0.0315748	0.0292892	0.024973	0.0302832
0.020721	0.0515712	0.0256723	0.0273358
0.0218791	0.0309636	0.0356987	0.027911
0.0202633	0.0351864	0.0268488	0.026679
0.0202535	0.0306715	0.0235898	0.0282484
0.0219967	0.0360231	0.0256896	0.028581
0.0343986	0.030561	0.0269277	0.0267859
0.0199904	0.0301599	0.0257851	0.0260638
0.0206723	0.0307757	0.0257836	0.0288578
0.0201716	0.0303481	0.0262365	0.0268907
0.0203547	0.0296086	0.0251968	0.0275997
0.0198682	0.0368286	0.0265431	0.0290007
0.0320278	0.0306949	0.0246761	0.027011
0.0300027	0.0299843	0.0260484	0.0275769
0.0202789	0.028981	0.0274933	0.0272446
0.019262	0.0299798	0.0245309	0.0279141
0.0206838	0.0350257	0.0273887	0.0284236
0.0203936	0.0301458	0.0268666	0.0276119
0.0199567	0.0310279	0.0266125	0.0274926
0.0212116	0.0409038	0.0246979	0.0276295
0.0186118	0.0422169	0.0258172	0.0307469
0.0200588	0.0290456	0.0268819	0.0280553
0.0196446	0.0293249	0.0275582	0.027634
0.0202226	0.0375755	0.0286354	0.0272525
0.0196043	0.0415794	0.025842	0.0274188
0.0208626	0.0445422	0.0304086	0.0270187
0.0197858	0.029883	0.0267668	0.02772
0.0282918	0.0406031	0.0258721	0.0279233
0.0191201	0.0302881	0.0257276	0.0275661
0.0197251	0.0289331	0.0258343	0.0274877
0.0192681	0.0379573	0.0262125	0.0321741
0.0205067	0.0301341	0.0267484	0.0267824
0.0212435	0.0308551	0.0247921	0.0271652
0.0197878	0.0306802	0.0267001	0.0281719
0.0197109	0.0304375	0.0263015	0.027591
0.0208027	0.0312626	0.0260976	0.0282731
0.0196558	0.0294407	0.027256	0.0281067
0.0188392	0.0305115	0.0252266	0.0268779
0.0203531	0.0293991	0.0284066	0.0305164
0.019063	0.0311025	0.025893	0.0269687
0.0205283	0.0309154	0.0273485	0.0268346
0.0211644	0.0298504	0.0282765	0.0279771
0.0190862	0.0293185	0.0254337	0.026719
0.0203864	0.0320013	0.026026	0.0285965
0.021215	0.0299757	0.0250169	0.0275808
0.0232871	0.0378959	0.0268548	0.0276534
0.0195532	0.0296814	0.0285087	0.0274901
0.0202256	0.0330067	0.0263487	0.0268905
0.0203476	0.0304189	0.0275793	0.0271141
0.0214178	0.0306583	0.0246272	0.0275441
0.0201572	0.029787	0.0268296	0.0283133
0.0203444	0.0298301	0.0270919	0.0291535
0.0201695	0.0316836	0.0266235	0.0267504
0.0193702	0.0298922	0.0367375	0.0274654
0.0202396	0.0358449	0.0281903	0.0273928
0.0192827	0.0308352	0.0256351	0.0282953
0.0222081	0.0340839	0.0260731	0.0456318
0.021645	0.0316314	0.0265021	0.0276457
0.0207715	0.0342576	0.0272345	0.0279508
0.0263912	0.0389722	0.0266575	0.0277842
0.0221176	0.0305841	0.0282627	0.0277625
0.0193593	0.0296027	0.0267751	0.0275671
0.0199157	0.0298605	0.0266015	0.0276707
0.0203371	0.030074	0.0256293	0.0293317
0.0209625	0.0301518	0.0253285	0.0281077
0.0188871	0.0304357	0.0256087	0.0281675
0.0330472	0.0316823	0.0260067	0.0276312
0.0199936	0.0471888	0.0264252	0.0278683
0.0191396	0.0380918	0.0272142	0.0277622
0.0196856	0.033418	0.0276246	0.0320984
0.0191555	0.0368778	0.0269174	0.0270021
0.0200951	0.0444448	0.0257364	0.0274515
0.0273452	0.0358698	0.0271829	0.0273614
0.020965	0.0354066	0.0275639	0.0266909
0.0208395	0.0523785	0.0279929	0.027902
0.0217447	0.0433316	0.0262335	0.03008
0.0203905	0.066665	0.0272343	0.0351781
0.0202185	0.035626	0.0275569	0.0273098
0.0183069	0.0351505	0.0266393	0.0283167
0.0198644	0.0350557	0.027755	0.0268918
0.0204389	0.0358525	0.0262526	0.0259696
0.0204328	0.0479363	0.0263898	0.0275221
0.0201585	0.0466463	0.0263891	0.0284076
0.0201486	0.0471569	0.0301241	0.0275562
0.0213549	0.0373583	0.0346668	0.0271732
0.0207267	0.0422695	0.0363892	0.029018
0.0189733	0.0433838	0.0364188	0.0276759
0.0199612	0.0377768	0.0266942	0.0287856
0.0206705	0.037776	0.0337258	0.028418
0.0330219	0.0471023	0.0449252	0.0273836
0.0271792	0.0375347	0.0261697	0.0280723
0.0296787	0.0388601	0.0406801	0.0279695
0.0199625	0.0517756	0.0266651	0.0266209
0.0196552	0.0374002	0.0288015	0.0271011
0.0249588	0.0380005	0.0452497	0.0285002
0.019362	0.0494547	0.0394354	0.0270306
0.0234986	0.035469	0.0364169	0.0275269
0.0203275	0.0375625	0.0257956	0.0274657
0.0206796	0.0365758	0.0466637	0.0267424
0.0211734	0.0345019	0.0474582	0.0277159
0.0202568	0.0554576	0.0264699	0.0273792
0.024424	0.0553856	0.040019	0.0389932
0.035095	0.0423307	0.0289436	0.0276171
0.0185473	0.0357481	0.027729	0.0286772
0.0203374	0.0371245	0.0271192	0.0280159
0.0203162	0.0356076	0.0267491	0.0270924
0.0197805	0.0385287	0.0262546	0.0292944
0.0202238	0.0356427	0.0306395	0.0379712
0.019685	0.0348226	0.0270102	0.0369921
0.0240897	0.0363168	0.0390974	0.02718
0.0201805	0.0357558	0.0357972	0.0281399
0.0209883	0.0638034	0.0261297	0.0324762
0.0190051	0.0369251	0.0280784	0.0279324
0.0206711	0.0477164	0.0365689	0.0266331
0.0193565	0.0361983	0.0250568	0.0277609
0.0209587	0.0355215	0.0273718	0.0297448
0.0197543	0.0358494	0.0392934	0.0315498
0.0316974	0.0465036	0.0254652	0.0295415
0.0303236	0.0352837	0.0336469	0.0248219
0.0197315	0.0372167	0.0350018	0.0296963
0.0196486	0.0481705	0.0276105	0.0273228
0.0290706	0.0352449	0.0404836	0.0267216
0.0200894	0.035233	0.0253071	0.0291312
0.0205203	0.0379351	0.0263939	0.0265264
0.0358092	0.0389635	0.0250999	0.0280808
0.0201188	0.0348203	0.0262864	0.0287331
0.0204887	0.0355119	0.0250202	0.0272922
0.0204847	0.0478473	0.0255515	0.026654
0.0202134	0.0347205	0.0252178	0.0272006
0.0202171	0.0379543	0.0257399	0.0325117
0.0200645	0.0357962	0.0250812	0.0283821
0.0206922	0.0352425	0.0321579	0.0274513
0.0201092	0.0533817	0.0263084	0.0280551
0.0200225	0.0355268	0.0265362	0.0273844
0.0215575	0.0513	0.0256269	0.0275667
0.0214707	0.0344398	0.0249906	0.0364442
0.0212008	0.0460363	0.0253338	0.0268329
0.0197785	0.051303	0.0324752	0.0275266
0.0208807	0.0670008	0.0323926	0.0285299
0.032206	0.0383472	0.0249692	0.0384366
0.0200768	0.0381272	0.0268248	0.0270998
0.0211062	0.035625	0.0252057	0.0346771
0.0208403	0.0380856	0.0413348	0.0370535
0.0205094	0.0360383	0.0248542	0.0270339
0.0199177	0.0389872	0.0252073	0.0278702
0.0199778	0.0363262	0.0253143	0.0282928
0.03202	0.0396963	0.0249626	0.0271599
0.0201067	0.0347674	0.0255709	0.0269985
0.0271106	0.0502235	0.0253632	0.0269839
0.0243141	0.0360679	0.0248798	0.027804
0.020186	0.03636	0.0290803	0.0276042
0.0201756	0.0366955	0.024956	0.0289711
0.0278064	0.048498	0.0245663	0.0269367
0.0203879	0.0529875	0.0252576	0.0326713
0.0227297	0.0365971	0.0269996	0.0272991
0.0189962	0.0347123	0.0254533	0.0354466
0.0197274	0.0548502	0.0248056	0.0276209
0.0189547	0.0359184	0.0247938	0.0275877
0.0189862	0.0349404	0.0255163	0.0273707
0.0189821	0.0341606	0.0252367	0.0372382
0.0184684	0.0545894	0.0247278	0.0276387
0.0183747	0.0361433	0.0244612	0.028051
0.0197479	0.035564	0.0251433	0.0275981
0.0200382	0.0528468	0.0261831	0.0506737
0.0189369	0.0353054	0.0242674	0.0334343
0.0190451	0.0548827	0.025049	0.0272169
0.0375145	0.0362157	0.0250769	0.0269108
0.0188653	0.0382791	0.0244919	0.0273064
0.0254263	0.0566729	0.0271074	0.0335155
0.0189972	0.0520582	0.0245062	0.0272877
0.0184549	0.0572528	0.0248224	0.0282088
0.0190637	0.0354933	0.0267355	0.027699
0.0220635	0.0490844	0.0246024	0.0316154
0.030325	0.0533822	0.0256501	0.0281214
0.019105	0.0405903	0.0321357	0.0261747
0.0198149	0.035199	0.0263482	0.0274882
0.0172059	0.0565786	0.0243154	0.0279761
0.0183924	0.0560322	0.0259043	0.0283491
0.0194353	0.0436954	0.0251118	0.0260262
0.0187952	0.0352433	0.0246877	0.0274161
0.0195245	0.0356924	0.0283522	0.0267568
0.019286	0.0352698	0.0253168	0.0271472
0.0182883	0.0364059	0.0256554	0.0278999
0.0193313	0.0469867	0.0251738	0.0277088
0.0189181	0.0347872	0.0250009	0.0275162
0.0187461	0.0350537	0.0256265	0.0292603
0.0186414	0.0361499	0.0255653	0.0272736
0.0196974	0.0366967	0.0252757	0.0266291
0.0193025	0.0362568	0.0257003	0.0281026
0.0183806	0.0360885	0.0253421	0.0285676
0.0192278	0.0371985	0.0247892	0.0282755
0.0190957	0.0366598	0.0265619	0.0270842
0.0268848	0.0514401	0.025893	0.0282047
0.0331436	0.0350489	0.0338258	0.0264536
0.0201321	0.0365501	0.0258361	0.0279934
0.0179629	0.0352362	0.0261761	0.0278341
0.0273377	0.0354326	0.0240784	0.0279692
0.0351092	0.0355891	0.0258469	0.0269317
0.0182751	0.0637364	0.0250283	0.0407788
0.0187289	0.0377446	0.0247693	0.0269104
0.0187501	0.0371577	0.024807	0.0273533
0.0190893	0.035753	0.0246828	0.0266976
0.0183242	0.0623479	0.0254438	0.0285201
0.0192853	0.0344103	0.027902	0.0261151
0.0198003	0.0373362	0.0261716	0.0270138
0.0179711	0.0362908	0.0253559	0.0274178
0.0193833	0.0366764	0.0248848	0.0274197
0.0192397	0.0360865	0.024355	0.0273476
0.0183171	0.0349123	0.0262625	0.0277852
0.0199185	0.0373668	0.0239957	0.0277715
0.0182716	0.0377854	0.0232649	0.0290088
0.0195947	0.0382511	0.0244334	0.0250383
0.0186487	0.0380335	0.0238405	0.0350973
0.0203006	0.0353962	0.0243451	0.0285897
0.0206227	0.0363014	0.0255198	0.0271579
0.0200398	0.0429316	0.0244699	0.0330302
0.0188309	0.0489096	0.0251595	0.0300476
0.0187862	0.0583459	0.0242871	0.0258709
0.02271	0.0365301	0.0238773	0.0254279
0.0193615	0.0559372	0.0256235	0.030723
0.0195394	0.0368046	0.0288638	0.0272276
0.0210902	0.0354423	0.024188	0.0263337
0.0193625	0.0595039	0.0247273	0.0275105
0.0186738	0.0358133	0.0236544	0.0271579
0.0179828	0.0383843	0.0262145	0.027518
0.0188962	0.0413543	0.025348	0.0270214
0.0193371	0.0533133	0.0243596	0.0274462
0.0184376	0.0552414	0.026207	0.0281984
0.0196247	0.0360456	0.0249558	0.0427894
0.0188294	0.0369018	0.024315	0.0282466
0.0181998	0.034815	0.0234192	0.0271139
0.0194752	0.0517685	0.0249633	0.027727
0.0204407	0.03569	0.0250906	0.0269219
0.0313433	0.0364937	0.0254848	0.0289586
0.0185877	0.0370672	0.0252873	0.028343
0.0189957	0.0359349	0.0252622	0.0274454
0.0181157	0.0366449	0.0249744	0.0273885
0.0186318	0.0547048	0.0251659	0.0285397
0.0209417	0.0389635	0.0260305	0.0266389
0.0198451	0.0369581	0.0311977	0.0278532
0.0188039	0.0361819	0.0237812	0.0277093
0.0197127	0.0375932	0.0258265	0.028925
0.0188742	0.0365244	0.0254927	0.0273728
0.018924	0.0366666	0.0251057	0.0282789
0.0187609	0.0353005	0.0252295	0.0345644
0.0189356	0.0355021	0.0246619	0.0278279
0.019464	0.0353918	0.0253244	0.027068
0.0252228	0.0399525	0.0279995	0.031003
0.0184586	0.0600394	0.0342058	0.0277869
0.0189504	0.0362345	0.0312634	0.0409405
0.0192594	0.036675	0.0251504	0.0284305
0.0260485	0.0359232	0.0249567	0.0278169
0.0189696	0.060655	0.0247603	0.0275942
0.0189701	0.0373379	0.0263042	0.0272757
0.019058	0.0385176	0.0254755	0.0275604
0.0190837	0.0390997	0.0248455	0.0345694
0.0209775	0.034579	0.0257283	0.0374969
0.0192024	0.0356223	0.025186	0.0277507
0.0273199	0.0361901	0.0234133	0.0269854
0.0210739	0.0371427	0.0249045	0.0404065
0.0191603	0.036285	0.0256144	0.0273883
0.018704	0.0365492	0.0257	0.0273986
0.0190208	0.0531181	0.0258203	0.0289832
0.0195995	0.0357145	0.0240727	0.0284817
0.0198635	0.0529061	0.0244428	0.0327356
0.0201005	0.0355544	0.0246777	0.0270574
0.0198095	0.0355626	0.0251118	0.0270998
0.019817	0.0359057	0.024238	0.0270255
0.027314	0.0367184	0.0241924	0.0278478
0.0286004	0.0353529	0.0244182	0.0274046
0.0202224	0.0358	0.0247059	0.0282135
0.0181363	0.0353166	0.0271166	0.0276891
0.0185736	0.0442017	0.0253783	0.0282532
0.020904	0.0378368	0.02507	0.0313859
0.0197712	0.0364375	0.0266479	0.0278976
0.0185738	0.0340704	0.0247302	0.0292478
0.0196338	0.0368306	0.0242355	0.0273402
0.0272107	0.0352432	0.0248565	0.0277994
0.0189063	0.0368712	0.0243508	0.0278012
0.0181646	0.0521571	0.0246894	0.0273115
0.0267489	0.0358576	0.0258824	0.0314974
0.0203401	0.0368253	0.0237605	0.041309
0.0202162	0.0351994	0.0265372	0.0275907
0.017915	0.0364675	0.0256528	0.0274267
0.0269765	0.0354555	0.0252388	0.0285029
0.0186051	0.0374102	0.0255629	0.0348854
0.0185708	0.036067	0.0242591	0.0388519
0.021003	0.0358165	0.0253188	0.027379
0.0294596	0.0663832	0.0262022	0.0474513
0.0203168	0.0351771	0.0250002	0.0272804
0.0204249	0.0350159	0.0249779	0.0369048
0.0182703	0.0358406	0.0249667	0.0271264
0.0198527	0.0526615	0.0248069	0.030091
0.0184332	0.0357509	0.0307535	0.0262677
0.0175023	0.0354424	0.0246911	0.0369259
0.0205072	0.0344156	0.0260408	0.0372975
0.0204419	0.0346047	0.0252227	0.0388674
0.0184287	0.049217	0.0253317	0.028024
0.0186372	0.0454457	0.0246493	0.0267724
0.0309697	0.0371715	0.0256637	0.0267058
0.0190058	0.0544609	0.0247729	0.0379125
0.0202995	0.0485378	0.025506	0.0310555
0.0196766	0.0356796	0.026688	0.0302232
0.0313117	0.0373589	0.0239427	0.0280226
0.0229578	0.0482215	0.0249834	0.0264461
0.0304925	0.0354113	0.0264082	0.037213
0.0180999	0.0371419	0.0255353	0.0271103
0.0199884	0.0371418	0.024967	0.0357213
0.0225358	0.0382915	0.0259436	0.0274725
0.0273937	0.0354677	0.0253998	0.0279415
0.0296783	0.0366386	0.0252448	0.0281208
0.0203089	0.037072	0.0243998	0.0266438
0.0195033	0.0364489	0.0258348	0.0425793
0.026249	0.0358653	0.0237777	0.029528
0.0323948	0.0621244	0.0248533	0.0327816
0.0192114	0.0449747	0.0242705	0.026424
0.0189455	0.0581303	0.0246259	0.0279243
0.018582	0.0405488	0.0287272	0.0273213
0.0210082	0.0280157	0.0273932	0.0273373
0.019313	0.0384247	0.0249473	0.027438
0.0197858	0.0495724	0.0245442	0.0297502
0.0200134	0.0268134	0.0254669	0.0281591
0.0192734	0.0404739	0.0254711	0.0263723
0.0291535	0.0415859	0.0255412	0.0293013
0.0253372	0.0257121	0.0248695	0.0264905
0.0186928	0.0254679	0.0238338	0.0258809
0.0206567	0.0267823	0.0246747	0.0277795
0.0249612	0.0417157	0.0263651	0.0275807
0.0245985	0.0259083	0.023668	0.0444652
0.0195496	0.0335144	0.0247445	0.0265277
0.0185444	0.0461801	0.0231489	0.0274791
0.0208761	0.027118	0.0250084	0.0268379
0.0194292	0.0259753	0.0243589	0.0260808
0.0329572	0.03663	0.0250756	0.0421361
0.0204553	0.0433336	0.0239315	0.0303304
0.0290322	0.0271467	0.0253943	0.028827
0.0187085	0.0264454	0.0243333	0.0275536
0.0187999	0.0266886	0.0241791	0.0271239
0.0203628	0.0339129	0.0251261	0.0277797
0.0189996	0.0288591	0.0237225	0.0269013
0.0206619	0.0514953	0.0254985	0.026881
0.0333849	0.0298459	0.0255057	0.028712
0.0334648	0.0250819	0.0342574	0.0282975
0.0198585	0.0255801	0.0242968	0.0275892
0.0306532	0.0247531	0.024782	0.0272986
0.0269516	0.0264392	0.0250498	0.0276935
0.0209617	0.0259173	0.0245241	0.0273902
0.0196397	0.0453241	0.0235224	0.0451512
0.0269223	0.0255739	0.0237447	0.0279746
0.0213559	0.0265196	0.0261385	0.0273413
0.0182987	0.0266759	0.0240138	0.0349131
0.0260574	0.0581462	0.0302865	0.0386536
0.0191141	0.0249827	0.0244588	0.0276103
0.0200894	0.0250463	0.0241346	0.0281783
0.020076	0.0318356	0.0246805	0.0448955
0.0303596	0.0265531	0.0234959	0.0280367
0.0186943	0.0299047	0.024075	0.0291478
0.0191989	0.0267739	0.0249653	0.0275423
0.0266774	0.0256933	0.0259918	0.0478029
0.0190046	0.0278631	0.025184	0.0276905
0.0271589	0.0251833	0.0246442	0.0271597
0.0197274	0.0433744	0.0246817	0.0274132
0.0193554	0.0278897	0.025406	0.0280446
0.0195026	0.0311643	0.0251687	0.028033
0.0188323	0.0303108	0.0253523	0.0280415
0.0225502	0.0519975	0.0256453	0.0280884
0.030063	0.0269363	0.0246377	0.0280181
0.0204035	0.0273804	0.0235605	0.0321772
0.0205166	0.0374986	0.0251059	0.0411114
0.019019	0.0273003	0.0257314	0.0284175
0.0202057	0.0291904	0.024631	0.027902
0.0204626	0.0297428	0.025374	0.0295888
0.0199054	0.0289264	0.0258885	0.0450782
0.0230918	0.0265887	0.0242425	0.037721
0.0180366	0.025912	0.0234099	0.0343347
0.0397029	0.0466212	0.0236917	0.0365125
0.0228595	0.0285867	0.0250763	0.0279422
0.0195521	0.0260445	0.0252009	0.0276464
0.0214686	0.0267284	0.0245167	0.0275953
0.0203417	0.0280649	0.0254142	0.0281931
0.0192569	0.027109	0.0249128	0.0327285
0.0197769	0.0269919	0.0234968	0.029018
0.0200044	0.0456076	0.0244794	0.0292641
0.0181906	0.049577	0.0238823	0.0375091
0.0201859	0.0291874	0.02994	0.0414843
0.019194	0.0259819	0.025336	0.0326188
0.0205984	0.0368859	0.0251174	0.0427497
0.0215305	0.0293467	0.0248925	0.0350094
0.0324656	0.0265374	0.024895	0.0400164
0.0216178	0.027134	0.0251063	0.0300439
0.0216639	0.0476288	0.0242667	0.0376388
0.0379123	0.0279845	0.0233425	0.0319943
0.0274986	0.0270579	0.0248048	0.0294634
0.0224827	0.0273864	0.0261887	0.0300505
0.020036	0.0292625	0.0247959	0.0389512
0.0193422	0.0274684	0.0240227	0.0420144
0.0194045	0.0258951	0.0257293	0.0300948
0.0175997	0.041114	0.0255257	0.0385038
0.0185598	0.0273031	0.0241949	0.0350393
0.0183127	0.0554296	0.0240513	0.0316928
0.0186199	0.0450335	0.0254103	0.040985
0.0230283	0.0486663	0.0255835	0.0291528
0.0244822	0.0402885	0.0247414	0.0287703
0.0207674	0.0263668	0.0237335	0.0288864
0.019044	0.0234827	0.0248105	0.0298443
0.0197439	0.0277621	0.0249149	0.0382376
0.0191988	0.0263361	0.0252363	0.028964
0.0276515	0.0249509	0.025168	0.0288186
0.0205704	0.0310338	0.0247114	0.0295654
0.0199368	0.0269028	0.024739	0.0395157
0.018802	0.0269986	0.0243748	0.0309393
0.0215861	0.0495892	0.024983	0.0285606
0.020649	0.0273135	0.0266027	0.0343175
0.0194126	0.0307151	0.0250645	0.031719
0.0220881	0.0274014	0.0245927	0.0350749
0.0198796	0.0262929	0.0245377	0.0394924
0.0187058	0.0276291	0.0244098	0.0350248
0.0209529	0.0430784	0.0248216	0.0317031
0.0223662	0.0341017	0.0257832	0.0333702
0.0212952	0.0280856	0.0250071	0.0314804
0.0196159	0.0272451	0.0251943	0.0369894
0.0195967	0.0272716	0.0238899	0.0304468
0.0190568	0.0273071	0.0245597	0.0325234
0.0200128	0.0337387	0.0254743	0.0360859
0.0186771	0.0274403	0.0269117	0.0394304
0.0189214	0.0328534	0.0265084	0.0302035
0.0194557	0.0323653	0.0248313	0.039877
0.0202182	0.0271868	0.0296203	0.0294605
0.0196625	0.0269677	0.0251466	0.0353442
0.020077	0.0398917	0.0252597	0.0299143
0.030084	0.0270295	0.0269445	0.028773
0.0199849	0.0381687	0.0248244	0.0437425
0.0265089	0.0291452	0.0242526	0.0300327
0.018777	0.026647	0.0260705	0.0299414
0.0265527	0.0391111	0.0252359	0.0309881
0.020077	0.0472306	0.0246489	0.0298411
0.0193182	0.0278239	0.0255989	0.0326908
0.0198167	0.0266192	0.025433	0.0301041
0.0326292	0.0276176	0.0231166	0.0420017
0.0205152	0.0294316	0.0245372	0.035966
0.019102	0.0279534	0.0237181	0.0349482
0.0171888	0.0273982	0.0279393	0.0304264
0.0257628	0.0260019	0.0251522	0.0293064
0.0186136	0.0284813	0.026605	0.0439078
0.0196302	0.0363675	0.0230767	0.0308231
0.0223507	0.0269913	0.0249757	0.0362616
0.0202077	0.0269659	0.0247905	0.0377673
0.020111	0.0357024	0.0244483	0.0314332
0.031466	0.0280438	0.0260766	0.0289797
0.0283857	0.0281298	0.0245679	0.0304503
0.0182205	0.0271773	0.024027	0.0324325
0.0308002	0.0272169	0.0247573	0.0425853
0.0180217	0.027141	0.0243976	0.0293888
0.0171168	0.0365681	0.0243474	0.0292813
0.0180165	0.0331205	0.0244469	0.0379393
0.0191584	0.0280425	0.0232558	0.0345244
0.0192046	0.037117	0.0245413	0.036509
0.0193843	0.0325648	0.0248939	0.0394376
0.0303424	0.0285084	0.024043	0.0387006
0.0193287	0.0278558	0.0246223	0.0294589
0.0311244	0.0322745	0.0239087	0.0287415
0.0194858	0.0257191	0.0268511	0.0426321
0.0188074	0.0266224	0.025108	0.0370541
0.0354233	0.0283152	0.0269335	0.0296359
0.0191248	0.0293506	0.0251724	0.0308762
0.0209988	0.0268294	0.0309956	0.0374
0.0190157	0.0279962	0.0255633	0.0305879
0.0311873	0.0361188	0.0246131	0.0313382
0.0191275	0.0305447	0.0259954	0.0293319
0.0199275	0.0272292	0.0238409	0.0360789
0.0197926	0.0288378	0.0241532	0.0297351
0.0304704	0.0253713	0.0284092	0.0341039
0.0202634	0.0267021	0.0267948	0.0295456
0.0184889	0.0274315	0.0241485	0.0376974
0.0183999	0.0412191	0.0246007	0.0288352
0.0254445	0.0307026	0.0243433	0.0352671
0.0189768	0.0266215	0.0254455	0.0381756
0.022904	0.0359377	0.0250985	0.0373541
0.0192125	0.0503043	0.0236866	0.0394892
0.0262261	0.0265959	0.025161	0.0296945
0.0243142	0.0369515	0.0235507	0.029992
0.0342139	0.028577	0.0259481	0.0310742
0.0359668	0.028971	0.0257017	0.0306237
0.0289893	0.0305324	0.0243337	0.0304852
0.0186562	0.025817	0.0239226	0.0310393
0.0186527	0.0258965	0.024254	0.0366845
0.0303615	0.0264786	0.024753	0.0371431
0.0188653	0.0383645	0.0249449	0.0309885
0.0186924	0.0259884	0.0245723	0.0382118
0.0200273	0.025948	0.0247192	0.0401543
0.0216019	0.0288731	0.0329928	0.039189
0.0192917	0.0288449	0.0249459	0.035986
0.0182282	0.0420749	0.0254064	0.0291011
0.0277414	0.0258478	0.0316709	0.0380902
0.0198909	0.025907	0.0241059	0.0396512
0.0212729	0.0285214	0.0249786	0.0386812
0.0201392	0.0262238	0.0241631	0.0300659
0.0187673	0.0267806	0.0252617	0.0355119
0.0195859	0.0280934	0.0249516	0.0313493
0.0185355	0.041266	0.0247319	0.0368273
0.0198624	0.0252843	0.0246537	0.029769
0.0292377	0.0263317	0.0260232	0.0369431
0.018464	0.027808	0.0251432	0.0314182
0.0194366	0.0303226	0.0248766	0.0442378
0.023655	0.0256321	0.0250355	0.0316448
0.0184259	0.0476727	0.0235785	0.0361968
0.0210859	0.0276465	0.0229494	0.032586
0.0191842	0.035785	0.024246	0.0372876
0.0188622	0.0270644	0.0249304	0.0395539
0.0212466	0.0261263	0.0249984	0.0360213
0.0187906	0.0644774	0.0239502	0.0415154
0.0181746	0.0269096	0.0256141	0.0385018
0.027063	0.0275661	0.0247303	0.0352724
0.0298997	0.0264031	0.0251148	0.0361651
0.0193398	0.0524774	0.0250408	0.0366008
0.0198104	0.0262865	0.0241564	0.0367518
0.0193356	0.0282878	0.0244246	0.0418648
0.0194966	0.0242848	0.0245223	0.037787
0.020156	0.0275774	0.0253222	0.0483551
0.0186819	0.0247774	0.0258578	0.0348517
0.0260025	0.0264097	0.0255	0.0346233
0.018647	0.0302695	0.0290329	0.0300637
0.0198513	0.0253908	0.0247364	0.0325297
0.0186851	0.0258011	0.0254813	0.0387363
0.0307883	0.0260197	0.0250555	0.040402
0.0211509	0.0269915	0.0253112	0.0380252
0.021509	0.0260095	0.024447	0.0443309
0.0192336	0.0270272	0.0244914	0.0390315
0.0187654	0.026273	0.024179	0.0350651
0.0240048	0.031775	0.0263172	0.0329942
0.0194381	0.0273561	0.0252431	0.0349558
0.019281	0.0257049	0.0234182	0.0349311
0.0198374	0.0252819	0.024247	0.0323421
0.0200211	0.026253	0.0246161	0.0422564
0.019163	0.0271184	0.0338254	0.0311048
0.0187169	0.038547	0.0243402	0.0308465
0.0196166	0.0398358	0.0251322	0.0401228
0.0183196	0.026193	0.0252616	0.0429991
0.0189357	0.0440928	0.0304367	0.043166
0.0201259	0.0286835	0.0242998	0.0401973
0.0192169	0.0258191	0.0248717	0.0429053
0.0209223	0.0260624	0.0248596	0.0376417
0.0189967	0.0244853	0.0255599	0.0300377
0.0311878	0.0246149	0.0247814	0.034122
0.0190633	0.0280004	0.0254915	0.0366916
0.0188777	0.0268725	0.0249197	0.0353963
0.018369	0.0424124	0.0235466	0.0385813
0.0419199	0.0325887	0.0261098	0.0293597
0.0185583	0.0241282	0.0247636	0.0351593
0.0199774	0.0274817	0.0245588	0.0311997
0.0181059	0.0248251	0.0303273	0.040174
0.0190455	0.0273544	0.0240352	0.0384975
0.0185201	0.0266135	0.0253243	0.045935
0.0294844	0.0254553	0.0266326	0.0350801
0.0194188	0.0480315	0.0252602	0.0342502
0.019926	0.039454	0.0281524	0.0404315
0.02792	0.0262052	0.0245927	0.0323109
0.0248831	0.0445871	0.0248352	0.0417407
0.0176029	0.0250053	0.0242247	0.0373276
0.0183346	0.0404298	0.0244923	0.040516
0.0195981	0.0266205	0.025405	0.0312272
0.0189485	0.026147	0.0250655	0.029614
0.0274183	0.0269624	0.0247739	0.0377003
0.0203273	0.0240318	0.025875	0.0395927
0.0192246	0.0265762	0.0237827	0.0377482
0.0188484	0.0228594	0.0245393	0.0475256
0.0197975	0.0224563	0.0253447	0.0419095
0.0197028	0.0213903	0.0249813	0.0296706
0.0193554	0.0219192	0.0247601	0.040359
0.017517	0.02356	0.0238929	0.0422167
0.018679	0.0221661	0.023811	0.0340686
0.018765	0.0236351	0.0257773	0.0435232
0.0182783	0.0218494	0.0259819	0.0349383
0.0193	0.0208986	0.0246331	0.0490873
0.0206966	0.0224801	0.0260348	0.0412907
0.0258314	0.0232953	0.0229577	0.0429152
0.0275925	0.0207147	0.0249006	0.0299298
0.0204797	0.0209461	0.0257126	0.0295668
0.0187644	0.0219335	0.0258765	0.0310204
0.0188379	0.0219615	0.024994	0.0300871
0.0201638	0.0224601	0.0249025	0.0474084
0.0225925	0.0212977	0.0243783	0.0388522
0.0202168	0.0228919	0.0252426	0.04586
0.0202991	0.0208574	0.0279623	0.046759
0.0194198	0.0194231	0.0237055	0.0331103
0.0282954	0.0220126	0.024128	0.0312556
0.0193344	0.0197585	0.0271767	0.0298565
0.0204969	0.0203925	0.024248	0.0305129
0.0194102	0.0221785	0.0243791	0.0308927
0.0198239	0.0238468	0.0246752	0.0318874
0.0187082	0.0235066	0.0240434	0.040429
0.0171704	0.0206886	0.0243728	0.0400261
0.019397	0.0197266	0.0259643	0.0292061
0.0181377	0.021155	0.024382	0.033997
0.0306843	0.023333	0.0269701	0.042227
0.0219824	0.0213849	0.024374	0.0422419
0.0263179	0.021914	0.0242036	0.0310381
0.0193903	0.0218863	0.0237177	0.0324813
0.0188617	0.0209196	0.0235586	0.0298932
0.0188189	0.0263302	0.0249773	0.0327286
0.0195922	0.022768	0.0244464	0.0305554
0.0189911	0.0224547	0.024908	0.0310352
0.0195069	0.0232633	0.0242801	0.0318282
0.0204626	0.0213505	0.0255648	0.0533882
0.0200467	0.0216095	0.0255156	0.0323189
0.022484	0.0206551	0.0253807	0.0314238
0.0196338	0.0209326	0.0255782	0.0383439
0.0197301	0.0231513	0.0241603	0.0497855
0.0190087	0.0190523	0.0247983	0.0327084
0.0189641	0.0217602	0.0253469	0.0317267
0.020076	0.0228497	0.0251757	0.0596454
0.0189066	0.0220859	0.0246225	0.0321835
0.0195693	0.0213863	0.0246495	0.0290616
0.0191626	0.0222848	0.0259264	0.0314942
0.020782	0.0219642	0.0247979	0.0332497
0.0202949	0.0222238	0.0247315	0.0298913
0.0191088	0.0231867	0.0241331	0.0441526
0.0187903	0.0212675	0.0253417	0.030327
0.01911	0.0200223	0.0267809	0.0366122
0.020017	0.0204586	0.0288633	0.0380496
0.0196669	0.0229927	0.0239034	0.0404858
0.0209115	0.0195518	0.0238528	0.0293045
0.0283061	0.0217277	0.0248877	0.0267301
0.018593	0.0219825	0.0244884	0.0297666
0.0348759	0.0201008	0.0231309	0.0322174
0.0195841	0.0221726	0.0261623	0.0262199
0.0188392	0.0217422	0.0239498	0.0277289
0.0196556	0.0226412	0.02406	0.0319821
0.0218059	0.0218046	0.0241201	0.0354015
0.019994	0.0200531	0.0237516	0.0311941
0.0197789	0.0226813	0.0244252	0.0309198
0.029054	0.0231867	0.0250521	0.0291974
0.0187602	0.0235604	0.0235462	0.0268721
0.0198234	0.0229621	0.0244541	0.0310156
0.024672	0.0228336	0.0240299	0.0329801
0.0209787	0.0225539	0.024868	0.0264449
0.0187264	0.0218296	0.0249299	0.0278263
0.0195314	0.0213788	0.0239434	0.0261002
0.0216667	0.0228796	0.025376	0.0393252
0.0304498	0.0225657	0.0227849	0.0274185
0.0182016	0.0219628	0.0240083	0.0267408
0.018096	0.0218766	0.0265542	0.0343026
0.0202239	0.0210774	0.0247258	0.0316394
0.0197464	0.0230527	0.0243312	0.0271207
0.0193243	0.0240509	0.0259372	0.0350595
0.0192974	0.0200863	0.0249111	0.0323958
0.0205327	0.020482	0.0309823	0.0349688
0.0209135	0.021782	0.0238882	0.0325775
0.0197705	0.0227709	0.0255178	0.0345452
0.019956	0.0345149	0.0240578	0.0375451
0.020455	0.0203754	0.0240649	0.026616
0.0211359	0.0210499	0.0254144	0.0266335
0.020789	0.0209522	0.024712	0.0349252
0.0207814	0.0226432	0.0258955	0.0256244
0.0210412	0.0214992	0.0248126	0.0271085
0.0219539	0.0219507	0.0248926	0.0317494
0.020353	0.0210929	0.0288033	0.0283073
0.0201816	0.0220024	0.0244154	0.0273062
0.0198848	0.0200766	0.0243144	0.0292331
0.0200488	0.020516	0.0246993	0.0341173
0.0200579	0.0218404	0.0235607	0.0375215
0.0215623	0.0308984	0.0250554	0.0322705
0.0220807	0.0229912	0.0248603	0.0351408
0.0199069	0.0206046	0.026548	0.0385142
0.0195471	0.0224632	0.0240727	0.026512
0.0183323	0.0214446	0.0262806	0.0263566
0.0196594	0.0232161	0.0258628	0.0281282
0.0208491	0.0222958	0.0266189	0.0345029
0.0197626	0.0223046	0.0246569	0.0329432
0.0201769	0.0206574	0.0264636	0.0261794
0.0207479	0.0227827	0.0247132	0.0267476
0.0209828	0.0219981	0.024893	0.0268954
0.0195858	0.0218561	0.0237956	0.0355088
0.0201969	0.0221256	0.0251335	0.025971
0.0215065	0.0226224	0.0255848	0.0387688
0.019943	0.0205815	0.024392	0.0261036
0.019842	0.0240072	0.0241949	0.0291728
0.0205818	0.0228844	0.0253989	0.02649
0.0187555	0.0225509	0.0243329	0.0358608
0.0196206	0.0223182	0.0255483	0.026929
0.0204689	0.022687	0.0277125	0.0399226
0.0207878	0.0208203	0.0259919	0.0333898
0.0207746	0.0234725	0.0252325	0.0266245
0.0197058	0.0189137	0.0243342	0.0360931
0.0207975	0.0218928	0.0260425	0.029864
0.0197315	0.0198179	0.0253895	0.0264883
0.0210965	0.0205481	0.0248951	0.0340044
0.022591	0.0218474	0.0251979	0.0274075
0.021099	0.0219077	0.0246225	0.0263234
0.0292981	0.0237272	0.025356	0.0298287
0.0201162	0.0221847	0.0243646	0.030354
0.0214395	0.0201817	0.0238667	0.0263914
0.0206111	0.0218351	0.0243724	0.0305713
0.0206974	0.022558	0.0294785	0.0315501
0.0202072	0.0417009	0.0232742	0.03075
0.0213604	0.0227646	0.0249233	0.0331052
0.0205567	0.0218789	0.024218	0.0262846
0.0207623	0.022858	0.0246898	0.025843
0.0201926	0.0228881	0.0256698	0.0262632
0.0208842	0.022425	0.0268018	0.0260508
0.0280785	0.0327481	0.0234173	0.0278604
0.0201012	0.0220852	0.0262696	0.0269391
0.0209042	0.0231477	0.0248327	0.0309783
0.0196694	0.018894	0.0248123	0.0264464
0.0205252	0.0225832	0.0249314	0.0274112
0.0225797	0.0269428	0.0250733	0.0266714
0.019956	0.0225055	0.0253287	0.0263209
0.0196641	0.0220071	0.027967	0.0267797
0.0197531	0.0220093	0.0264123	0.0276138
0.0212478	0.0215107	0.0244089	0.026237
0.0299875	0.0200894	0.024304	0.0283516
0.0205541	0.0215933	0.0236929	0.0270649
0.0208405	0.0216348	0.0248576	0.0269487
0.0215885	0.0202698	0.0235635	0.0274867
0.0211037	0.0220218	0.0250929	0.0263808
0.0220069	0.0220077	0.0247399	0.026766
0.0300101	0.0221491	0.0235074	0.0328354
0.0250579	0.022921	0.0262027	0.0378328
[truncated: 2,474 more rows]

## Sheet: Figure 4d
Relative abundance p-ATM			Relative abundance ATM
CTRL	IFNy		CTRL	IFNy
1.17291	1.30769		1.32639	1.50005
0.933403	1.29703		1.16136	2.19359
1.03199	1.5463		1.1611	1.45304
0.861693	1.25211		0.351141	0.80169

## Sheet: Figure 4e
CTRL	IFNy
1.14539	0.401829
5.05426	1.63269
2.29228	0.746597
3.13883	18.9994
0.425653	3.07669
2.09187	15.1411
1.31798	4.92461
3.48874	3.89478
1.41749	4.55499
3.88332	0.777974
0.353653	4.8125
3.92946	1.70145
5.8638	15.9073
3.61656	24.0978
0.8759	6.18304
2.18105	3.56403
5.08222	0.526188
5.64416	0.102972
0.293776	4.58707
7.93782	4.63276
5.29396	3.96591
2.61042	2.48053
0.902131	2.61853
5.00333	3.81065
14.1483	7.98027
1.14705	2.91148
2.79065	1.76977
2.5228	0.518685
1.7783	3.02002
0.10722	2.74655
1.91759	0.660609
1.01069	6.2108
0.84333	1.51696
3.04775	6.49223
2.62112	4.69783
0.223989	1.56449
0.998936	5.50199
0.644363	4.23379
2.27982	3.1238
2.69037	16.8499
2.20114	3.86231
1.02413	4.92894
2.13688	5.85213
1.20009	7.49831
2.91367	6.86423
0.756683	3.2559
3.53409	3.2831
3.91155	12.1761
3.76465	2.85112
1.6069	2.86351
1.79988	2.87667
1.19414	2.98019
3.74618	2.92905
2.5376	24.146
4.01061	0.360284
0.420167	2.47848
1.5171	2.44975
4.05283	0.43708
1.00723	2.95851
4.71051	0.288247
3.80246	1.46852
1.08551	6.39437
2.9069	5.70174
4.91245	4.85128
4.25801	2.68808
0.521588	2.69933
0.465824	2.93769
0.917321	3.8237
4.09245	68.7173
0.957607	2.18757
4.10388	76.1391
3.71127	10.7688
0.625209	2.58267
0.331235	3.69643
1.73089	5.10899
0.923814	4.7884
0.418534	1.70679
4.70386	6.95713
0.985568	4.40619
2.04943	3.09573
3.22353	87.0244
0.991441	4.57674
0.351451	2.65174
7.77699	7.04326
0.725741	2.57388
2.96932	1.87176
1.77108	10.4638
2.80349	3.09078
0.433538	0.160441
3.54221	1.30477
1.13283	4.37222
0.956578	1.5047
1.63454	5.35791
1.61398	4.31334
0.531894	3.84268
3.84089	1.27298
0.185134	2.3779
1.2032	0.119103
0.908598	0.118956
0.369645	2.44111
2.19772	0.289379
4.32709	1.79902
7.31016	12.4309
4.99897	3.01673
1.85671	3.7962
5.33789	2.18524
5.00997	3.45502
3.19373	2.24396
2.31583
0.795476
2.50753
3.56398
0.509947
0.252281
0.489487
0.694651

## Sheet: Figure 4f
53BP1+ foci/ neuron			yH2AX+ foci/ neuron			yH2AX+/53BP1+ PDDF/ neuron
CTRL	AS-IFNy		CTRL	AS-IFNy		CTRL	AS-IFNy
1	0		2	0		0.42735	3.02376
0	1		2	3		0.541516	1.50094
0	0		3	1		0.455927	1.32013
0	0		1	5		0.235849	2.32558
0	1		1	1		0.503778	4.53461
0	0		3	1
0	0		1	2
0	1		2	1
1	0		3	0
0	0		4	0
0	0		2	3
2	0		1	2
1	0		1	4
0	0		0	3
0	2		1	3
1	0		1	0
0	0		0	1
0	0		2	3
0	0		2	1
1	3		1	3
2	0		1	6
0	0		1	18
2	0		6	19
1	0		3	21
0	0		5	9
2	0		3	2
0	0		2	15
1	1		1	0
2	1		2	0
0	0		1	5
0	0		1	3
0	0		1	0
1	0		1	0
0	0		3	1
1	0		0	9
2	0		1	3
0	0		2	0
1	0		2	6
0	0		1	12
0	0		2	0
1	0		1	17
0	0		1	1
0	0		1	1
2	0		2	12
1	0		1	1
1	0		8	5
0	0		1	0
3	0		1	11
4	0		2	4
0	1		3	13
2	2		1	6
0	1		2	2
0	1		1	10
0	0		1	4
2	1		2	3
0	0		4	25
0	0		2	28
2	0		1	5
0	1		1	5
0	0		1	1
0	0		2	2
3	0		3	3
0	1		1	11
0	0		1	6
0	0		2	6
0	0		1	5
0	1		2	5
1	0		2	9
0	0		0	0
4	0		1	2
0	1		0	2
1	0		0	18
0	0		3	6
0	0		2	24
0	0		1	19
0	0		3	17
1	0		1	5
0	0		2	1
4	1		3	2
0	0		4	1
0	1		1	6
0	4		2	3
2	5		0	4
1	2		1	2
0	0		1	4
0	4		3	6
4	5		2	3
0	1		1	1
3	1		0	1
0	1		2	1
0	2		3	1
0	0		3	6
0	3		1	8
0	6		2	1
0	1		2	4
1	5		4	6
0	0		2	4
3	4		1	2
1	0		2	0
0	0		2	6
0	5		1	4
0	3		3	10
2	1		0	8
0	0		1	0
1	0		2	4
1	1		1	5
1	0		1	3
3	0		0	15
0	5		3	6
1	6		1	1
0	0		1	2
0	0		2	4
1	1		1	0
0	2		3	0
0	0		4	10
0	0		3	18
0	2		1	10
0	0		1	12
0	0		1	13
0	0		2	3
5	0		0	13
0	0		3	10
0	1		2	13
1	0		1	11
1	0		3	4
0	1		1	3
1	0		0	30
1	0		1	22
1	0		2	30
0	0		0	10
0	2		1	10
0	5		3	4
0	4		1	10
0	5		1	8
0	0		1	2
0	0		1	2
0	0		1	7
2	2		2	5
0	0		1	3
0	0		5	7
3	0		2	4
0	1		2	4
0	0		1	5
0	5		5	10
0	2		5	19
1	0		23	11
0	0		5	20
0	0		3	12
0	0		2	11
1	0		3	11
1	2		4	11
3	0		8	7
0	0		2	0
1	0		4	10
2	1		1	23
0	2		1	25
0	0		1	26
0	0		1	31
0	2		1	20
1	2		3	30
3	1		2	8
0	1		0	16
0	4		7	1
0	1		1	1
0	2		2	15
0	0		4	30
0	2		1	10
1	0		1	10
1	0		2	9
0	1		3	3
3	0		1	30
1	1		0	30
1	0		4	4
2	1		4	16
0	0		2	11
4	1		4	30
0	0		1	7
3	0		3	0
0	0		1	19
1	3		3	4
0	0		2	20
6	1		1	5
2	0		0	19
1	0		2	2
0	0		1	13
0	0		1	30
2	0		13	30
0	0		2	5
3	0		0	30
2	0		0	30
0	0		1	30
0	1		1	30
0	2		1	30
0	2		1	30
0	0		3	30
1	2		1	30
1	0		1	30
1	0		1	26
0	4		2	2
0	0		1	8
0	0		1	14
0	1		1	24
2	2		5	6
2	1		3	28
0	0		1	14
0	1		1	10
0	3		1	8
1	0		1	5
2	2		1	13
0	2		1	2
0	1		1	30
0	2		1	20
0	0		1	16
0	1		2	12
1	4		1	24
0	1		1	6
1	0		2	9
0	0		3	1
0	2		1	4
0	2		3	10
3	2		1	4
0	1		3	30
0	3		6	30
0	0		2	30
1	1		2	30
0	1		0	30
0	0		4	12
0	3		2	14
0	0		1	10
7	2		0	10
6	1		0	6
0	0		5	6
7	1		0	21
5	1		1	16
4	0		1	6
0	0		4	30
0	5		3	13
1	3		2	18
1	2		1	2
0	2		1	6
0	0		2	8
0	0		0	1
0	1		1	2
0	3		2	8
3	0		2	3
1	0		1	6
0	0		4	14
1	0		4	9
0	2		2	6
0	2		1	8
0	1		2	30
1	0		0	4
2	0		3	1
0	0		2	4
0	1		5	1
1	0		0	4
0	0		1	7
2	1		1	9
2	1		2	20
0	0		1	18
0	1		2	30
4	0		1	23
1	3		2	16
0	2		6	22
0	1		1	22
0	1		1	30
0	2		1	6
0	0		1	18
2	2		2	16
0	2		0	8
0	1		1	8
0	1		1	6
0	0		1	14
0	2		0	16
0	3		1	13
0	1		0	4
0	0		0	8
0	0		1	14
0	1		1	1
1	1		2	4
0	0		2	4
1	4		1	1
0	1		2	7
0	0		2	9
0	2		3	7
1	3		2	6
0	1		1	0
0	3		1	3
1	3		1	0
0	0		3	2
0	0		3	4
0	1		2	3
3	1		2	1
0	0		1	23
0	1		1	4
0	0		4	3
1	0		1	2
4	1		1	5
6	1		2	5
0	2		2	2
2	0		2	3
0	1		2	6
2	0		0	2
1	0		2	1
1	2		1	2
1	2		2	0
0	5		1	3
2	0		4	1
2	0		1	2
2	1		1	2
1	1		2	4
0	0		2	2
2	0		1	3
2	0		1	2
2	0		2	8
2	0		0	5
0	4		0	2
0	0		0	4
2	1		2	4
1	2		0	1
0	0		3	4
0	0		6	1
0	1		1	1
0	0		3	6
0	2		1	9
1	0		11	12
1	1		7	6
1	2		3	5
1	0		2	8
0	0		5	4
0	0		3	4
0	1		18	5
2	0		9	4
2	3		3	6
1	1		3	0
0	1		9	0
3	2		4	5
0	1		0	7
1	2		1	8
3	3		2	5
1	1		4	4
0	1		1	2
0	2		1	2
0	2		0	2
0	2		1	5
0	1		1	2
0	6		1	0
0	1		4	3
1	0		2	2
0	3		0	4
1	1		1	3
0	1		1	3
0	3		2	3
4	0		7	1
0	4		1	1
2	2		1	1
1	2		4	1
0	1		3	1
0	0		0	0
0	5		0	1
0	0		1	4
0	0		1	2
0	2		7	0
0	0		3	1
0	2		9	7
1	1		4	4
0	0		0	2
1	0		2	2
1	0		1	0
3	0		3	1
0	4		1	2
0	2		2	1
0	0		2	2
0	1		2	5
1	1		2	3
1	2		5	1
4	1		0	3
3	1		1	2
3	2		7	1
0	0		10	4
2	2		7	1
1	6		3	1
0	0		0	3
0	1		4	0
1	0		1	1
0	3		1	1
0	1		4	1
0	0		1	1
0	0		2	1
0	4		5	1
4	2		5	0
0	1		0	2
4	2		3	6
0	5		0	1
0	1		0	2
5	0		0	0
2	1		3	3
0	4		1	1
0	2		11	1
0	1		5	1
2	7		1	1
0	0		4	2
0	0		6	2
1	1		1	0
0	0		3	2
1	1		1	1
5	5		5	1
1	3		1	3
4	3		2	2
0	10		1	2
4	3		4	4
1	0		2	1
0	1		2	1
0	6		2	0
0	0		1	1
1	2		0	1
1	1		3	2
0	0		2	1
0	0		3	1
1	2		1	2
4	0		0	0
0	1		5	9
0	1		1	5
0	1		1	4
0	1		0	13
0	1		0	3
1	3		2	4
0	4		1	1
0	5		2	1
1	0		1	6
0	2		2	1
1	0		2	2
0	3		2	3
0	1		1	4
0	1		1	5
2	0		1	3
1	0		0	8
0	0		1	5
0	1		1	2
0	0		2	3
0	1		1	2
0	0		2	2
0	0		3	1
0	3		1	1
4	1		1	1
2	0		2	7
0	0		0	11
0	3		0	4
0	1		4	1
1	1		1	2
0	1		2	1
1	4		2	1
0	0		0	3
0	0		1	2
0	0		3	5
0	1		3	5
0	1		1	4
1	3		8	1
0	1		1	3
0	0		2	1
0	0		3	1
0	2		3	4
0	0		0	3
0	1		0	0
2	0		2	1
0	2		0	1
0	0		1	3
0	1		2	2
0	1		1	2
0	0		3	1
0	0		11	2
3	0		2	1
0	0		3	3
0	1		0	2
5	0		3	2
0	1		3	1
0	0		2	1
0	0		1	1
0	0		1	2
0	1		1	1
0	0		0	1
0	0		4	2
0	0		0	2
0	0		2	1
1	2		5	1
1	0		3	1
1	0		4	2
0	0		2	1
0	0		0	2
3	0		0	1
0	1		3	2
2	0		2	1
0	0		1	1
0	0		1	2
0	0		1	0
0	0		1	0
0	1		1	1
0	2		3	1
0	1		0	1
0	0		1	2
0	1		1	2
0	2		2	2
1	0		1	2
0	1		0	1
2	1		3	2
1	0		1	0
2	1		1	1
3	0		1	2
1	0		2	1
0	0		1	2
0	0		2	1
0	0		2	1
0	0		2	5
1	0		2	0
0	0		2	2
3	0		0	1
0	0		5	2
1	0		2	4
2	3		2	1
2	1		2	2
1	2		1	1
3	0		2	1
0	0		1	0
1	3		4	3
2	3		1	1
1	3		2	0
0	2		1	1
0	1		0	5
0	0		1	2
0	1		1	1
0	0		1	1
0	0		0	2
0	0		0	1
1	5		2	4
2	0		0	1
0	0		2	1
0	1		0	5
0	1		0	2
0	3		3	2
0	1		1	6
1	2		1	1
0	1		1	3
0	0		0	0
2	1		0	1
0	0		0	1
0	2		0	1
0	0		1	1
0	0		2	1
0	2		1	1
0	0		1	0
0	1		1	1
0	0		3	0
0	0		2	0
0			1
0			4
0			3
0			1
0			3
1			1
0			1
1			1
0			0
0			1
1			1
0			1
0			0
0			0
1			1
2			0
0			1
0			1
1			2
0			0
0			1
0			1
0			2
0			0
0			1
0			1
0			1
0			2
0			0
0			4
3			3
0			2
0			1
0			1
1			1
1			1
2			1
1			1
0			1
0			1
0			1
0			1
0			2
0			1
0			2
0			1
1			1
1			2
1			1
0			0
0			0
2			5
2			2
0			0
0			0
0			0
1			0
0			1
0			4
0			11
0			3
0			2
0			1
0			0
0			1
0			0
0			1
0			1
0			4
0			5
0			1
0			3
0			3
0			3
0			8
1			5
0			4
1			2
0			6
2			2
2			0
0			1
0			1
0			1
0			1
1			3
0			0
0			3
0			3
0			1
1			4
0			0
0			1
0			8
0			0
0			0
0			0
3			1
0			0
0			8
0			3
0			3
1			2
0			0
0			3
0			1
1			2
3			3
0			1
0			1
0			3
0			2
0			7
0			1
1			0
0			4
0			1
0			0
0			6
0			0
0			2
0			2
0			3
0			7
0			0
0			2
0			2
0			1
0			1
0			4
0			2
0			2
0			1
0			2
0			0
0			1
0			4
0			2
0			7
0			3
0			0
0			3
0			7
0			0
0			1
0			1
2			1
1			2
0			0
0			0
1			1
1			3
0			2

## Sheet: Figure 4g
CTRL	CTRL + IFNy	CUX2-OE + IFNy	RPA3-OE+IFNy	NAC 10uM + IFNy	MT 1uM + IFNy
106.886	91.8164	106.165	93.2692	74.8851	95.6604
97.4306	94.6108	78.5789	106.731	104.747	74.717
99.075	76.6467	74.3992	100.441	125.881	108.679
96.6084	93.014	92.372	93.8326	93.0233	111.076
99.8004	69.8869	110.872	100.441	120.93	93.038
108.583	88.7975	111.828	102.439	96.7442	102.062
100.998	81.3977	102.27	106.341	112	107.216
90.6188	86.742	89.8649	89.7561	106.832	134.031
92.7744	78.9016	79.7297	102.885		81.6754
96.6762	84.1039	116.216	117.308
110.549	70.936	105.634	94.2308
99.0148	80.5419	127.817	105.882
121.182	90.1478	128.873	96.2567
79.803	74.3733	97.4276	109.091
90.2507	96.1003	128.296	113.158
105.293	103.019	105.435	109.21
104.457		95.6522	121.053
92.8302
101.887
105.283
