# Supplementary material for: DNA damage burden causes selective CUX2 neuron loss in neuroinflammation
Source: Nature. 2026 Apr 1;653(8115):809–18. doi: 10.1038/s41586-026-10310-3 (PMC13190333; doi:10.1038/s41586-026-10310-3)
Supplement: Supplementary file 8 — Source Data Fig. 5 [file 41586_2026_10310_MOESM8_ESM.xlsx]

## Sheet: Figure5b
CTRL	AS-IFNy
265	210
270	218
268	215
273	229

## Sheet: Figure5c
CTRL L1	CTRL L2/3/4	CTRL L5	CTRL L6	AS-IFN L1	AS-IFN L2/3/4	AS-IFN L5	AS-IFN L6
7	348	114	166	7	280	113	208
7	358	108	195	6	287	104	197
6	350	103	185	7	281	106	182
6	351	105	211	7	300	111	208

## Sheet: Figure5d
CTRL	AS-IFNy
1	1.041
1.18	1.104
1.002	1.29
0.925	1.013

## Sheet: Figure5e
CTRL	AS-IFNy
293	266
261	246
231	269
255	258

## Sheet: Figure5f
CTRL	AS-IFNy
5.46354	27.3514
10.5121	36.0915
6.27153	17.7293
5.03826	25.3336
4.64942	20.6322
4.99628	17.9983
6.24532	26.708
15.2938	58.4979
8.06481	24.288
7.95132	15.115
3.96725	14.8855
9.74258	7.34029
9.71213	15.9259
5.81083	14.5399
7.64899	14.6342
7.1603	27.2214
8.36978	11.4174
7.51965	12.8056
2.80885	12.8795
6.21102	9.77325
6.4042	12.7586
3.92529	26.739
4.64799	31.5412
10.2023	30.3804
12.3045	12.0447
15.4822	20.1994
12.891	11.1165
10.269	27.7243
5.36579	8.99126
2.31155	27.1913
5.13487	26.317
2.17584	21.2305
3.93802	17.3247
3.48972	41.3422
6.7949	35.0402
9.88709	36.0289
3.46604	13.6826
3.70618	17.1576
5.57756	36.8663
4.76706	41.6639
3.48031	16.2506
9.8013	42.9057
3.61037	27.0728
2.46595	14.6949
4.58071	19.7954
1.19311	15.0646
1.65464	14.7545
3.96398	9.28189
15.6509	14.0046
26.7787	36.5546
17.794	7.14571
17.0417	32.1625
9.58506	10.0611
12.0916	14.6938
11.0253	25.8181
3.68304	29.2676
9.69269	11.3758
10.5702	15.0917
8.93582	17.5466
3.88192	19.2856
9.05652	18.7735
12.5666	21.0381
8.75579	9.11343
20.1168	29.9492
22.5688	29.3266
13.797	25.4974
10.0859	27.3202
15.9594	32.3451
9.30307	25.7943
22.535	35.7871
5.78562	9.85883
9.16891	11.9548
16.4099	13.3013
9.40513	8.49137
1.37053	14.3221
9.94861	0.885787
14.8202	0.99251
10.8707	10.9239
14.703	8.41738
15.9708	16.1822
21.9455	3.17765
8.38885	5.43184
14.2375	11.6172
2.85731	13.4654
11.6992	9.86502
11.679	12.6358
11.6954	9.81977
8.31068	19.141
12.1182	7.79084
11.2185	10.2196
20.5058	13.2646
20.1687	3.1409
36.0866	3.66234
8.01373	9.31924
7.31791	0.699874
6.57261	25.5475
1.66424	3.37269
10.998	4.45495
2.84783	12.5599
14.414	5.81168
15.9195	7.41946
7.42284	2.20564
4.17236	4.08887
17.1541	2.77778
9.33763	9.13655
8.64298	3.15564
8.53465	8.21812
8.01836	4.31033
5.55977	0.99251
8.06378	16.6184
6.4522	6.35885
7.33968	6.5691
6.08224	7.96002
9.52018	9.12766
7.06783	5.54897
7.19121	6.80656
7.42085	7.39587
6.16375	14.3233
6.07384	7.90437
6.43196	2.27919
7.00945	5.09975
7.05631	4.11889
8.2388	14.8975
6.79858	4.78727
6.34444	5.05616
8.97108	1.51847
7.14359	8.15868
6.45992	1.45038
7.69436	1.72591
7.41007	4.27544
5.59043	3.53937
7.38884	2.77888
7.01059	5.18197
6.89033	6.83253
9.61598	6.41911
6.4121	8.79824
10.3483	5.9436
10.1106	3.60063
7.20721	5.66077
6.7081	4.18113
	3.46523
	5.91852
	2.49967
	4.53127
	3.23479
	2.41231
	2.9711
	1.30013
	3.4777
	0.434242
	2.02017
	3.86436
	3.97173
	3.13665
	1.93227
	0.490497
	1.12267
	0.916694
	1.87946
	1.68886
	1.16492
	1.88329
	4.4753
	1.37637
	2.61199
	2.31352
	5.87998
	3.69432
	1.9714
	4.22568
	15.2553
	28.3036
	10.3661
	5.48074
	7.54842
	7.91304
	11.4385
	7.16431
	7.72689
	24.6831
	8.12257
	8.15456
	9.33094
	1.99531
	6.02596
	7.40306
	13.0854
	15.8502
	7.60761
	22.488
	27.9347
	29.255
	19.3066
	15.8201
	12.0452
	4.82319
	35.0071
	29.0458
	17.3045
	7.65904
	11.7149
	5.49384
	8.47929
	16.1772
	15.0177
	6.67315
	17.483
	9.26202
	8.17468
	12.0915
	5.16668
	7.91884
	12.5591
	10.2626
	5.80944
	19.1684
	8.06886
	4.1406
	20.6007
	6.36135
	6.42423
	16.5287
	21.014
	11.9328
	12.9201
	27.7019
	11.6469
	26.908
	15.6466
	10.2139
	5.09944
	15.4689
	10.4713
	12.35
	27.7019
	12.9201
	11.9328
	21.014
	15.6162
	21.5908
	9.89836
	10.2197

## Sheet: Figure5g
CTRL	AS-IFNy
5.48607	43.0343
4.35906	30.9418
3.90759	47.9355
3.44261	80.1449
5.00371	45.447
4.40156	85.6842
3.40085	72.874
3.63188	96.2766
4.57893	79.157
4.52373	59.9176
4.48637	40.6309
4.30254	68.3237
4.2442	28.103
5.38911	39.3428
4.19	56.0828
4.28979	35.2519
4.3279	57.6508
4.52861	77.3587
5.05639	54.2191
4.94844	70.0474
4.59185	86.7583
4.05288	52.8451
4.42253	98.0583
4.96713	68.9756
6.38626	41.182
7.84211	7.47753
9.26761	6.58398
7.08559	8.09853
7.02185	8.10355
6.1622	10.4614
6.89815	10.4025
7.94619	8.95843
6.12189	7.86728
6.11363	6.04703
9.78068	7.13497
6.46088	8.78841
6.91873	10.849
4.95927	10.7393
7.03587	8.32225
7.04179	10.5483
6.86223	11.7573
7.04906	8.3881
7.59249	5.64827
7.83046	7.85176
7.56715	7.90309
6.75799	7.49808
8.27587	11.5574
8.92234	8.95017
7.82167	9.15936
7.85106	9.55364
7.90923	27.14
9.86141	20.8394
8.84888	13.4646
8.91154	14.0463
10.0604	20.2703
14.8015	24.8113
10.5489	21.5958
11.9637	15.8872
10.3998	3.04413
8.01929	11.1884
8.99599	14.869
10.2381	10.2598
10.1492	8.34583
7.5255	4.06391
9.34838	6.82383
13.9718	8.64858
10.814	11.556
10.7865	4.31366
9.23748	13.3241
10.0865	5.86129
8.91651	7.9159
13.5861	8.07941
10.6267	11.6445
8.98208	5.90868
9.46006	14.2937
5.40613	2.0125
4.71069	5.54073
4.34641	4.50652
3.89462	4.60396
4.77637	5.46696
5.19277	1.32201
4.68898	6.15904
4.88541	5.58146
5.5741	5.00888
3.58087	3.98396
5.69504	5.58128
6.08271	4.25459
4.76507	5.24126
4.6346	7.48753
3.7248	8.2377
4.80595	8.58525
4.11767	3.92077
4.59977	9.88794
5.86164	10.6932
5.34692	5.79927
4.46097	5.83869
4.97871	6.34072
6.42756	12.0129
6.38596	5.85547
3.73295	6.82646

## Sheet: Figure5h
CTRL L5	AS-IFNy L5	CTRL L6	AS-IFNy L6
9.72751	24.745	4.26893	31.0691
8.49792	43.8755	7.14113	28.5259
9.94394	15.347	4.24994	32.4553
11.0568	19.9954	3.43759	42.2915
8.58457	17.4829	4.1191	27.0816
10.4866	20.2483	4.75252	26.4529
10.3486	17.1657	4.88868	28.7621
7.934	18.6448	4.52348	39.5101
7.44988	21.2208	4.04404	25.6491
6.87251	7.88481	6.59069	24.1926
7.95548	15.9152	6.79091	20.4651
7.43418	25.9935	7.51489	30.3419
9.95419	17.655	5.36934	20.4753
10.437	26.2544	4.79795	18.5411
8.43343	3.74244	3.74627	26.1063
9.36362	19.8997	3.80618	34.243
9.25122	37.3294	4.88986	28.9214
8.38706	25.4938	7.05793	53.5284
9.95096	21.8997	3.16116	53.9999
9.89911	32.8437	5.94052	53.5284
10.3117	30.1098	5.45348	10.5543
6.89212	25.7925	6.05999	38.2856
11.5801	24.1505	5.42841	100.991
9.95828	52.4639	4.99853	21.0325
8.91728	41.1759	5.51219	17.951
4.88488	29.0225	6.41232	4.96315
4.38735	7.73281	7.92617	4.92551
7.05145	10.5172	7.73722	3.9748
6.72162	10.6221	8.12448	5.77932
6.95205	8.64092	7.03435	5.78622
6.33865	10.0831	8.66985	7.79678
5.82657	11.6129	8.19973	6.76741
4.76212	8.8121	7.39895	7.42976
7.72892	7.14415	6.40277	5.3521
6.6228	6.3163	8.78978	6.48412
7.31126	10.0703	8.40581	7.51506
5.53189	3.96004	7.02836	5.11695
6.11545	3.82371	6.43778	5.59177
7.30468	7.50413	7.71896	4.25867
5.6695	6.80528	7.45756	5.07278
10.6091	6.63586	8.90882	3.64812
5.38687	9.26141	6.62376	4.82135
5.41629	7.85709	9.4582	5.07972
7.49956	6.99799	8.28745	4.25134
7.81729	6.16224	9.47743	8.29174
5.87258	5.57603	9.43879	3.82371
5.31732	6.95602	8.42252	3.78141
5.63728	7.18704	8.8027	5.45768
4.63196	6.99103	6.68223	3.1907
6.06449	7.55333	6.39621	3.3447
30.1849	7.22736	4.99518	6.60156
15.0134	7.99777	7.68279	2.69494
31.3863	9.68943	17.9169	4.45465
60.4149	9.23961	8.38816	2.73811
6.65275	6.42451	17.288	14.0921
47.0186	5.83048	3.98791	6.29685
22.0475	9.63607	9.39593	5.61097
24.7696	3.38401	27.3073	3.59935
65.0665	9.43472	32.247	1.53637
14.7967	8.19594	22.7469	8.24796
26.4709	4.44043	13.0745	4.53517
42.3997	7.23829	13.2368	4.37924
35.8522	6.86077	12.2474	6.62157
25.4533	2.32083	7.18504	6.55748
9.48992	7.11957	32.7775	3.43419
6.49687	9.75319	18.3638	3.19658
26.1759	6.18591	60.7671	4.54519
19.1173	2.16201	29.8508	1.52892
9.29426	12.7621	28.379	6.95254
24.1672	6.05585	26.7988	4.9968
7.04196	2.81007	19.8327	6.45669
51.5519	3.09906	65.151	1.25748
60.4149	4.881	19.0255	10.6763
27.5949	12.5088	14.5017	15.7921
31.3863	5.80905	17.8691	9.72379
3.47052	9.45978	5.16266	5.00315
1.31312	3.90218	2.93436	7.75848
3.6364	4.74971	1.59941	5.39256
2.66984	4.90959	1.99032	5.57726
1.67555	4.56951	0.799082	1.71973
3.62595	3.82108	0.529009	8.66528
2.48903	4.67756	3.39112	4.88895
3.17053	1.94907	0.849804	3.78271
2.61294	3.62414	1.39994	4.31117
2.49545	4.30833	0.829356	3.67857
2.17175	4.20635	2.36945	5.38958
2.58076	3.70942	2.4384	6.62458
3.29376	4.03048	1.91432	2.08951
1.9985	4.03331	0.946405	5.41578
1.69284	2.59773	0.800141	16.1386
3.86385	2.13507	3.32041	4.12937
2.33291	7.07576	2.53563	7.236
5.55087	3.88769	2.49455	1.09836
3.6711	4.09295	4.54236	3.30327
1.50832	1.64593	2.75439	9.98983
2.27679	2.10552	5.03813	3.79946
4.13952	4.09772	4.22477	9.98983
1.38884	5.73675	9.02045	3.58316
1.22935	4.81821	7.61404	2.61346
3.22581	3.20112	4.75207	3.58316
	2.80562		4.88895

## Sheet: Figure5i
yH2AX+ foci/neuron			53BP1+ foci/neuron			53BP1+ /yH2AX+ PDDF/neuron
CTRL	AS-IFNy		CTRL	AS-IFNy		CTRL	AS-IFNy
2	0		1	0		0.42735	3.02376
2	3		0	1		0.541516	1.50094
3	1		0	0		0.455927	1.32013
1	5		0	0		0.235849	2.32558
1	1		0	1		0.503778	4.53461
3	1		0	0
1	2		0	0
2	1		0	1
3	0		1	0
4	0		0	0
2	3		0	0
1	2		2	0
1	4		1	0
0	3		0	0
1	3		0	2
1	0		1	0
0	1		0	0
2	3		0	0
2	1		0	0
1	3		1	3
1	6		2	0
1	18		0	0
6	19		2	0
3	21		1	0
5	9		0	0
3	2		2	0
2	15		0	0
1	0		1	1
2	0		2	1
1	5		0	0
1	3		0	0
1	0		0	0
1	0		1	0
3	1		0	0
0	9		1	0
1	3		2	0
2	0		0	0
2	6		1	0
1	12		0	0
2	0		0	0
1	17		1	0
1	1		0	0
1	1		0	0
2	12		2	0
1	1		1	0
8	5		1	0
1	0		0	0
1	11		3	0
2	4		4	0
3	13		0	1
1	6		2	2
2	2		0	1
1	10		0	1
1	4		0	0
2	3		2	1
4	25		0	0
2	28		0	0
1	5		2	0
1	5		0	1
1	1		0	0
2	2		0	0
3	3		3	0
1	11		0	1
1	6		0	0
2	6		0	0
1	5		0	0
2	5		0	1
2	9		1	0
0	0		0	0
1	2		4	0
0	2		0	1
0	18		1	0
3	6		0	0
2	24		0	0
1	19		0	0
3	17		0	0
1	5		1	0
2	1		0	0
3	2		4	1
4	1		0	0
1	6		0	1
2	3		0	4
0	4		2	5
1	2		1	2
1	4		0	0
3	6		0	4
2	3		4	5
1	1		0	1
0	1		3	1
2	1		0	1
3	1		0	2
3	6		0	0
1	8		0	3
2	1		0	6
2	4		0	1
4	6		1	5
2	4		0	0
1	2		3	4
2	0		1	0
2	6		0	0
1	4		0	5
3	10		0	3
0	8		2	1
1	0		0	0
2	4		1	0
1	5		1	1
1	3		1	0
0	15		3	0
3	6		0	5
1	1		1	6
1	2		0	0
2	4		0	0
1	0		1	1
3	0		0	2
4	10		0	0
3	18		0	0
1	10		0	2
1	12		0	0
1	13		0	0
2	3		0	0
0	13		5	0
3	10		0	0
2	13		0	1
1	11		1	0
3	4		1	0
1	3		0	1
0	30		1	0
1	22		1	0
2	30		1	0
0	10		0	0
1	10		0	2
3	4		0	5
1	10		0	4
1	8		0	5
1	2		0	0
1	2		0	0
1	7		0	0
2	5		2	2
1	3		0	0
5	7		0	0
2	4		3	0
2	4		0	1
1	5		0	0
5	10		0	5
5	19		0	2
23	11		1	0
5	20		0	0
3	12		0	0
2	11		0	0
3	11		1	0
4	11		1	2
8	7		3	0
2	0		0	0
4	10		1	0
1	23		2	1
1	25		0	2
1	26		0	0
1	31		0	0
1	20		0	2
3	30		1	2
2	8		3	1
0	16		0	1
7	1		0	4
1	1		0	1
2	15		0	2
4	30		0	0
1	10		0	2
1	10		1	0
2	9		1	0
3	3		0	1
1	30		3	0
0	30		1	1
4	4		1	0
4	16		2	1
2	11		0	0
4	30		4	1
1	7		0	0
3	0		3	0
1	19		0	0
3	4		1	3
2	20		0	0
1	5		6	1
0	19		2	0
2	2		1	0
1	13		0	0
1	30		0	0
13	30		2	0
2	5		0	0
0	30		3	0
0	30		2	0
1	30		0	0
1	30		0	1
1	30		0	2
1	30		0	2
3	30		0	0
1	30		1	2
1	30		1	0
1	26		1	0
2	2		0	4
1	8		0	0
1	14		0	0
1	24		0	1
5	6		2	2
3	28		2	1
1	14		0	0
1	10		0	1
1	8		0	3
1	5		1	0
1	13		2	2
1	2		0	2
1	30		0	1
1	20		0	2
1	16		0	0
2	12		0	1
1	24		1	4
1	6		0	1
2	9		1	0
3	1		0	0
1	4		0	2
3	10		0	2
1	4		3	2
3	30		0	1
6	30		0	3
2	30		0	0
2	30		1	1
0	30		0	1
4	12		0	0
2	14		0	3
1	10		0	0
0	10		7	2
0	6		6	1
5	6		0	0
0	21		7	1
1	16		5	1
1	6		4	0
4	30		0	0
3	13		0	5
2	18		1	3
1	2		1	2
1	6		0	2
2	8		0	0
0	1		0	0
1	2		0	1
2	8		0	3
2	3		3	0
1	6		1	0
4	14		0	0
4	9		1	0
2	6		0	2
1	8		0	2
2	30		0	1
0	4		1	0
3	1		2	0
2	4		0	0
5	1		0	1
0	4		1	0
1	7		0	0
1	9		2	1
2	20		2	1
1	18		0	0
2	30		0	1
1	23		4	0
2	16		1	3
6	22		0	2
1	22		0	1
1	30		0	1
1	6		0	2
1	18		0	0
2	16		2	2
0	8		0	2
1	8		0	1
1	6		0	1
1	14		0	0
0	16		0	2
1	13		0	3
0	4		0	1
0	8		0	0
1	14		0	0
1	1		0	1
2	4		1	1
2	4		0	0
1	1		1	4
2	7		0	1
2	9		0	0
3	7		0	2
2	6		1	3
1	0		0	1
1	3		0	3
1	0		1	3
3	2		0	0
3	4		0	0
2	3		0	1
2	1		3	1
1	23		0	0
1	4		0	1
4	3		0	0
1	2		1	0
1	5		4	1
2	5		6	1
2	2		0	2
2	3		2	0
2	6		0	1
0	2		2	0
2	1		1	0
1	2		1	2
2	0		1	2
1	3		0	5
4	1		2	0
1	2		2	0
1	2		2	1
2	4		1	1
2	2		0	0
1	3		2	0
1	2		2	0
2	8		2	0
0	5		2	0
0	2		0	4
0	4		0	0
2	4		2	1
0	1		1	2
3	4		0	0
6	1		0	0
1	1		0	1
3	6		0	0
1	9		0	2
11	12		1	0
7	6		1	1
3	5		1	2
2	8		1	0
5	4		0	0
3	4		0	0
18	5		0	1
9	4		2	0
3	6		2	3
3	0		1	1
9	0		0	1
4	5		3	2
0	7		0	1
1	8		1	2
2	5		3	3
4	4		1	1
1	2		0	1
1	2		0	2
0	2		0	2
1	5		0	2
1	2		0	1
1	0		0	6
4	3		0	1
2	2		1	0
0	4		0	3
1	3		1	1
1	3		0	1
2	3		0	3
7	1		4	0
1	1		0	4
1	1		2	2
4	1		1	2
3	1		0	1
0	0		0	0
0	1		0	5
1	4		0	0
1	2		0	0
7	0		0	2
3	1		0	0
9	7		0	2
4	4		1	1
0	2		0	0
2	2		1	0
1	0		1	0
3	1		3	0
1	2		0	4
2	1		0	2
2	2		0	0
2	5		0	1
2	3		1	1
5	1		1	2
0	3		4	1
1	2		3	1
7	1		3	2
10	4		0	0
7	1		2	2
3	1		1	6
0	3		0	0
4	0		0	1
1	1		1	0
1	1		0	3
4	1		0	1
1	1		0	0
2	1		0	0
5	1		0	4
5	0		4	2
0	2		0	1
3	6		4	2
0	1		0	5
0	2		0	1
0	0		5	0
3	3		2	1
1	1		0	4
11	1		0	2
5	1		0	1
1	1		2	7
4	2		0	0
6	2		0	0
1	0		1	1
3	2		0	0
1	1		1	1
5	1		5	5
1	3		1	3
2	2		4	3
1	2		0	10
4	4		4	3
2	1		1	0
2	1		0	1
2	0		0	6
1	1		0	0
0	1		1	2
3	2		1	1
2	1		0	0
3	1		0	0
1	2		1	2
0	0		4	0
5	9		0	1
1	5		0	1
1	4		0	1
0	13		0	1
0	3		0	1
2	4		1	3
1	1		0	4
2	1		0	5
1	6		1	0
2	1		0	2
2	2		1	0
2	3		0	3
1	4		0	1
1	5		0	1
1	3		2	0
0	8		1	0
1	5		0	0
1	2		0	1
2	3		0	0
1	2		0	1
2	2		0	0
3	1		0	0
1	1		0	3
1	1		4	1
2	7		2	0
0	11		0	0
0	4		0	3
4	1		0	1
1	2		1	1
2	1		0	1
2	1		1	4
0	3		0	0
1	2		0	0
3	5		0	0
3	5		0	1
1	4		0	1
8	1		1	3
1	3		0	1
2	1		0	0
3	1		0	0
3	4		0	2
0	3		0	0
0	0		0	1
2	1		2	0
0	1		0	2
1	3		0	0
2	2		0	1
1	2		0	1
3	1		0	0
11	2		0	0
2	1		3	0
3	3		0	0
0	2		0	1
3	2		5	0
3	1		0	1
2	1		0	0
1	1		0	0
1	2		0	0
1	1		0	1
0	1		0	0
4	2		0	0
0	2		0	0
2	1		0	0
5	1		1	2
3	1		1	0
4	2		1	0
2	1		0	0
0	2		0	0
0	1		3	0
3	2		0	1
2	1		2	0
1	1		0	0
1	2		0	0
1	0		0	0
1	0		0	0
1	1		0	1
3	1		0	2
0	1		0	1
1	2		0	0
1	2		0	1
2	2		0	2
1	2		1	0
0	1		0	1
3	2		2	1
1	0		1	0
1	1		2	1
1	2		3	0
2	1		1	0
1	2		0	0
2	1		0	0
2	1		0	0
2	5		0	0
2	0		1	0
2	2		0	0
0	1		3	0
5	2		0	0
2	4		1	0
2	1		2	3
2	2		2	1
1	1		1	2
2	1		3	0
1	0		0	0
4	3		1	3
1	1		2	3
2	0		1	3
1	1		0	2
0	5		0	1
1	2		0	0
1	1		0	1
1	1		0	0
0	2		0	0
0	1		0	0
2	4		1	5
0	1		2	0
2	1		0	0
0	5		0	1
0	2		0	1
3	2		0	3
1	6		0	1
1	1		1	2
1	3		0	1
0	0		0	0
0	1		2	1
0	1		0	0
0	1		0	2
1	1		0	0
2	1		0	0
1	1		0	2
1	0		0	0
1	1		0	1
3	0		0	0
2	0		0	0
1			0
4			0
3			0
1			0
3			0
1			1
1			0
1			1
0			0
1			0
1			1
1			0
0			0
0			0
1			1
0			2
1			0
1			0
2			1
0			0
1			0
1			0
2			0
0			0
1			0
1			0
1			0
2			0
0			0
4			0
3			3
2			0
1			0
1			0
1			1
1			1
1			2
1			1
1			0
1			0
1			0
1			0
2			0
1			0
2			0
1			0
1			1
2			1
1			1
0			0
0			0
5			2
2			2
0			0
0			0
0			0
0			1
1			0
4			0
11			0
3			0
2			0
1			0
0			0
1			0
0			0
1			0
1			0
4			0
5			0
1			0
3			0
3			0
3			0
8			0
5			1
4			0
2			1
6			0
2			2
0			2
1			0
1			0
1			0
1			0
3			1
0			0
3			0
3			0
1			0
4			1
0			0
1			0
8			0
0			0
0			0
0			0
1			3
0			0
8			0
3			0
3			0
2			1
0			0
3			0
1			0
2			1
3			3
1			0
1			0
3			0
2			0
7			0
1			0
0			1
4			0
1			0
0			0
6			0
0			0
2			0
2			0
3			0
7			0
0			0
2			0
2			0
1			0
1			0
4			0
2			0
2			0
1			0
2			0
0			0
1			0
4			0
2			0
7			0
3			0
0			0
3			0
7			0
0			0
1			0
1			0
1			2
2			1
0			0
0			0
1			1
3			1
2			0
