# Supplementary material for: DNA damage burden causes selective CUX2 neuron loss in neuroinflammation
Source: Nature. 2026 Apr 1;653(8115):809–18. doi: 10.1038/s41586-026-10310-3 (PMC13190333; doi:10.1038/s41586-026-10310-3)
Supplement: Supplementary file 9 — Source Data Extended Data Fig. 2 [file 41586_2026_10310_MOESM9_ESM.xlsx]

## Sheet: Extdatafig2b
CTRL L1	CTRL L2/3/4	CTRL L5	CTRL L6	DTA L1	DTA L2/3/4	DTA L5	DTA L6
106.608	278.889	273.45	267.252	103.158	270.643	228.947	229.415
109.181	307.719	234.21	213.801	108.48	257.485	243.392	232.281
115.38	281.637	233.977	230.117	101.579	256.901	230.351	219.415
107.485	288.479	249.474	237.251	111.345	269.415	223.626	213.567
102.047	320.585	246.491	231.696	109.532	276.316	246.842	211.813

## Sheet: Extdatafig2c
CTRL 5wk	DTA 5 wks	CTRL 10 wks	DTA 10 wks
458	382	315.667	449.5
456	416.889	347.167	396.833
414.75	435.667	421.667	404.333
	492	352.833
	460

## Sheet: Extdatafig2d
CTRL	DTA
499.556	513.556
459.333	448.556
462.625	421.778
391.5	425.833

## Sheet: Extdatafig2e
L5 CTRL 10WK	L5 DTA 10WK	L6 CTRL 10WK	L6 DTA 10WK	L5 CTRL 17WK	L5 DTA 17WK	L6 CTRL 17WK	L6 DTA 17WK
3.97351	3.42466	2.15517	2.34375	3.84615	4.25532	2.01005	2.05479
3.20513	2.76243	2.3622	2.24719	2.08333	2.91262	1.875	1.93548
7.63359	3.7037	3.4188	2.72109	8.06452	9.00901	1.80723	1.18343
3.4965	3.33333	3.25581	2.15054	6.54206	3.47222	3.26797	3.97727

## Sheet: Extdatafig2g
NeuN+ cells
CTRL L1	CTRL L2/3/4	CTRL L5	CTRL L6	MyrfcKO L1	MyrfcKO L2/3/4	MyrfcKO L5	MyrfcKO L6
3.33333	25.8333	16	23	3.5	21.875	16	23
3.5	24	15.5	24.25	3.25	21.625	15.5	25.5
3.66667	24	15.3333	24.6667	3.66667	22.8333	15.3333	23.3333
3.33333	25	15.3333	23.3333	3.75	22.25	16.25	24.5
3.25	24.75	15.25	24.5	3.25	21.375	15.25	25
3.33333	24.1667	17	24.3333	3.25	22.875	16	23.75
Thickness
CTRL L1	CTRL L2/3/4	CTRL L5	CTRL L6	MyrfcKO L1	MyrfcKO L2/3/4	MyrfcKO L5	MyrfcKO L6
113.333	395.906	273.099	277.544	107.017	342.544	272.895	277.281
108.983	361.825	232.281	257.684	110.702	319.123	255.614	260.877
105.614	341.637	279.883	263.041	108.158	326.053	285	304.649
110.439	352.719	232.018	245.702	103.947	280.088	242.193	235.526
103.86	365.965	278.947	292.515	106.667	308.538	255.205	273.333
102.105	343.977	260.234	287.368	105.965	314.035	271.228	272.281

## Sheet: Extdatafig2h
CTRL	Myrf cKO
352.8	272.6
370.8	329
374.8	313
351.8	308
375.5	317.25

## Sheet: Extdatafig2i
CTRL	Myrf cKO
313	276.2
327.8	289.8
319.4	276.667
311.6	271.5
309.25	279
316.4	288.4
