# Supplementary material for: DNA damage burden causes selective CUX2 neuron loss in neuroinflammation
Source: Nature. 2026 Apr 1;653(8115):809–18. doi: 10.1038/s41586-026-10310-3 (PMC13190333; doi:10.1038/s41586-026-10310-3)
Supplement: Supplementary file 10 — Source Data Extended Data Fig. 3 [file 41586_2026_10310_MOESM10_ESM.xlsx]

## Sheet: ExtDataFig3a
L1 CTRL	L1 DTA	L2/3/4 CTRL	L2/3/4 DTA	L5/6 CTRL	L5/6 DTA	WM CTRL	WM DTA
10.3333	17.3333	21	27	23.8333	47.3333	6.83333	32.3333
9.16667	16.1667	21.6667	29.5	22.8333	43.1667	6.66667	34.6667
11.8333	15.8333	21.8333	33.8333	25.1667	40	6.83333	31.8333
10	12.3333	24.6667	31.8333	22	40.5	8	29.1667
11.1667		25.8333		22.5		7.5

## Sheet: ExtDataFig3b
L1 CTRL	L1 DTA	L2/3/4 CTRL	L2/3/4 DTA	L5/6 CTRL	L5/6 DTA	WM CTRL	WM DTA
10.3333	17.3333	21	27	23.8333	47.3333	6.83333	32.3333
9.16667	16.1667	21.6667	29.5	22.8333	43.1667	6.66667	34.6667
11.8333	15.8333	21.8333	33.8333	25.1667	40	6.83333	31.8333
10	12.3333	24.6667	31.8333	22	40.5	8	29.1667
11.1667		25.8333		22.5		7.5

## Sheet: ExtDataFig3c
L1 CTRL	L1 DTA	L2/3/4 CTRL	L2/3/4 DTA	L5 CTRL	L5 DTA	L6 CTRL	L6 DTA
6.66667	10.3333	22.3333	29.6667	20.3333	26.3333	20.6667	36.6667
7	5.66667	26	30.3333	11.6667	27.3333	16.6667	59.6667
7.66667	7	30.3333	45	18	51	20	65.3333
4	7.66667	18.3333	43.6667	13.6667	43.3333	14.3333	56
	5.66667		34		30.3333		47.3333
	7.66667		43.3333		41.6667		62.3333

## Sheet: ExtDataFig3d
L1 CTRL	L1 DTA	L2/3/4 CTRL	L2/3/4 DTA	L5 CTRL	L5 DTA	L6 CTRL	L6 DTA
12	16.3333	7	48.6667	9	41	13.6667	52
9	7.33333	20	45	9	56	22.6667	112.333
10.3333	14	9	61.6667	8.66667	62.3333	32	80.3333
8.33333	20	4	105	3	55	11.6667	77.6667
	10		59.3333		37		50.6667
	14.3333		70.3333		48		72

## Sheet: ExtDataFig3e
L1 CTRL	L1 DTA	L2/3/4 CTRL	L2/3/4 DTA	L5 CTRL	L5 DTA	L6 CTRL	L6 DTA	WM CTRL	WM DTA
0	0	0	0	0	0	0	0.666667	0	0.333333
0	0	0	0.333333	0	0	0	0	0	0.666667
0	0	0	0	0	0.333333	0	1	0	1
0	0	0	0	0	0.333333	0	1	0	1
	0		0		0		0.333333		0.666667
	0		0		0		0.333333		0

## Sheet: ExtDataFig3g
L1 CTRL	L1 Myrf	L2/3/4 CTRL	L2/3/4 Myrf	L5/6 CTRL	L5/6 Myrf	WM CTRL	WM Myrf
5.83333	6	27.3333	28.5	24.1667	43.8333	8.33333	64.3333
5.66667	5.66667	26	29.1667	25.5	47.8333	6.5	76.3333
6.33333	6.5	30.3333	31.5	26.6667	48.3333	6.5	71.3333
6.33333	6.5	28.5	26.5	27.5	41	9	75.3333
5.83333	6	26.6667	28.8333	28.6667	38.1667	10.1667	67.6667
6.16667	6.66667	25.5	27.3333	28.8333	43.1667	10.3333	70

## Sheet: ExtDataFig3h
L1 CTRL	L1 Myrf	L2/3/4 CTRL	L2/3/4 Myrf	L5/6 CTRL	L5/6 Myrf	WM CTRL	WM Myrf
8	7.83333	10.5	10	25	48.6667	23.6667	56.8333
1.83333	5.83333	0.166667	7.33333	22	58.1667	32.3333	51.3333
4.16667	6.5	2	6.16667	17.8333	47.5	26.6667	50.8333
4.83333	4.5	1.83333	8.16667	18.1667	55	30	43.3333
	8		11.8333		48.6667		44.5
