# Supplementary material for: DNA damage burden causes selective CUX2 neuron loss in neuroinflammation
Source: Nature. 2026 Apr 1;653(8115):809–18. doi: 10.1038/s41586-026-10310-3 (PMC13190333; doi:10.1038/s41586-026-10310-3)
Supplement: Supplementary file 11 — Source Data Extended Data Fig. 6 [file 41586_2026_10310_MOESM11_ESM.xlsx]

## Sheet: ExtDataFig6c
	FI Cux2/Syt1			FI Syt1/Dapi
	CTRL	Cux2crecre		CTRL	Cux2crecre
	1.23743	1.10879		0.187002	0.188547
	1.28876	1.22014		0.172724	0.145819
	1.65582	1.09065		0.103488	0.208715
	1.53758	1.18782		0.128818	0.158777
	1.4932			0.111254

## Sheet: ExtDataFig6d
CTRL normoxia L1	CTRL normoxia+ LPS L2/3/4	CTRL normoxia L5	CTRL normoxia L6	CTRL hypoxia + LPS L1	CTRL hypoxia + LPS L2/3/4	CTRL hypoxia + LPS L5	CTRL hypoxia + LPS L6	Cux2cre normoxia L1	Cux2cre normoxia L2/3/4	Cux2cre normoxia L5	Cux2cre normoxia L6	Cux2cre hypoxia + LPS L1	Cux2cre hypoxia + LPS L2/3/4	Cux2cre hypoxia + LPS L5	Cux2cre hypoxia + LPS L6
7.83333	313.5	126.333	180.5	8	311.667	145.5	185	7.66667	274.667	125.167	169.333	7.83333	247	126.833	155.5
8.5	286.833	120.5	160.5	8.66667	299.833	130.167	168.333	7.66667	281	133.333	183.833	8	220	127	163.833
7.66667	324.167	128	174.833	9	297.667	138.167	184.5	7	275	127	160	7.33333	242.333	132.333	170.5
