# Supplementary material for: DNA damage burden causes selective CUX2 neuron loss in neuroinflammation
Source: Nature. 2026 Apr 1;653(8115):809–18. doi: 10.1038/s41586-026-10310-3 (PMC13190333; doi:10.1038/s41586-026-10310-3)
Supplement: Supplementary file 12 — Source Data Extended Data Fig. 7 [file 41586_2026_10310_MOESM12_ESM.xlsx]

## Sheet: ExtDataFig7e
L2-4 CUX1+ cells					CTIP2+ cells
ATF4 fl/fl	Cux2-Cre/Cre; ATF4fl/+	Cux2-Cre/Wt; ATF4fl/fl	Cux2-Cre/Cre; ATF4fl/fl		L5 ATF4 fl/fl	L5 Cux2-Cre/Cre; ATF4fl/+	L5 Cux2-Cre/Wt; ATF4fl/fl	L5 Cux2-Cre/Cre; ATF4fl/fl	L6 ATF4 fl/fl	L6 Cux2-Cre/Cre; ATF4fl/+	L6 Cux2-Cre/Wt; ATF4fl/fl	L6 Cux2-Cre/Cre; ATF4fl/fl
488	460	288	255		116	117	98	93	284	262	255	255
440	470	295	267		107	110	105	103	263	276	260	269
460	455	310	270		101	105	95	104	272	280	275	251
455	449	315	258		115	99	107	98	271	270	280	259

## Sheet: ExtDataFig7g
L1 ATF4 fl/fl	L2/3/4 ATF4 fl/fl	L5 ATF4 fl/fl	L6 ATF4 fl/fl	L1 Cux2-Cre/Cre; ATF4fl/+	L2/3/4 Cux2-Cre/Cre; ATF4fl/+	L5 Cux2-Cre/Cre; ATF4fl/+	L6 Cux2-Cre/Cre; ATF4fl/+	L1 Cux2-Cre/Wt; ATF4fl/fl	L2/3/4 Cux2-Cre/Wt; ATF4fl/fl	L5 Cux2-Cre/Wt; ATF4fl/fl	L6 Cux2-Cre/Wt; ATF4fl/fl	L1 Cux2-Cre/Cre; ATF4fl/fl	L2/3/4 Cux2-Cre/Cre; ATF4fl/fl	L5 Cux2-Cre/Cre; ATF4fl/fl	L6 Cux2-Cre/Cre; ATF4fl/fl
10	485	113	285	10	461	113	258	10	298	105	255	11	258	95	265
12	452	108	261	8	469	101	273	10	290	101	262	10	269	105	269
8	458	101	269	10	457	108	288	9	303	98	273	8	271	106	252
9	450	109	276	11	455	99	271	12	305	103	281	9	248	99	258

## Sheet: ExtDataFig7h
ATF4 fl/fl	Cux2crecre;Atf4flfl
3.62126	20.3541
5.22029	15.0635
6.74315	14.5363
6.47764	15.404
