# Supplementary material for: DNA damage burden causes selective CUX2 neuron loss in neuroinflammation
Source: Nature. 2026 Apr 1;653(8115):809–18. doi: 10.1038/s41586-026-10310-3 (PMC13190333; doi:10.1038/s41586-026-10310-3)
Supplement: Supplementary file 13 — Source Data Extended Data Fig. 8 [file 41586_2026_10310_MOESM13_ESM.xlsx]

## Sheet: Extdatafig8c
GFP-OE DMSO	CUX2-OE DMSO	ATF4-OE DMSO	GFP-OE + Carboplatin	CUX2-OE + Carboplatin	ATF4-OE + Carboplatin	GFP-OE + 6-TG	CUX2-OE + 6-TG	ATF4-OE+ 6-TG	GFP-OE + TBHP	CUX2-OE + TBHP	ATF4-OE + TBHP	GFP-OE + Thapsigargin	CUX2-OE + Thapsigargin	ATF4-OE + Thapsigargin	GFP-OE + Topotecan	CUX2-OE + Topotecan	ATF4-OE + Topotecan	GFP-OE + Colchicine	CUX2-OE + Colchicine	ATF4-OE + Colchicine	GFP-OE + Etoposide	CUX2-OE + Etoposide	ATF4-OE + Etoposide
98.3766	117.333	109.685	65.1786	114.095	93.3559	37.9464	73.7143	68.1869	25.8523	52.6667	116.16	45.6981	83.1429	66.4414	40.3003	101.048	58.8401	48.9448	87.4286	64.6396	47.1591	133.429	80.4617
97.2612	101.296	107.53	65.4494	82.6494	80.4491	47.1208	51.1159	53.941	65.941	73.7221	98.2387	50.0702	61.6271	57.5958	40.5197	59.6112	48.8331	57.3736	60.1152	63.6284	61.9382	86.1051	60.7221
92.7769	202.247	110.279	59.069	262.36	88.0239	37.3997	169.101	52.2954	28.2504	166.292	117.665	54.4141	59.0816	67.9641	52.3274	286.517	69.2615	66.7737	47.0068	75.3493	107.705	360.112	94.3114
105.321	92.1769	100.832	36.6832	72.1457	40.121	53.206	37.7551	53.4019	65.6662	84.1497	101.224	59.0268	68.1992	65.4919	60.2092	53.5374	65.0514	61.1187	142.224	66.1282	81.6735	78.0272	75.1835
93.3432	102.912	93.3626	38.9043			57.6923	43.9081	48.4627	14.1864	209.252	108.77	71.1539	126.87	65.9834	53.0198	111.713	41.381	74.4059		70.9677	94.6535	177.264	94.5565
	28.1496		31.4225			58.3168	115.453	59.9798	26.5207	84.9233	94.9198	66.1881		55.8972	53.8141			59.6394			80.9986
						60.3329				88.7677	102.432	61.4424			50.8139			67.8698			89.8797

## Sheet: Extdatafig8d
Untreated			Treated
GFP-OE	CUX2-OE	ATF4-OE	GFP-OE	CUX2-OE	ATF4-OE
0.0117694	0.310634	0.292983	7.31852	34.9521	4.70652
0.313273	0.501292	0.3188	17.6548	23.7166	23.4011
1.14419	0.807216	0.0532116	60.8484	2.79739	67.2213
0.403963	0.996842	0.226431	10.6865	13.8532	34.8317
0.249355	0.809741	0.832093	6.02038	74.3653	17.8703
0	0.0208297	1.60625	45.171	79.5037	27.657
0.605227	0.951678	0.525087	12.5902	22.9092	57.2366
0.246008	0.36006	0.157129	27.9054	28.5986	33.0795
1.39692	0.0232842	1.10146	28.1914	56.5732	24.9631
2.06411	0	0.80957	17.944	73.8842	29.4027
1.75332	0.113175	1.21456	8.86893	2.86999	15.6211
1.51174	0.326173	0.358043	76.1673	5.90293	40.2334
0.860414	0	0.821187	12.398	6.70891	21.4464
2.22365	1.19651	0.696532	15.4524	44.6561	20.1399
0.38102	1.18551	0.320499	21.5295	15.0255	42.138
0.972443	1.04049	0.246695	62.2265	16.7816	19.9723
0.56175	0.135153	4.1127	26.5414	51.1421	9.90911
0.619128	0.957564	0.56084	5.87481	14.6917	62.0641
1.83509	0.0322942	0.433006	30.2066	23.3535	24.834
0.599441	0.282562	0.141223	99.9941	13.5017	57.3385
1.8343	0.0337039	1.00873	40.4542	30.0921	29.0353
0.660603	0	1.18833	6.6021	11.2397	16.2296
0.279565	0.304776	0.79781	14.6064	22.0186	4.67839
0.792102	0.320442	1.11901	14.2133	31.7013	28.6475
1.09997	0.322855	0.35748	76.2729	67.9036	42.5384
0.472491	0.95234	0.520326	29.5928	8.06475	17.0556
0.702695	0.0700162	0.651366	14.9263	16.2497	38.5937
	0.317908	1.15322	8.92316	17.9601	23.7335
	1.09258	1.61918	12.2282	16.5679	1.41464
	0.277407	0.771631	22.1824	61.027	12.3229
	0.0329035	1.25216	8.7511	33.0614	20.1862
	2.43027	0.583853	65.7343	25.2048	10.5447
	0.232067	1.50223	27.9113	15.5119	22.301
	0.409574	0.703429	49.5365	17.5364	14.8733
	0.622096	0.99328	41.0453	16.5413	25.153
	0.530769	0.611524	17.3367	68.5022	4.30198
	0.842583	0.212652	21.0121	39.5473	29.6488
	0.26495	0.80958	3.86043	10.3405	32.3564
	0.320994	2.15861	1.84447	10.2648	2.55308
	1.01458	1.79466	39.0348	116.767	3.28792
	0	0.870949	11.4253	19.5049	65.9504
	0.790833	1.91021	17.5727	6.83614	16.8914
	0.0213856	0.915317	12.9346	21.8305	41.18
	0.289272	0.692519	69.2961	10.6517	61.5628
	0.579344	0.345834	29.6534	8.89489	17.3808
	0.416285	1.87848	16.3598	13.3701	66.0804
	0.398058	0.663719	29.8182	8.35244	25.4931
	0.619103	0.899112	92.4811	27.6919	14.4542
	0.204021	0.109185	14.3532	34.0991	36.9641
	0.773119	2.82919	11.3638	9.53002	37.8495
	0.726895	1.01414	17.267	60.0933	58.3666
	0.541144	0.29107	14.1997	8.9226	22.5544
	0.882741	0.282589	27.3196	34.4949	33.5547
	0	1.54874	34.3088	15.6968	15.9333
	0.854438	1.2411	72.5205	13.6132	17.9998
	0.131692	0.708336	12.0882	65.5003	6.47396
	0.426864	0.049095	73.8841	11.3524	42.2162
	0.402408	1.6086	16.5598	44.9894	7.32272
	0.298216	0.506785	82.8333	36.9986	11.92
	0.224493	0.695496	8.46838	20.98	11.1516
	0.488085		3.62473	75.2679	54.0591
	0.417098		54.2209	11.2898	63.401
	0.314726		61.7517	9.18909	12.8811
	0.38444		7.51529	13.2831	30.2494
	0.441599		0.42742	21.3184	8.80319
	0.673236		13.9932	33.9055	19.9974
	0.0197751		7.86697	55.1615	36.294
	0.216732		61.4714	25.1369	23.1183
	1.40307		12.1264	79.8602	20.9323
	1.1258		34.4701	1.77878	58.9276
	0.341141		56.8484	13.0391	88.712
	1.94147		6.19554	13.8449	21.7833
	0.262724		12.0835	12.1928	48.8172
	0.196831		5.78781	66.5363	39.4869
	1.53426		19.8356	25.6971	16.6904
	0.216152		8.99974	58.9441	15.1522
5.19864	1.25957	0.129592	9.77845	13.9422	16.9603
15.9224	0.969722	1.18201	29.415	19.6019	19.3781
5.62549	2.65937	0.0705462	19.4915	4.37149	8.81414
3.85132	1.25034	0.581046	26.9721	11.1732	19.0075
3.90531	1.98472	0.811449	19.3457	10.9696	41.9252
2.47502	1.64189	0.194412	33.0376	19.0926	20.8696
3.19664	1.07791	0.0236211	6.13572	19.4144	15.3728
5.98554	2.03445	1.39426	11.3745	13.4096	26.886
1.32266	1.9961	1.77158	93.2234	21.2023	13.0762
4.37836	1.52907	3.06148	80.6397	5.06564	19.6009
2.17633	2.75764	1.41773	29.0869	70.0914	36.9681
2.9704	1.49828	0.710948	17.8178	47.231	29.4163
10.8274	1.80264	1.27518	18.4193	20.0108	13.6495
2.21857	0.570686	1.88368	8.60782	15.3042	47.4899
5.87818	2.7446	0.545049	16.8885	36.6328	24.466
2.59231	3.13601	0.323563	6.25671	57.2543	48.5099
2.93439	2.01972	1.07897	28.535	10.7601	19.2208
1.03423	0.63978	1.33586	12.3768	38.7716	23.8276
1.27343	1.45838	0.475356	12.6217	29.2034	6.9843
2.22821	4.65772	1.08056	22.8422	60.1663	16.2713
1.47005	0.490316	2.95247	10.6609	26.4308	70.4926
2.2193	2.20723	0.592443	66.8866	100.765	6.18632
1.06372	1.61603	1.61806	16.367	65.578	19.7499
4.31181	0.757628	0.715893	32.8035	74.4816	43.8654
0.738786	1.63317	0	4.66351	30.4905	25.4666
1.78493	0.691492	1.92181	4.46839	21.32	38.673
1.35611	0.839181	0.412586	11.2502	23.2573	19.9517
4.49563	1.66421	0.81635	29.3469	13.9643	32.2197
3.84202	1.67146	1.88246	18.6889	38.9122	56.2861
2.72145	0.461448	1.60679	9.569	8.28531	17.3307
2.03727	1.20526	0.548424	23.714	10.4919	9.96948
2.37816	1.0602	0.556681	34.9846	4.08519	7.38465
6.83666	1.00226	1.02276	13.8712	8.79468	26.4291
15.3456	1.54657	1.76855	7.0974	14.6116	59.8566
1.88307	1.75325	2.73949	62.5975	8.85192	58.9925
15.5519	0.260087	0.317481	26.3371	6.67457	19.8361
2.65737	0.528583	0.0274779	31.9097	22.3853	30.2367
6.15026	1.51919	1.42469	16.1855	2.27028	55.2029
2.5968	1.04495	0.890888	80.4773	7.82989	41.8614
3.04856	0.733402	1.07425	44.0509	18.5333	5.99028
8.72949	2.91822	1.23469	19.4895	32.1458	23.2457
1.6167	0.245244	1.16091	21.5546	91.69	10.8063
4.65922	1.03582	0.679427	13.9423	14.3455	12.4766
3.47609	1.62394	0.457115	24.1516	13.302	64.013
7.97816	0.463486	1.31612	12.434	14.3823	33.9576
16.7084	0.934722	0.798741	57.6775	13.3649	19.5985
7.83525	2.65193	0.952697	14.704	21.6812	74.5457
2.5183	0.836615	2.02762	27.3969	33.6011	12.2428
2.46351	1.10187	0	33.4522	79.5713	10.8582
2.41656	2.47291	27.7923	33.0587	73.9467	25.6067
3.45582	0.632063	0.509195	29.7003	8.53888	67.7403
1.76319	0.680683	0.783756	8.33233	21.2379	46.0776
1.96541	0.314718	0.320767	22.6446	1.6215	72.2165
1.29643	0.622012	0.854539	3.99108	22.1308	52.0213
1.8719	2.78686	1.02518	12.2539	6.88042	54.0515
1.38112	1.09224	0.532014	50.8745	30.0045	79.4025
0.860445	1.66006	0.919681	30.9035	19.6462	21.4323
2.28513	2.44782	0.74347	47.2574	5.44919	13.3673
2.0316	0.518849	4.01855	19.0496	49.7604	9.24727
0.372833	1.08475	0.899154	8.37665	8.79594	50.7681
2.41754	0.540932	2.33068	48.3291	16.1521	61.7822
1.55286	1.76894	3.55965	14.1984	26.5241	12.6318
0.725447	1.64554	1.06981	16.125	48.1319	55.2433
2.5799	1.44952	0.486799	42.3292	29.2863	63.8584
2.30859	2.96188	0.0399134	14.8632	33.0135	32.0042
1.38915	2.43152	0.521946	9.93801	40.2289	25.3254
1.02019	3.71856	1.06228	6.80506	15.8112	38.6821
1.6385	0.981289	1.72765	6.66515	21.2606	12.5068
1.86838	1.97742	0.988936	15.021	13.6368	32.2432
2.36051	5.39208	0.743544	20.4161	17.6302	53.6966
1.41657	1.35142	1.86444	64.6949	38.9476	26.2572
2.38918	4.38337	4.67311	11.9952	28.4239	16.1044
3.9268	3.40953	2.96357	36.9872	15.4326	23.5671
4.01727	1.50695	3.48664	32.4309	6.09513	40.1422
0.766386	2.75375	1.77274	47.5097	21.094	5.6555
1.42308	1.34574	1.7765	51.3086	15.0785	8.74474
4.67002	3.42709	0.872631	10.9731	47.9092	35.8319
2.92661	2.6624	1.5833	11.0309	17.8976	27.4197
5.01002	1.19906	4.59303	17.2172	23.618	18.1086
3.02937	3.53909	0	20.6693	62.4654	25.5841
1.57537	1.52523	3.26822	24.3531	31.7116	27.7919
0.627982	1.42216	1.88648	72.0511	27.8231	33.1295
1.07073	1.15951	1.42579	22.505	68.6144	47.7348
2.03898	1.4745	0.682265	45.563	20.9076	19.2184
0	0	1.38912	9.25152	74.458	30.6794
0.026426	0.0194307	2.72972	18.8284	46.8828	1.62415
0.274837	0.551813	0.961764	24.7667	55.2761	26.4497
1.90457	0.447518	0.870849	11.2934	28.129	30.2834
0.642696	0	0	5.80051	51.4218	14.9887
1.70068	0	3.62351	16.0389	55.2156	48.5591
3.60317	0.0295633	0.0198342	8.56299	21.1444	6.31604
6.7012	0.837511	1.40976	27.8966	63.048	49.3231
2.37137	1.52418	1.86877	54.0668	71.0592	23.8729
1.72493	0.381472	1.53199	13.2142	70.3578	6.5065
1.60402	1.23764	2.3758	24.0086	61.5629	16.1306
0.455754	0.0563913	0.0206829	14.8149	16.0809	10.5048
0.938344	1.50256	2.95265	15.8132	18.2288	45.8966
0.62848	0.328079	0.916195	27.2987	37.7426	60.9235
0.775224	0.516568	0.717868	55.7585	17.9692	76.1349
1.34367	1.16113	1.71746	10.0502	32.858	15.8832
0.526554	2.34553	1.92931	15.4193	66.1803	15.215
2.52661	0.360726	1.64825	30.3181	81.3253	44.0883
0.964541	1.96568	0.232527	17.8923	14.8376	33.0707
1.2165	1.63253	0.815055	10.0742	72.3107	49.0927
3.96277	0.817606	0.521146	32.4119	55.4801	39.8354
1.04113	0.276251	1.34948	74.0045	84.9148	13.7945
2.47625	1.00681	3.10719	16.8278	3.74698	64.8908
0.593477	1.26173	1.2451	22.8754	68.2009	51.9902
1.14649	0.652725	1.15148	38.3689	78.2445	65.5688
1.25138	1.29878	0.556026	10.6337	33.372	18.9419
0.567156	1.1379	1.01643	10.3137	62.8772	22.757
0.99903	1.15938	0.343032	19.4109	36.0696	29.1194
2.25775	0.266021	0.820935	43.687	63.4199	24.4123
2.29862	0.0895789	2.22638	25.7977	67.8659	47.4585
5.40857	0.0155456	1.82722	78.5887	47.6981	97.3831
1.36138	0.175479	2.63491	83.552	58.9226	38.6989
2.25517	0.35888	0.332515	28.4511	35.5275	43.0142
2.15225	0.609418	3.38857	26.2426	0.00591666	33.7744
0.652857	0.54891	1.87335	13.8307	25.3978	48.0973
1.77022	0.33571	2.99113	18.341	25.8777	80.2787
1.27709	1.02485	6.51966	4.22601	46.5848	20.3827
0.877345	0.968165	4.50522	53.5914	51.0374	47.5748
2.49163	0.253998	4.05734	57.1321	48.1686	50.1287
0.666816	0.319449	6.85886	33.6966	11.9459	55.0806
0	1.80828	2.72314	76.6254	81.7438	30.475
1.31711	2.36048	1.2506	26.063	58.622	5.88034
1.32709	0.923368	2.30374	85.8361	33.595	21.5385
1.88551	0.718951	1.83587	56.6465	55.6707	21.3961
0.954275	1.60356	4.99827	32.9397	57.1555	60.6394
1.07584	0.33088	3.48944	10.3395	51.7824	57.8032
0.860251	0.524896	2.76098	43.5665	36.9974	34.4905
1.12265	2.1609	2.07044	59.9432	19.1429	15.6993
0.255228	0.554289	3.68045	6.8844	60.4785	27.8127
0.0289021	3.85834	1.51785	168.466	70.2046	15.6547
0.458797	0.958838	6.85861	173.426	96.3265	46.9541
1.7794	2.18085	4.8069	25.2617	66.237	16.1802
1.39873	1.33685	2.03357	85.7126	34.4328	14.8129
0	0.833666	3.99415	27.1936	15.8029	65.8941
2.50799	0.73201	0.758258	109.599	22.8859	22.654
1.2143	1.13676	1.14129	150.024	154.83	18.408
1.86279	0.914243	1.36135	134.533	19.5789	35.4279
0.721259	0.50407	0.0298723	106	15	25.5041
0.271437	1.31223	0.357616	68.6173	126.698	39.389
0.943744	0.0599646	2.66325	68.258	16.2543	31.1333
0.78132	0.0432919	0	23.9278	28.0889	69.421
0.932833	0.25919	0.825842	171.489	33.1325	39.7768
1.0876	1.22674	1.08412	118.74	30.3482	42.3108
0.162349	0.597134	0.774019	118.505	0.523873	11.0885
1.46341	0.693995	0.0279141	77.6493	33.7506	67.5546
0.172015	2.24987	1.82528	96.0475	63.087	20.598
0.214139	0.564732	0.0531557	121.626	73.6398	34.0056
0.894215	2.18394	1.70466	30.9913	33.7834	18.2
5.10378	0.586433	0.667645	1.27841	37.7269	17.2391
0.821059	1.1996	2.58568	88.2628	17.1075	67.9198
1.52639	2.56408	0.288827	29.2556	49.5067	54.7535
1.65475	0.644539	1.69925	124.319	123.091	59.8713
0.0214224	0.52563	2.4787	49.129	28.6348	27.0728
0.534556	0.90019	0	157.889	26.6778	24.9538
1.48299	0.598008	0.695956	43.2168	79.7177	2.49215
3.903	1.49208	0.998099	15.2085	34.1811	33.501
5.92077	0	0.700547	108.837	53.1406	22.5075
1.16377	2.13531	0.407451	72.6466	28.737	91.716
2.65188	0.131818	1.64446	94.2623	30.3337	3.01575
1.72337	0.998255	1.05809	40.1005	23.0011	10.7042
1.28305	0.600454	1.78146	145.089	76.1312	46.3834
1.47264	0.790353	0.739849	91.2725	28.6481	65.1352
0.634551	0.572826	1.31158	61.8418	55.9184	18.4605
1.2686	0.587165	1.72754	49.9577	27.6852	13.7808
0.909866	2.18742	1.04371	2.41603	48.4102	91.4421
0.853159	0.336477	1.54981	44.7459	30.3459	51.2354
2.57896	1.29334	0.966949	45.6509	62.7144	12.8486
0.322086	0.300046	2.48514	29.2305	30.8582	30.504
0.896014	0.28236	0.757573	31.3274	51.66	26.2008
0.856131	0.625729	2.77622	14.9607	55.6424	16.7604
0.163216	0.378254	1.94049	20.9777	23.9298	47.3719
1.13224	0.938722	5.10427	65.6789	25.7205	76.3467
0.772327	0.635261	3.77578	23.9803	51.2996	44.6303
0.0971195	2.44126	1.51108	22.9786	26.9773	67.4969
1.10627	0.413561	2.37348	53.4171	34.615	44.0956
3.48371	0.897439	2.6878	25.4697	43.0859	54.1279
0.756591	1.18246	1.70505	44.7063	37.7481	53.5649
0.381346	0.646143	0.854795	17.5	27.746	54.374
4.92616	1.57927	1.66143	99.9617	23.169	19.0794
1.60857	1.06284	0.825234	6.38334	25.8959	72.6857
1.37484	1.38899	0.49744	29.1215	36.4446	13.2206
1.98521	0.602187	0.829614	60.8398	20.6963	14.4934
1.78772	0	2.35977	65.7179	52.6843	65.3467
0.181308	0.405607	0.913468	19.0438	23.589	57.3061
0.755003	0.318611	1.29609	33.2446	59.3617	13.6154
0.916784	0.580249	3.11643	21.4428	41.7361	13.5776
1.41768	10.124	2.1058	46.647	26.4156	4.76454
1.10627	4.5834	1.85709	40.0652	73.2647	21.542
1.28574	5.40375	1.95335	23.4665	65.1689	73.0719
0.0971195	5.10929	1.49656	17.247	42.5184	41.7613
4.92616	6.4124	2.47088	36.5474	69.7525	79.204
4.81145	52.2142	3.66412	24.7785	17.1246	77.4444
1.27497	3.51079	0.380721	23.5271	48.6543	74.2907
1.06177	17.9387	1.12525	0.500225	44.9336	7.68885
11.8191	63.3013	0	0.373768	64.8347	69.9018
8.46941	2.45815	0.384269	39.0635	57.4625	21.7357
2.07318	3.81378	24.8576	49.7377	67.9928	47.4515
4.64707	13.0086	0	46.3904	44.4003	9.22099
2.29733	8.16821	0.963713	30.3875	81.2257	28.6551
3.13571	0.805009	0.0287308	31.2584	0.00159838	74.4015
5.96916	6.01566	0.304358	43.4083	62.8305	21.4627
3.3543	0.503372	0.662917	12.1116	43.4758	75.5895
7.2789	9.43024	0.0880466	42.496	71.4509	52.8355
3.81813	9.72774	0.553342	26.8415	37.563	43.9996
4.1151		2.34901	36.1757		37.9213
3.47896		0.333256	50.7359		21.9915
4.39688		0.0462748	20.8244		12.5232
2.83259		0.793792	15.3651		38.9422
0.207933		0	16.409		42.9561
0.386647		0	10.1931		30.4524
0.0154838		0.660017	90.4567		9.88836
0.0159221		0.447188	17.2869		29.8409
0		1.12803	25.6022		20.519
0.275671		0.643519	33.6336		26.3446
1.79915		0	8.21391		37.7828
0		1.42204			23.3734
0.357275		1.58805			66.791
1.3309		1.39971			57.8511
0.974171		1.30344			63.5495
1.08673		1.14416			33.2977
4.87999		2.67341			19.1472
0.818315		2.45182			35.9901
5.48817		0.969			64.0939
0.254681		1.17739			26.805
1.52536		0.417478			27.7312
0.36842		1.60145			11.6189
1.25909		2.61748			68.1527
0.984127		1.72883			16.2026
0.669789		1.433			8.48826
0		0.9735			64.3531
23.8274		0.711745			29.4585
4.39929		1.15472			44.0824
2.38187		1.22302			12.8962
0		1.03072			14.2036
1.60091		3.46416			49.6575
1.15514		1.2445			24.7015
2.07306		1.66714			18.6767
1.24031		1.22874			33.4
9.26633		1.47401			50.2761
12.4435		0.906415			73.2537
25.8781		2.69565			20.6371
0.955719		0.581296			23.6393
8.77807		2.09431			47.1479
6.96643		1.03345			16.0374
1.43932		1.19741			2.79066
1.6026		1.12533			75.0649
0.539076		1.30253			79.958
5.87325		2.59911			2.44471
0		1.93569			30.5591
0		1.34097			66.3874
1.12371		1.75011			59.9137
2.70496		1.24219			55.7092
0		1.49842			21.6088
0.789388		2.5264			57.3854
6.79996		2.84008			60.4959
8.06022		5.04507			39.3464
0.854869		2.84912			37.8553
		2.15787			1.49263
		2.48545			11.5964
		1.08092			18.6089
		1.41356			30.8507
		2.12571			8.5564
		0.0278967			47.1112
		2.24664			29.4063
		1.13606			19.6998
		0.792045			33.629
		1.66603			12.4837
		0.951225			15.0856
		0.0824049			57.7904
		0.0420586			69.6248
		0.049063			24.08
		1.4939			62.7646
		0.0925145			45.7377
		1.48522			92.6212
		1.36851			26.4768
		0			56.0872
		0.574415			14.8344
		0.38479			19.036
		0.969521			23.9668
		0.547764			34.4811
		0.0621578			10.7227
		0.0254604			12.4745
		3.62801			20.462
		0.196389			33.1452
		0.816399			49.0611
		1.23394			60.5992
		0.0277845			52.5827
		0.454759			58.6289
		0.699084			30.4193
		3.05048			56.9504
		0.321288			37.889
		0			44.0583
		0.831223			76.2998
		0			50.9094
		0.33393			40.6417
		0.406333			47.917
		0.882777			57.5258
		1.76356			34.3999
		2.73195			33.9883
		5.59669			62.3747
		2.23733			49.6233
		1.57352			37.1565
		1.54471			47.8094
		1.98208			21.7351
		1.67408			9.70384
		0.6906			46.9039
		1.85158			93.0271
		2.23988			25.4834
		1.79533			42.4156
		2.22757			62.8894
		1.53595			45.6432
		1.12854			34.5298
		1.99925			49.0841
		2.37857			26.6284
		1.22856			32.2791
		1.88108			61.3126
		1.17917			51.4131
		8.78967			40.0203
		5.6346			51.5399
		4.62073			24.1396
		7.33695			34.7325
		6.02414			60.7689
		10.0363			40.1127
		10.8275			41.9869
		4.69577			42.1813
		6.76907			49.3184
		4.68849			62.0264
		3.91009			9.42213
		1.24959			9.9975
		0.0553557			48.9494
		0.446781			39.0618
		3.87557			76.3238
		26.9958			38.9542
		4.18254			27.5374
		5.58521			44.9994
		5.7011			38.7741
		11.3651			62.3555
		7.93896			27.0619
		6.6422			81.2239
		13.3391			13.3493
		12.785			51.9486
		4.15867			45.5288
					15.4214
					31.1008
					11.1423
					39.1939
					37.9002
					9.89239
					13.0513
					39.6879
					10.3615
					22.2056
					51.4614
					63.5066
					57.5965
					50.6037
					31.112
					8.46346
					13.7023
					6.31336
					19.0813
					18.5014
					16.4834
					11.5656
					11.2061
					10.8533
					13.1084
					14.2467
					19.641
					17.0902
					6.96804
					9.20871
					27.2511
					6.98999
					8.26758
					3.62309
					8.90765
					6.06958
					6.21045
					4.58374
					1.4433
					3.29987
					21.1851
					11.8391
					16.5111
					10.4665
					20.1086
					15.256
					13.1095
					9.84918
					34.5323
					19.8462
					26.2958
					22.3522
					21.3414
					7.95052
					30.0798
					17.7976
					30.9056
					15.5532
					16.9631
					24.046
					28.2429
					10.1055
					28.1388
					8.48667

## Sheet: Extdatafig8e
CUX2 log2 fold change			ATF4 log2 fold change			RPA3 log2 fold change
GFP-OE	CUX2-OE		GFP-OE	ATF4 OE		Ctrl siRNA	Rpa3 siRNA
0.0402222	2.20722		0.682	1.268		0.212667	-1.39967
0.0338889	1.41489		-0.517667	1.19367		-0.768	-4.375
-0.0741111	1.47922		0.044	0.378333		-0.194667	-3.66833
			-0.208333	0.809333		0.75	-2.19367

## Sheet: Extdatafig8f
GFP-OE	RPA3-OE
0.602778	2.16644
-0.519556	1.99811
-0.0832222	1.56011

## Sheet: Extdatafig8g
GFP-OE	CUX2-OE	GFP-OE + TBHP	CUX2-OE + TBHP	GFP-OE + Carboplatin	CUX2-OE + Carboplatin
98.556	100.722	81.768	116.575	87.7256	98.0144
99.639	96.3899	81.2155	104.42	87.7256	99.639
101.805	92.0578	81.2155	155.249	91.5162	98.556
90.301	95.8194	75.2508	92.3077	87.291	126.421
111.371	96.3211	85.2843	89.2977	91.806	117.893
98.3278	99.4475	86.6426	92.0578	87.8453	116.575
107.735	92.2652	82.3105	77.9783	91.1602	104.42
92.8177	91.1602	86.1011	111.011
99.4475
