# Supplementary material for: DNA damage burden causes selective CUX2 neuron loss in neuroinflammation
Source: Nature. 2026 Apr 1;653(8115):809–18. doi: 10.1038/s41586-026-10310-3 (PMC13190333; doi:10.1038/s41586-026-10310-3)
Supplement: Supplementary file 14 — Source Data Extended Data Fig. 9 [file 41586_2026_10310_MOESM14_ESM.xlsx]

## Sheet: ExtDataFig9a
CTRL	IFNy 1ng/mL	IFNy 10 ng/mL	IFNy 50 ng/mL	IFNy 100 ng/mL
0.0582713	0.0855541	0.0679275	0.0758164	0.113897
0.150922	0.0557455	0.109952	0.100934	0.124454
0.109036	0.0554845	0.0826378	0.0831149	0.0879963
0.11281	0.0553672	0.110132	0.094636	0.125795
0.0686998	0.106762	0.0904677	0.0923179	0.130487
0.179185	0.0615936	0.0929372	0.090424	0.145092
0.119037	0.0688887	0.105469	0.118246	0.1207
0.170378	0.0618744	0.0884437	0.119622	0.112704
0.101068	0.0815863	0.0697224	0.0746371	0.122407
0.118174	0.0670135	0.0855752	0.121551	0.0747696
0.0759758	0.085231	0.0843083	0.0746008	0.096209
0.120647	0.120081	0.118083	0.0852244	0.115135
0.195846	0.0519016	0.0681478	0.0857204	0.137592
0.132793	0.107814	0.0976354	0.110358	0.120175
0.173931	0.0576767	0.11666	0.0926428	0.115445
0.156537	0.0811414	0.0990817	0.13776	0.118276
0.126051	0.066249	0.0959963	0.0964762	0.0925666
0.150035	0.0994017	0.0858869	0.0745436	0.123545
0.210254	0.0642203	0.088975	0.102765	0.108602
0.160267	0.0903293	0.0869702	0.0762583	0.11283
0.141957	0.0886999	0.121667	0.0911378	0.11729
0.152207	0.0771352	0.0774344	0.147929	0.146967
0.163249	0.0693567	0.10643	0.1007	0.0857764
0.200692	0.0586762	0.074401	0.0790093	0.0915784
0.124437	0.080297	0.0966358	0.0794049	0.129082
0.0646607	0.0971816	0.101034	0.0914803	0.12317
0.143492	0.0902268	0.117964	0.0812074	0.113639
0.129632	0.0536733	0.092697	0.171346	0.115475
0.0981706	0.0925231	0.0732156	0.092847	0.111322
0.12897	0.115229	0.0834068	0.106021	0.0908735
0.157508	0.0801289	0.127115	0.089883	0.100601
0.112408	0.0608497	0.0836633	0.109394	0.0975132
0.18227	0.136267	0.100272	0.110378	0.135994
0.109692	0.0990744	0.064349	0.0862572	0.0856236
0.101227	0.0697013	0.089874	0.083519	0.12056
0.131844	0.0768542	0.0782153	0.0915254	0.120249
0.146922	0.076314	0.110283	0.135664	0.0968547
0.0626796	0.0939528	0.084444	0.11203	0.130821
0.119194	0.0595069	0.0813195	0.113118	0.0863527
0.138107	0.134771	0.0763339	0.0829398	0.0806069
0.103292	0.0563917	0.0877417	0.0951881	0.095994
0.0583763	0.0735348	0.107466	0.0964277	0.0927527
0.157988	0.0806466	0.111744	0.084588	0.0914111
0.178931	0.0661912	0.0764801	0.0929886	0.103325
0.121178	0.0533801	0.093961	0.10137	0.117416
0.154497	0.0800997	0.115372	0.0851869	0.110638
0.152077	0.0859106	0.100849	0.0938376	0.0975014
0.115978	0.112891	0.0994716	0.0895761	0.0883729
0.066334	0.099013	0.116893	0.114366	0.134149
0.129257	0.0687596	0.10052	0.103295	0.122755
0.166541	0.0965056	0.117867	0.0889729	0.10158
0.0775311	0.117633	0.0951118	0.0841749	0.0920759
0.0769728	0.0917417	0.0952954	0.0975872	0.0997545
0.145065	0.0853756	0.122787	0.0897102	0.108465
0.116467	0.0803828	0.0820777	0.14055	0.0868299
0.175335	0.107611	0.0875641	0.133775	0.109924
0.131948	0.0589462	0.122731	0.0747398	0.122479
0.122813	0.0820438	0.0990287	0.0697462	0.104378
0.085	0.0939651	0.0834662	0.145933	0.0870327
0.127278	0.0779196	0.113914	0.0940129	0.089458
0.0761537	0.0888927	0.0955979	0.109355	0.105121
0.161983	0.0661212	0.0898867	0.0644953	0.113038
0.117878	0.0695382	0.095206	0.102367	0.0795923
0.113649	0.0724184	0.0943161	0.15911	0.119466
0.113965	0.0784061	0.0810018	0.0869042	0.0980516
0.179761	0.0805799	0.0936406	0.0799431	0.0974654
0.121687	0.0942548	0.0848126	0.0952895	0.0991129
0.0731639	0.0957043	0.0736856	0.128965	0.0946671
0.159547	0.067044	0.0652967	0.0910154	0.0750391
0.122946	0.0706246	0.0730964	0.0753227	0.107822
0.158676	0.0709863	0.0887206	0.104507	0.093137
0.1275	0.0825488	0.151309	0.146684	0.10687
0.0984439	0.080541	0.0864241	0.0960606	0.1019
0.115778	0.0786452	0.0940774	0.0937406	0.09815
0.152826	0.116686	0.0845277	0.140982	0.141826
0.102572	0.0605197	0.0849745	0.0963087	0.10774
0.110768	0.074855	0.0775119	0.15975	0.108329
0.130038	0.0826705	0.109132	0.0893215	0.100917
0.145118	0.0725295	0.0985945	0.0798091	0.0829432
0.091302	0.103803	0.0833825	0.113913	0.116452
0.0995877	0.0939516	0.0838726	0.132429	0.122743
0.123159	0.0538477	0.0766052	0.0883321	0.120228
0.126595	0.0596818	0.113173	0.147545	0.0911554
0.0732169	0.0872649	0.0943506	0.0842747	0.101504
0.152572	0.0839378	0.0662975	0.13974	0.106236
0.185441	0.0670177	0.0856996	0.100276	0.126227
0.153821	0.0852404	0.0913173	0.0853421	0.122987
0.111322	0.075092	0.0828252	0.165123	0.120842
0.122297	0.0543172	0.10891	0.106637	0.108826
0.14347	0.0868108	0.0882601	0.108391	0.141189
0.145513	0.0542737	0.093868	0.0793076	0.0890494
0.114786	0.0694086	0.101716	0.0733544	0.102774
0.117136	0.0680053	0.0889326	0.078903	0.0924283
0.0648942	0.0743101	0.102969	0.0822979	0.115945
0.160334	0.0714968	0.105453	0.0904151	0.112436
0.120248	0.0987729	0.120351	0.0812641	0.119142
0.15325	0.0648509	0.091557	0.159665	0.117407
0.101723	0.087452	0.0982924	0.0861051	0.1035
0.118325	0.077368	0.0873435	0.0744323	0.0960951
0.138557	0.0757837	0.0902064	0.105536	0.149079
0.0673457	0.0620432	0.0768201	0.0774982	0.108555
0.140216	0.0613862	0.137749	0.0791896	0.0944991
0.147369	0.0984201	0.0760989	0.0890499	0.102418
0.131253	0.0632963	0.0916313	0.0806634	0.103099
0.143415	0.0751615	0.0799367	0.074294	0.0876065
0.139612	0.127886	0.0834074	0.0756125	0.111373
0.12506	0.0721955	0.0849223	0.0839792	0.108632
0.126867	0.0645642	0.0635429	0.0814325	0.0963038
0.0707897	0.0733985	0.09585	0.0761293	0.0805285
0.106385	0.063457	0.0816427	0.0875827	0.105976
0.143731	0.0651962	0.0894206	0.093373	0.112334
0.0990126	0.0943057	0.0805218	0.115917	0.114664
0.145774	0.139101	0.100699	0.0840176	0.0911309
0.177552	0.0535509	0.0686335	0.099429	0.111056
0.154794	0.0983542	0.109636	0.131142	0.0978804
0.0636039	0.0627935	0.0600083	0.0963598	0.0770925
0.110618	0.105302	0.0926138	0.0815508	0.0932938
0.130489	0.0824088	0.0939654	0.0663838	0.12039
0.103235	0.0769649	0.0797545	0.0775976	0.101934
0.119212	0.084396	0.105567	0.0814342	0.0972276
0.0899185	0.0706109	0.124459	0.0771658	0.120242
0.0816003	0.0681169	0.0788741	0.12317	0.103402
0.07806	0.0932177	0.0751812	0.0788588	0.0988281
0.115103	0.0732115	0.113994	0.0989907	0.0951526
0.0816737	0.0657253	0.073931	0.123285	0.0825397
0.092426	0.0769867	0.0952729	0.0995664	0.119586
0.107466	0.0758078	0.0805601	0.097015	0.0907537
0.141162	0.0700172	0.104524	0.11108	0.0941762
0.144544	0.111352	0.0812201	0.1043	0.0699519
0.0766027	0.0734207	0.130795	0.0876298	0.104915
0.10839	0.127081	0.132346	0.132688	0.0910642
0.117093	0.0987726	0.162444	0.110789	0.123552
0.0898428	0.0649014	0.0916735	0.0687496	0.113974
0.100763	0.0654646	0.0724726	0.0854561	0.107055
0.143675	0.0694307	0.0807437	0.0968223	0.0796488
0.140872	0.0571412	0.119496	0.100456	0.11277
0.147254	0.0699531	0.0872214	0.125054	0.0898916
0.091516	0.0685817	0.0853434	0.177438	0.112873
0.15869	0.078771	0.0853122	0.108471	0.101076
0.129754	0.0862425	0.0990121	0.0846254	0.074884
0.156581	0.0693181	0.0852972	0.0897898	0.0953186
0.147166	0.0629843	0.0777452	0.0798819	0.101037
0.106137	0.0803601	0.137349	0.100269	0.110271
0.152282	0.129084	0.100511	0.0824396	0.100868
0.1159	0.0631322	0.0966833	0.0669774	0.106842
0.127941	0.0701925	0.0931959	0.0899242	0.104117
0.12285	0.0730085	0.120625	0.106053	0.112724
0.189157	0.0831094	0.0719286	0.0815696	0.0888113
0.147221	0.0820317	0.0951451	0.0826721	0.12082
0.166768	0.0561098	0.109125	0.104003	0.0826174
0.112522	0.0684845	0.104306	0.113072	0.100162
0.151311	0.0915638	0.0714743	0.0876797	0.0880471
0.116982	0.0543761	0.0956778	0.0842025	0.0806633
0.106289	0.0758843	0.0716018	0.0877815	0.090647
0.155832	0.075705	0.0831695	0.0939128	0.106375
0.139399	0.04956	0.0711775	0.0838081	0.0969263
0.160088	0.067136	0.111804	0.104078	0.100302
0.107785	0.0624899	0.0996637	0.129702	0.104299
0.127258	0.0463996	0.0921569	0.0883663	0.1085
0.154472	0.0762936	0.0734575	0.0902671	0.117951
0.13764	0.0877142	0.0646517	0.0804718	0.0770002
0.121072	0.0583604	0.113464	0.0769696	0.134111
0.0604947	0.0752844	0.0954399	0.0759475	0.109377
0.0861062	0.0692174	0.0860775	0.0931911	0.118277
0.0620118	0.0604703	0.0883708	0.108431	0.123396
0.128729	0.0572343	0.0939186	0.102488	0.110323
0.110736	0.068768	0.0910766	0.12067	0.0966295
0.152233	0.0785577	0.0812264	0.0979897	0.118759
0.138834	0.115885	0.0971623	0.0741333	0.137248
0.140075	0.0691983	0.164661	0.0747212	0.092201
0.110294	0.0917633	0.106629	0.101869	0.102979
0.150044	0.0716533	0.0638117	0.092795	0.126732
0.143367	0.0929467	0.0817549	0.083778	0.108464
0.19397	0.0481829	0.110808	0.0849006	0.102625
0.173131	0.0909955	0.0788758	0.0826197	0.0922852
0.124192	0.0613178	0.127824	0.101231	0.118246
0.135551	0.0707991	0.0896497	0.0924484	0.0929983
0.151541	0.0863216	0.101766	0.14419	0.106002
0.1565	0.0902866	0.097362	0.085908	0.103117
0.0894758	0.0504557	0.111245	0.0897701	0.10292
0.123405	0.0744322	0.104638	0.094515	0.0972098
0.13497	0.103856	0.0755654	0.0970182	0.100259
0.119782	0.0901927	0.0883651	0.0909992	0.124857
0.165152	0.0516798	0.103218	0.0759566	0.123934
0.0842456	0.0765421	0.116779	0.10074	0.0838571
0.101795	0.0648482	0.119066	0.0953941	0.0925516
0.0793915	0.0919165	0.0930658	0.0883442	0.120318
0.152595	0.141084	0.104171	0.0979903	0.0930684
0.147637	0.0554202	0.084287	0.0831578	0.0957975
0.104198	0.0549099	0.113176	0.088783	0.0910835
0.104578	0.0899189	0.0984764	0.116866	0.125155
0.167792	0.1023	0.0912	0.0830844	0.13362
0.145834	0.0852179	0.0784907	0.0951001	0.107942
0.121456	0.094006	0.13142	0.109118	0.106989
0.130895	0.122791	0.0765599	0.110447	0.104954
0.114471	0.145773	0.117095	0.116156	0.135571
0.136366	0.151897	0.0671293	0.0871268	0.0848158
0.12676	0.128367	0.0836684	0.0928021	0.101305
0.141893	0.0699226	0.135744	0.0881443	0.10137
0.117011	0.0655559	0.121422	0.0831383	0.136947
0.06805	0.0539419	0.121156	0.146435	0.154338
0.163578	0.0776347	0.0845789	0.112343	0.113129
0.072628	0.139165	0.0632861	0.107263	0.0796184
0.064936	0.0951775	0.0578363	0.0874101	0.103505
0.150064	0.0672069	0.0976562	0.113883	0.0914382
0.124967	0.127732	0.0705022	0.129874	0.0955858
0.173867	0.157184	0.124269	0.137064	0.0832559
0.145674	0.128675	0.095898	0.0899927	0.0803658
0.186524	0.0539048	0.124633	0.0753405	0.0896012
0.170499	0.0548177	0.0862162	0.12578	0.0815627
0.0751106	0.0597425	0.071701	0.0835588	0.163463
0.125227	0.0573759	0.121499	0.101206	0.108992
0.0459453	0.0720276	0.0845753	0.0929954	0.106582
0.0457517	0.0817299	0.0854883	0.0728338	0.0858975
0.0407125	0.0802091	0.113429	0.104676	0.110081
0.0349621	0.138553	0.0740837	0.109344	0.0955184
0.038608	0.0557553	0.137063	0.0833678	0.133089
0.0286625	0.0686959	0.0702184	0.110836	0.0896741
0.0448045	0.0558369	0.100804	0.0996152	0.104781
0.0355889	0.0756923	0.0839248	0.129382	0.108728
0.0427483	0.123401	0.0732885	0.11681	0.131334
0.0284592	0.0817333	0.0793135	0.0872099	0.124357
0.0284518	0.0651625	0.106244	0.0769728	0.0819827
0.0389202	0.0547034	0.0984034	0.0901027	0.105109
0.0339977	0.0586768	0.195725	0.088544	0.08529
0.0386714	0.0737616	0.0710331	0.0829011	0.130082
0.0340751	0.106288	0.108055	0.0841647	0.0963803
0.0330042	0.0589903	0.0928543	0.0748397	0.0835057
0.0349395	0.0657928	0.120224	0.0854446	0.0907947
0.0409857	0.118191	0.0695819	0.0964706	0.109954
0.0325531	0.0758871	0.0789229	0.0757917	0.0801401
0.0284031	0.10632	0.0853995	0.072011	0.101188
0.034025	0.0844143	0.0910794	0.0910343	0.102938
0.0333547	0.0624692	0.0699347	0.101093	0.106862
0.0473197	0.0681537	0.0863178	0.0965063	0.1055
0.0306964	0.0786107	0.090182	0.103611	0.103507
0.0279439	0.0856536	0.0977841	0.0790132	0.139999
0.0411455	0.054508	0.0954433	0.0748515	0.107393
0.0319427	0.0713483	0.0972293	0.0754234	0.125797
0.0399246	0.0655024	0.081805	0.0726553	0.083227
0.0361345	0.0739854	0.111326	0.0771887	0.091789
0.0324955	0.0717933	0.082022	0.0865517	0.104535
0.0456021	0.0760197	0.109207	0.0973782	0.111869
0.0374129	0.0821939	0.114506	0.0729112	0.0745459
0.0291887	0.113013	0.0861313	0.0766942	0.113703
0.0337648	0.0540786	0.0934989	0.0758941	0.0936497
0.0290081	0.0708457	0.110788	0.0681612	0.104342
0.0285717	0.0710232	0.0899956	0.0900205	0.105163
0.0300453	0.111414	0.0819636	0.0898855	0.131222
0.0282419	0.095506	0.085709	0.077228	0.118939
0.0335114	0.0585715	0.0702427	0.0959478	0.0746515
0.0392769	0.0464726	0.0926043	0.0813881	0.108241
0.0352534	0.141627	0.0913531	0.0879821	0.12532
0.0281967	0.0957565	0.097844	0.0813327	0.122443
0.0334327	0.0642823	0.0867903	0.0833387	0.0921366
0.0443209	0.0661709	0.0980916	0.0703812	0.0812465
0.0297188	0.0572495	0.0898268	0.0889808	0.098113
0.0421835	0.0672733	0.0797086	0.106173	0.0828803
0.0354042	0.0668478	0.107121	0.0951828	0.117928
0.0315659	0.0519506	0.0735644	0.101825	0.116387
0.0299345	0.0668388	0.0848266	0.0722282	0.106577
0.0333693	0.0567699	0.104495	0.0680768	0.12474
0.0327914	0.048631	0.0723045	0.106031	0.12516
0.0284581	0.0686511	0.0654064	0.0817767	0.107125
0.0305895	0.0697706	0.119868	0.0913524	0.0881629
0.0429674	0.0751039	0.0706455	0.0783553	0.130434
0.032178	0.094254	0.0712813	0.0693808	0.103375
0.0287235	0.0532053	0.122609	0.0703733	0.11063
0.0278134	0.108464	0.0969198	0.0805739	0.121087
0.0277281	0.069643	0.105481	0.102842	0.134124
0.0277696	0.0532545	0.0859642	0.0768356	0.107027
0.0308874	0.132617	0.144504	0.0799269	0.0978599
0.0282851	0.0682563	0.0673679	0.0787089	0.0890778
0.0376036	0.0635769	0.117458	0.079498	0.122484
0.0290245	0.0625727	0.0939466	0.0771177	0.106664
0.0306129	0.0751848	0.103795	0.0782594	0.107756
0.0348977	0.0903615	0.0774237	0.110388	0.0917904
0.0285367	0.105999	0.0626459	0.0906742	0.10298
0.0341419	0.0716466	0.0923443	0.0778484	0.103312
0.0277026	0.0498956	0.0944534	0.110043	0.108129
0.0280863	0.0484865	0.0809974	0.0959563	0.118212
0.0345492	0.0648841	0.111695	0.0662854	0.102827
0.0279569	0.0633384	0.0944692	0.074463	0.0928764
0.0324655	0.0641621	0.085212	0.117034	0.10206
0.0288876	0.0864686	0.0696394	0.0842151	0.120526
0.0404813	0.122368	0.093617	0.0728877	0.148906
0.034323	0.0620623	0.0965744	0.086035	0.107626
0.0284226	0.0963343	0.106993	0.0976182	0.106364
0.0351543	0.0885312	0.0851909	0.0640738	0.0857089
0.030481	0.0679033	0.0821424	0.0809221	0.0883017
0.033915	0.0548527	0.0827459	0.0818793	0.0792328
0.0392769	0.0876276	0.102949	0.0654456	0.0898532
0.0553857	0.0855053	0.0673503	0.094933	0.0987966
0.0328242	0.0695954	0.100085	0.0822112	0.145492
0.0345278	0.05193	0.094013	0.0839382	0.116689
0.0315888	0.059377	0.0883469	0.0920236	0.0903586
0.0341737	0.110584	0.0856448	0.0819349	0.103343
0.032371	0.0555582	0.0927863	0.0822409	0.0785537
0.0317581	0.0994941	0.0814835	0.0890794	0.133439
0.0335439	0.052839	0.0935539	0.0874056	0.0812393
0.0346238	0.0517643	0.0787798	0.0786418	0.0901244
0.0342751	0.071784	0.0833552	0.0850245	0.111639
0.0371205	0.0610143	0.0932247	0.0756129	0.0866037
0.0327903	0.0761656	0.0713062	0.0729219	0.115804
0.0300734	0.0674609	0.102254	0.0832261	0.120024
0.0368212	0.0735038	0.0792955	0.079771	0.119915
0.0328657	0.154765	0.0855603	0.080464	0.105744
0.0536502	0.0882638	0.130681	0.0863417	0.0852454
0.0407306	0.0898779	0.0746613	0.0832785	0.101475
0.0500324	0.107513	0.0992575	0.0882802	0.0718474
0.0418611	0.123777	0.0906151	0.106799	0.0880163
0.0293238	0.118957	0.111721	0.0692278	0.0900738
0.0451624	0.101501	0.098519	0.0845034	0.0959152
0.0440494	0.112089	0.0758161	0.0779591	0.10193
0.0324031	0.103678	0.0782679	0.0776603	0.0990034
0.0466808	0.0937706	0.105755	0.0784091	0.0980883
0.0342536	0.137719	0.110276	0.102756	0.098632
0.0392241	0.151675	0.0870065	0.0766795	0.106953
0.0348785	0.113271	0.0909098	0.0946437	0.0953553
0.0324089	0.0857542	0.0646389	0.0810821	0.0989356
0.030052	0.100464	0.103282	0.0905959	0.0999526
0.0345291	0.130167	0.0748794	0.0786582	0.117187
0.0324127	0.106982	0.109692	0.0856435	0.09953
0.0374261	0.0870364	0.164935	0.0712604	0.129115
0.0447936	0.136715	0.104478	0.0692204	0.0994262
0.0315663	0.0893659	0.0772833	0.0984468	0.0892911
0.0358518	0.100496	0.116458	0.113128	0.108666
0.0362526	0.0903152	0.0897061	0.0907522	0.122301
0.0355522	0.0717894	0.102886	0.0943456	0.100012
0.0387356	0.124738	0.0624689	0.0946428	0.118117
0.0389728	0.073502	0.0732464	0.0748174	0.0759848
0.042528	0.0935491	0.0797352	0.10944	0.122605
0.0335582	0.08595	0.061064	0.0703786	0.134365
0.0343538	0.149344	0.16736	0.0880818	0.0835969
0.0429872	0.113955	0.104756	0.100247	0.1022
0.0478547	0.124304	0.0718383	0.116928	0.111509
0.0533307	0.0902835	0.100229	0.0780188	0.105427
0.061581	0.127517	0.083787	0.091595	0.0986746
0.0353016	0.0930354	0.0742446	0.0891506	0.0789583
0.0383749	0.103554	0.0753791	0.0984374	0.101202
0.0470399	0.108195	0.0765831	0.0706048	0.0996687
0.0676265	0.0917231	0.083035	0.0836496	0.113976
0.0461248	0.091759	0.0963053	0.0978679	0.0787806
0.0388882	0.144973	0.115703	0.100194	0.0962793
0.055531	0.104072	0.093522	0.115866	0.101854
0.0526958	0.0883028	0.114935	0.0932999	0.0833698
0.0450231	0.0828769	0.0847394	0.10553	0.089615
0.0411429	0.0885338	0.0969364	0.0829411	0.103705
0.0674836	0.186167	0.077046	0.14276	0.078208
0.041693	0.0825083	0.0777591	0.0941659	0.0976798
0.0372403	0.137389	0.101969	0.114991	0.0913119
0.0374858	0.0926792	0.128187	0.106511	0.086528
0.0638472	0.144239	0.0746993	0.0695502	0.0800206
0.0558986	0.10696	0.078107	0.0976311	0.0857115
0.0387098	0.110457	0.108043	0.139009	0.0755651
0.0505626	0.083174	0.0977439	0.101019	0.0924558
0.0398038	0.0893475	0.0672055	0.0949924	0.0741556
0.0557814	0.198004	0.110035	0.126831	0.100998
0.0582532	0.154143	0.0872582	0.122097	0.0720025
0.0383138	0.146464	0.11234	0.141019	0.106614
0.036273	0.175926	0.0686646	0.148811	0.126193
0.0369473	0.104782	0.0981799	0.117742	0.096505
0.0530556	0.0806104	0.0823553	0.115659	0.0969992
0.0534103	0.122654	0.0765144	0.0888647	0.13723
0.0356799	0.126347	0.081149	0.16285	0.0774964
0.0561042	0.103745	0.128175	0.120599	0.0855963
0.0364501	0.0839172	0.0933936	0.150778	0.107802
0.0399413	0.0967251	0.101608	0.0718996	0.0807077
0.0461747	0.0933451	0.100448	0.13161	0.101967
0.0665084	0.151092	0.0632518	0.0871678	0.0957763
0.0616202	0.101918	0.0832188	0.121113	0.0916628
0.0651056	0.129486	0.129192	0.100232	0.0879798
0.0663693	0.0938122	0.0873522	0.0876535	0.118311
0.0477144	0.123045	0.0951585	0.093046	0.108237
0.0354005	0.131392	0.0670025	0.135564	0.0991846
0.0737012	0.136159	0.0694387	0.0869814	0.0968694
0.0660141	0.105624	0.106281	0.100813	0.0960723
0.051434	0.0949957	0.0733394	0.129168	0.0870416
0.0355099	0.114354	0.111752	0.104244	0.0738822
0.0393631	0.128756	0.104075	0.0868842	0.0791148
0.0487748	0.137767	0.0796529	0.080281	0.101996
0.0451788	0.121795	0.0733627	0.103199	0.0832961
0.0368663	0.106688	0.0883012	0.0921165	0.103815
0.0496857	0.119831	0.0920982	0.0864012	0.0860115
0.0404696	0.0874555	0.0747058	0.0864868	0.102359
0.063611	0.0996948	0.0586694	0.0850744	0.0990472
0.0608195	0.132274	0.0962083	0.108776	0.0718386
0.0572865	0.0996545	0.0727741	0.109957	0.115228
0.0390103	0.143698	0.0796702	0.0878602	0.0751843
0.0627415	0.131316	0.0726206	0.104752	0.107345
0.0389344	0.0912335	0.0939839	0.0906452	0.0706828
0.0408913	0.0970877	0.0714106	0.132421	0.1216
0.0578327	0.0772266	0.0904434	0.108958	0.111406
0.0452312	0.135946	0.102988	0.0773358	0.111804
0.0482272	0.102893	0.0750731	0.11621	0.132527
0.0676278	0.12161	0.0998139	0.0805288	0.0818208
0.0373533	0.088039	0.0936549	0.0783546	0.0729365
0.0459335	0.0731303	0.0904285	0.0784708	0.0970863
0.0350986	0.0876865	0.0862756	0.117173	0.0911253
0.0429522	0.0928302	0.0655668	0.167071	0.10282
0.0402021	0.108551	0.0860896	0.0994801	0.0687441
0.0407163	0.150615	0.103948	0.0883156	0.0867401
0.0428463	0.175929	0.089763	0.125003	0.101231
0.0599961	0.0720921	0.0809103	0.128992	0.0795813
0.0645629	0.134493	0.0836056	0.0754427	0.0746803
0.0368141	0.119741	0.092676	0.0939274	0.100606
0.0376398	0.17782	0.11193	0.0743164	0.0743336
0.044729	0.104828	0.104345	0.0890802	0.0860227
0.0435869	0.104371	0.0873813	0.113486	0.0954127
0.0360064	0.0852264	0.0886816	0.0852418	0.0810125
0.0347021	0.0854336	0.116207	0.0977436	0.0716736
0.0321689	0.108225	0.124095	0.101036	0.10244
0.0583129	0.0840041	0.119145	0.0678176	0.0968857
0.0432324	0.126426	0.105595	0.108796	0.135208
0.0372792	0.0960943	0.0798198	0.0841796	0.08321
0.0907874	0.114367	0.0770226	0.133924	0.0839572
0.0709024	0.139037	0.0865163	0.107415	0.113404
0.0740816	0.0992365	0.0710304	0.109926	0.115067
0.0371798	0.134366	0.0572702	0.128461	0.0823024
0.0474003	0.0950086	0.0701593	0.0932859	0.0819913
0.0402334	0.118316	0.0813859	0.0963368	0.0816222
0.0389407	0.125393	0.109457	0.0972685	0.152848
0.038213	0.107111	0.107592	0.123813	0.0998111
0.0356428	0.0851795	0.118964	0.121479	0.0804382
0.0493872	0.123855	0.0956278	0.0878271	0.097254
0.049162	0.142457	0.0764865	0.131893	0.091856
0.0766441	0.110298	0.0784875	0.0965545	0.0905877
0.0411542	0.096481	0.0658387	0.149117	0.0971627
0.0352941	0.110263	0.0828884	0.0818046	0.0900889
0.0696103	0.125362	0.0887729	0.117436	0.121393
0.03826	0.119173	0.0858875	0.0986227	0.13186
0.0418304	0.114307	0.0981003	0.0777188	0.0949306
0.0389089	0.113743	0.0721011	0.12639	0.084622
0.0399601	0.115393	0.0668747	0.145945	0.114959
0.0574471	0.0723613	0.0886376	0.0832093	0.136737
0.0447265	0.0883522	0.104013	0.105387	0.109793
0.0383959	0.0983983	0.0807628	0.0876272	0.102142
0.0380962	0.086735	0.0636377	0.143227	0.0795378
0.0684489	0.0939458	0.0584075	0.116263	0.0927807
0.0379256	0.113355	0.0766175	0.116441	0.078396
0.039489	0.145543	0.083124	0.0967941	0.0787608
0.0460645	0.0932727	0.0714383	0.0835483	0.133879
0.0426621	0.0843743	0.0640208	0.118135	0.0753278
0.0333455	0.105277	0.0949261	0.10725	0.131618
0.039128	0.0914641	0.0666266	0.0817459	0.108663
0.0350475	0.0994374	0.0744881	0.0756309	0.0801949
0.0422407	0.0901977	0.0895307	0.118055	0.100304
0.0642952	0.126694	0.0724097	0.118176	0.0765413
0.0428661	0.0967016	0.0760799	0.1224	0.10439
0.0383057	0.128204	0.073519	0.0816507	0.100485
0.0380209	0.0724692	0.0819795	0.107936	0.0945604
0.0399322	0.0828181	0.0872728	0.127538	0.113783
0.0697135	0.13628	0.0877382	0.107309	0.113271
0.047626	0.113974	0.0962044	0.0858336	0.0967221
0.0549861	0.0743381	0.0857711	0.0845891	0.0773797
0.035061	0.0935424	0.0803498	0.0782971	0.0997375
0.0358007	0.139862	0.0652224	0.092045	0.0807632
0.0374631	0.0770681	0.0997309	0.0900364	0.0922361
0.036403	0.0932234	0.0789419	0.0826043	0.0814119
0.0746326	0.104422	0.0835274	0.117447	0.0800285
0.0351942	0.173133	0.0939772	0.125832	0.083429
0.0496077	0.156241	0.129933	0.124176	0.116073
0.0501999	0.0748862	0.0746294	0.133192	0.0857946
0.0392351	0.138077	0.0613186	0.0955702	0.0833846
0.0352089	0.0724078	0.0863119	0.119023	0.0854705
0.0639679	0.0893102	0.066323	0.108214	0.0853705
0.0443198	0.0871153	0.0760825	0.105622	0.0893857
0.045637	0.111633	0.090618	0.0775631	0.0987592
0.0433967	0.162377	0.0859883	0.119374	0.126595
0.034024	0.100092	0.0996048	0.0756307	0.0969417
0.0371085	0.0918647	0.0641017	0.0991461	0.0860313
0.0469672	0.173133	0.0770504	0.113555	0.116281
0.0324623	0.0925181	0.0816121	0.102473	0.0802009
0.0346716	0.10857	0.0866482	0.099547	0.0975719
0.0505456	0.114542	0.0880176	0.0883185	0.0957321
0.0422009	0.138519	0.0678212	0.0891591	0.0978767
0.0465711	0.0975023	0.108249	0.0886292	0.114321
0.0355903	0.104329	0.124678	0.0868189	0.13558
0.0367561	0.102853	0.0892476	0.084294	0.102226
0.0411553	0.0852763	0.0756306	0.144819	0.0837803
0.0374641	0.0926068	0.0776733	0.108489	0.0847327
0.0336473	0.0965243	0.0752465	0.0825586	0.0982052
0.0366078	0.0848182	0.128311	0.0826374	0.0766948
0.0357872	0.105175	0.144456	0.0871204	0.0924482
0.0374928	0.107214	0.122903	0.0934006	0.102826
0.0322134	0.0883068	0.0866213	0.097144	0.0874692
0.0592999	0.112677	0.0969265	0.0870294	0.0725901
0.0328057	0.08733	0.13013	0.0926912	0.118758
0.0355772	0.096591	0.123213	0.12468	0.114006
0.037013	0.118303	0.11736	0.0886503	0.102028
0.0468291	0.115145	0.0969503	0.0979609	0.10113
0.0637658	0.155487	0.1145	0.0710186	0.0846232
0.037522	0.130329	0.0764074	0.0757658	0.0808618
0.0588125	0.108934	0.16812	0.112434	0.077112
0.0383944	0.090435	0.124595	0.119597	0.080629
0.0388933	0.111406	0.0713733	0.0744775	0.106259
0.0467345	0.107602	0.159799	0.0958894	0.113622
0.0354417	0.0958095	0.105773	0.0809245	0.0810458
0.0339153	0.117522	0.0772373	0.0858868	0.0749656
0.0382406	0.157159	0.144839	0.0833712	0.0899199
0.0348885	0.105936	0.112846	0.115958	0.119977
0.0348115	0.117447	0.155708	0.084628	0.11754
0.0364828	0.0900837	0.0710502	0.0839057	0.100497
0.0386319	0.12042	0.15725	0.0846573	0.0829948
0.0429075	0.121921	0.139318	0.107537	0.107223
0.0361814	0.087543	0.132723	0.118071	0.0797632
0.0455711	0.0870345	0.0715672	0.0701759	0.0897449
0.0454668	0.130476	0.119224	0.0845377	0.0811497
0.0420408	0.0776301	0.111907	0.123014	0.0706983
0.0593899	0.182641	0.142139	0.073349	0.102149
0.0327335	0.0959166	0.115004	0.0816484	0.0823987
0.0377275	0.101928	0.0898795	0.0821153	0.0930701
0.0412421	0.142817	0.11718	0.0759183	0.13204
0.0607714	0.125868	0.121525	0.0912609	0.0940658
0.0458324	0.175205	0.132629	0.124331	0.104897
0.0549593	0.102354	0.106682	0.0861935	0.0818998
0.035617	0.0707793	0.10656	0.0726224	0.0861077
0.0350933	0.0941732	0.0669568	0.0818138	0.0683923
0.0420317	0.144254	0.156218	0.0809864	0.11334
0.0458707	0.180735	0.0959277	0.0984835	0.101816
0.0466107	0.081738	0.0848221	0.107215	0.136221
0.0475687	0.120914	0.106904	0.091396	0.0998831
0.053086	0.148913	0.11736	0.092057	0.0936494
0.0374381	0.0877931	0.153064	0.0825262	0.0962024
0.0578157	0.0805666	0.115636	0.10077	0.099268
0.0724633	0.158336	0.0916254	0.0753589	0.112937
0.0611878	0.112094	0.119752	0.0789649	0.0854
0.0391371	0.0873796	0.0707045	0.0973442	0.111606
0.0526781	0.0855095	0.0874826	0.0749825	0.0973454
0.076226	0.154542	0.0760328	0.0927587	0.102156
0.057563	0.154357	0.143459	0.108298	0.117038
0.0476933	0.104304	0.119167	0.0697591	0.081555
0.0592618	0.0919012	0.121228	0.0934318	0.106318
0.042148	0.0922029	0.0885592	0.122109	0.0921082
0.0502663	0.110016	0.120708	0.0819711	0.131837
0.0406842	0.116723	0.110538	0.117065	0.0836803
0.0386808	0.0986244	0.0816341	0.168162	0.0748589
0.0691799	0.0823801	0.124059	0.106804	0.0946164
0.0767324	0.141899	0.0900514	0.0778753	0.0964529
0.0410469	0.171065	0.129736	0.0794628	0.0833281
0.0495703	0.117818	0.0743637	0.0776834	0.0778567
0.0669618	0.0869027	0.117097	0.104455	0.104594
0.0419636	0.159479	0.0888092	0.117087	0.0859812
0.053825	0.0836774	0.108855	0.0787107	0.111644
0.0349173	0.117862	0.0838833	0.0932107	0.105229
0.0341635	0.0890546	0.0968719	0.0899278	0.0933368
0.0537132	0.102512	0.111604	0.0859709	0.104237
0.0547347	0.0845502	0.0985899	0.0682486	0.0993695
0.0541356	0.10369	0.0815793	0.117817	0.0987562
0.0603373	0.119785	0.0908185	0.09864	0.0846515
0.0464862	0.0995376	0.0851068	0.116738	0.100376
0.0382429	0.131395	0.084744	0.0752283	0.0853796
0.0358043	0.115786	0.0809624	0.0976704	0.0927816
0.059855	0.10501	0.0879325	0.0876007	0.100137
0.05636	0.126142	0.0851837	0.0824172	0.0915191
0.0418023	0.102662	0.105628	0.133854	0.083182
0.0466011	0.104702	0.0763037	0.0826028	0.0759245
0.0757167	0.109013	0.112044	0.0854334	0.0747457
0.0750459	0.0711753	0.128234	0.108826	0.120239
0.0367186	0.107646	0.120385	0.0764496	0.0899302
0.0712212	0.0885565	0.108915	0.130346	0.0913239
0.0372933	0.0890356	0.0818062	0.0774976	0.0877341
0.0552893	0.109958	0.0948267	0.0899526	0.0938437
0.062148	0.0781469	0.116164	0.0718038	0.120431
0.0536394	0.090255	0.0994255	0.099062	0.0821373
0.0454357	0.135835	0.083453	0.0806213	0.0924452
0.0497351	0.122928	0.0735707	0.110798	0.0916737
0.0579771	0.104121	0.115902	0.0860789	0.0978955
0.0358113	0.0874639	0.0815328	0.111532	0.080046
0.0687902	0.110459	0.114301	0.105828	0.0660556
0.0380505	0.124895	0.10699	0.124656	0.109003
0.0461389	0.128484	0.11143	0.106777	0.0764302
0.072486	0.132847	0.114952	0.113809	0.0786844
0.0695802	0.0851658	0.126518	0.101678	0.0830354
0.0586442	0.103527	0.0859272	0.099582	0.132015
0.0597149	0.107569	0.130045	0.0762035	0.0747456
0.0684751	0.0999113	0.0853325	0.111927	0.0710407
0.112579	0.0826813	0.100386	0.0836091	0.0725679
0.0813141	0.132417	0.134528	0.095692	0.0857366
0.0683129	0.164009	0.0947601	0.0990472	0.0991759
0.0735621	0.0873948	0.0855516	0.0995898	0.104427
0.0774674	0.133006	0.122548	0.11149	0.0799333
0.0722692	0.0814718	0.110494	0.142691	0.120668
0.0874344	0.128643	0.146417	0.113035	0.0845087
0.0891522	0.125958	0.0792446	0.0971727	0.0760913
0.0707873	0.101008	0.121169	0.121948	0.0850006
0.0842646	0.131183	0.11437	0.0755689	0.110329
0.0671537	0.124588	0.0718178	0.102996	0.0760947
0.0935718	0.107244	0.0706712	0.0905923	0.0931789
0.0775758	0.0964078	0.130548	0.0877853	0.0881571
0.0844282	0.0782095	0.125794	0.147265	0.101601
0.064116	0.086127	0.0692201	0.0755415	0.0826845
0.0778535	0.0938268	0.0859044	0.0981432	0.110942
0.0761663	0.136745	0.141048	0.155132	0.100693
0.0746859	0.105351	0.0815955	0.0910548	0.114682
0.0810546	0.0871087	0.0843345	0.128945	0.080505
0.0645979	0.120951	0.0909721	0.086182	0.0975271
0.0703092	0.113566	0.108746	0.0812964	0.0856223
0.0883203	0.09997	0.111294	0.0895027	0.0674393
0.0594396	0.126226	0.0816723	0.108271	0.122193
0.0920775	0.136674	0.0810552	0.070534	0.0676537
0.0727752	0.119719	0.0849529	0.11849	0.112688
0.0616745	0.116104	0.0867041	0.0920045	0.0827689
0.0659602	0.0977307	0.07651	0.0830307	0.100956
0.0664386	0.0928492	0.105544	0.122477	0.125615
0.0674032	0.0860163	0.0818543	0.0830801	0.0911835
0.0641575	0.101413	0.129398	0.173401	0.0786138
0.0729185	0.123997	0.128872	0.117816	0.105502
0.0851208	0.102979	0.075346	0.101375	0.102216
0.0670713	0.111077	0.106677	0.106287	0.0948508
0.0657775	0.0866009	0.125943	0.158579	0.0749897
0.0846023	0.147496	0.0721605	0.101564	0.0958884
0.064877	0.0999971	0.0881416	0.10577	0.119323
0.0710375	0.133767	0.094385	0.131953	0.066667
0.0835001	0.107079	0.0770129	0.096139	0.108626
0.0823988	0.140288	0.101947	0.117288	0.118972
0.0600887	0.117024	0.0868519	0.103442	0.113215
0.0604874	0.120521	0.116497	0.0725921	0.0861012
0.0860569	0.121067	0.108271	0.125491	0.0859163
0.0646505	0.0712006	0.0760058	0.105182	0.104595
0.0798509	0.0810149	0.0989232	0.0758065	0.181796
0.0679203	0.0969187	0.131192	0.101336	0.0989374
0.074468	0.0895359	0.112977	0.102577	0.0829105
0.0886133	0.136717	0.120225	0.0760103	0.113241
0.0644033	0.115766	0.107363	0.111545	0.0803525
0.0821371	0.0863156	0.0906799	0.0796247	0.165205
0.0723343	0.110102	0.123635	0.082822	0.0896332
0.0961499	0.115944	0.0847297	0.100761	0.164052
0.0917813	0.0981156	0.0831164	0.0867579	0.06749
0.0610384	0.115258	0.11512	0.0898595	0.0852827
0.0799331	0.140237	0.0997966	0.127146	0.100701
0.0802224	0.12036	0.116299	0.0917619	0.0834102
0.0779752	0.0835976	0.0785755	0.0984113	0.0909353
0.0595187	0.0998685	0.114439	0.0828958	0.0863167
0.080428	0.118978	0.08541	0.0822828	0.0681837
0.0728664	0.0831185	0.0813521	0.094135	0.0855392
0.0697531	0.0889632	0.144192	0.0706239	0.109378
0.0832507	0.104551	0.0916171	0.0817073	0.0846916
0.0760801	0.109015	0.105781	0.0873579	0.071673
0.075631	0.120019	0.0887528	0.0819457	0.0727423
0.0615637	0.10379	0.0992371	0.125341	0.0840386
0.113194	0.107713	0.0795958	0.121434	0.0836562
0.0675725	0.0977565	0.102902	0.0777047	0.0734235
0.0693478	0.10628	0.0905402	0.0827255	0.0943715
0.0833301	0.0843019	0.120067	0.105471	0.103669
0.103064	0.113152	0.0979309	0.107801	0.0819668
0.0714877	0.10989	0.0648355	0.0828651	0.121451
0.0875469	0.0811426	0.0813125	0.0914326	0.0846209
0.069413	0.100843	0.138318	0.095579	0.0866867
0.0815804	0.0893186	0.116763	0.108184	0.0786398
0.0868808	0.117787	0.0847215	0.0835426	0.0917713
0.0741356	0.108043	0.096136	0.0840684	0.125292
0.0796982	0.12824	0.129799	0.100187	0.113536
0.0855717	0.135161	0.101773	0.0813277	0.0972872
0.0657488	0.0876988	0.122054	0.0915327	0.0813106
0.0985991	0.110935	0.112402	0.0896965	0.0760569
0.0728608	0.166189	0.101823	0.10751	0.107357
0.0942564	0.142974	0.0952438	0.105789	0.0967355
0.0673409	0.0967559	0.127438	0.122842	0.112001
0.0613977	0.119378	0.129319	0.0893793	0.077151
0.0581463	0.14018	0.14477	0.100636	0.0778046
0.0817555	0.126496	0.136712	0.0803007	0.0880626
0.0766525	0.144245	0.0776792	0.0759083	0.085395
0.0835554	0.118993	0.115614	0.0921783	0.0727314
0.0910681	0.0847873	0.0981342	0.0837522	0.0826154
0.0579877	0.120308	0.0902923	0.10647	0.0960953
0.0745206	0.127295	0.132707	0.0821775	0.104951
0.0653549	0.0884502	0.115199	0.0675411	0.0753716
0.0773745	0.155452	0.109729	0.0767523	0.0856442
0.0711266	0.0721182	0.148484	0.0871181	0.0878043
0.10811	0.0675571	0.127194	0.0942866	0.0976497
0.070218	0.117104	0.118066	0.100854	0.0802977
0.0837242	0.0698089	0.0779887	0.0821396	0.0917198
0.0717064	0.135489	0.076846	0.0935995	0.0995573
0.104772	0.093744	0.0769245	0.0958242	0.113722
0.0682669	0.143253	0.0867566	0.079665	0.101246
0.0705751	0.10772	0.130363	0.0935056	0.115703
0.0823554	0.0769821	0.105668	0.0959961	0.10813
0.093335	0.100193	0.118922	0.0900775	0.147396
0.0761036	0.118756	0.0807026	0.115067	0.112657
0.0624505	0.0909726	0.0874215	0.0733121	0.0944672
0.0727213	0.112795	0.108654	0.108894	0.112214
0.0740913	0.0894424	0.121079	0.0757097	0.0795451
0.0736687	0.133333	0.0907874	0.105472	0.0803502
0.0677342	0.109414	0.0888056	0.113943	0.0978519
0.0697969	0.0944271	0.0861983	0.0904594	0.110226
0.0761994	0.093795	0.108086	0.107701	0.0953867
0.0751242	0.08625	0.110968	0.125284	0.0972631
0.0752279	0.104855	0.0884682	0.0818625	0.0983059
0.0801747	0.111016	0.119438	0.0905662	0.0838084
0.060063	0.0776922	0.0969646	0.0762912	0.133426
0.082553	0.101104	0.130356	0.0783872	0.0849476
0.0920829	0.120249	0.0760732	0.0883984	0.0647883
0.0725958	0.0977221	0.107381	0.138275	0.11283
0.0779605	0.0974828	0.132661	0.106981	0.0907852
0.0741471	0.0796248	0.0923578	0.0857937	0.118851
0.0742247	0.0854262	0.11621	0.113078	0.0913905
0.079863	0.0883729	0.0863649	0.0848825	0.0742152
0.0698626	0.150603	0.0676123	0.0693602	0.0971329
0.0787549	0.118147	0.0845348	0.111231	0.0844976
0.0897682	0.110102	0.0644765	0.10012	0.0837598
0.0644838	0.113072	0.0825661	0.109381	0.0849248
0.0869415	0.109142	0.100097	0.111793	0.0899074
0.0901862	0.0903035	0.115324	0.102952	0.0664178
0.0708971	0.0843709	0.103203	0.122604	0.0845734
0.0683582	0.102969	0.0901326	0.100004	0.087371
0.0655016	0.088504	0.0893316	0.0922124	0.108616
0.0750815	0.0953867	0.12821	0.0742821	0.0913614
0.0701786	0.114493	0.129105	0.12138	0.0821883
0.103411	0.103878	0.0874655	0.135676	0.0844292
0.0913134	0.0848845	0.113974	0.0856579	0.0868152
0.089567	0.077937	0.0768969	0.0889633	0.079528
0.0796038	0.0920323	0.118513	0.0814704	0.109297
0.067814	0.10013	0.124685	0.102678	0.0884144
0.100051	0.0593902	0.12782	0.0802199	0.100236
0.0806019	0.0781293	0.117256	0.0908884	0.0857504
0.0784199	0.0692271	0.0747156	0.0778576	0.0962926
0.0721477	0.0772522	0.093725	0.080003	0.0928005
0.0745666	0.0761727	0.0780921	0.100103	0.0981173
0.126071	0.0677458	0.0962877	0.0665209	0.121996
0.069693	0.0836414	0.0988607	0.0825206	0.0788172
0.0609317	0.0847317	0.0689372	0.109139	0.0769199
0.0754016	0.0757783	0.0925679	0.0695069	0.0916544
0.101628	0.0730647	0.0878338	0.0889426	0.0742074
0.0675805	0.0828759	0.0773839	0.0747825	0.0894082
0.0618828	0.0819816	0.117061	0.135802	0.0767281
0.115343	0.0963815	0.0945644	0.165411	0.086044
0.0590528	0.0828081	0.102134	0.0907455	0.10858
0.0649037	0.0849468	0.117709	0.0949964	0.105282
0.0762693	0.0827404	0.0758212	0.146466	0.0881623
0.0766348	0.0756175	0.118825	0.0763175	0.0779903
0.0551746	0.063859	0.0706843	0.090781	0.0871746
0.0950349	0.0902526	0.10249	0.067679	0.110903
0.0758077	0.0824826	0.117104	0.0950014	0.124529
0.0625685	0.0837539	0.0730269	0.0864525	0.10157
0.0660159	0.0758852	0.0900948	0.117647	0.110774
0.0704084	0.0918134	0.0843512	0.0944414	0.0698525
0.0742748	0.126147	0.129482	0.0898159	0.0718865
0.0904746	0.108184	0.0881335	0.0997782	0.0924819
0.0659881	0.0740558	0.107723	0.0980915	0.106064
0.072655	0.0757916	0.113126	0.125299	0.105899
0.0591868	0.0719314	0.0761513	0.0825343	0.123775
0.0583632	0.0844198	0.0849105	0.0998053	0.126344
0.0597622	0.0717232	0.114637	0.109487	0.0726125
0.0831283	0.0795168	0.0867188	0.0968044	0.0974791
0.0688565	0.107849	0.139783	0.13244	0.0882541
0.0638126	0.0786218	0.136754	0.0829679	0.0957757
0.0713689	0.0579763	0.117943	0.071461	0.0869702
0.0604485	0.0982873	0.0899363	0.149061	0.0924991
0.0866465	0.0664742	0.0902636	0.121081	0.115484
0.113129	0.0857425	0.116236	0.103742	0.133502
0.0659643	0.108709	0.0813592	0.143991	0.0857252
0.0737104	0.121796	0.0897153	0.143475	0.114489
0.0679667	0.0775152	0.0837396	0.078662	0.0783617
0.0745884	0.0692858	0.10653	0.10219	0.12456
0.063487	0.0775076	0.0814812	0.169003	0.0947114
0.0699078	0.0737125	0.118129	0.0986164	0.104573
0.0755898	0.0865689	0.117821	0.0755	0.121593
0.0742775	0.112705	0.109303	0.0620783	0.124959
0.116498	0.0992095	0.105039	0.0883336	0.13407
0.0771803	0.0982109	0.103707	0.146729	0.0926019
0.074479	0.116166	0.0934626	0.0841202	0.132954
0.0854604	0.110067	0.108105	0.0849381	0.0943122
0.0902541	0.0952037	0.083245	0.11299	0.116419
0.0658534	0.0684377	0.0729025	0.176304	0.138034
0.0904488	0.116283	0.0914042	0.10565	0.0975019
0.0655973	0.0820589	0.104147	0.172378	0.100615
0.073627	0.11536	0.119862	0.167206	0.119574
0.0837574	0.0810074	0.0852939	0.0841155	0.0924284
0.078474	0.110037	0.115424	0.156892	0.137013
0.0640073	0.0713803	0.0793276	0.0996188	0.120113
0.0666368	0.0764697	0.123613	0.163093	0.0920275
0.0846123	0.0741282	0.0850831	0.130378	0.0924244
0.0988326	0.0680039	0.0787755	0.145716	0.113867
0.0870146	0.0797192	0.0870349	0.0891957	0.0886121
0.0779433	0.088421	0.106885	0.146773	0.0935301
0.0880317	0.0665883	0.0918132	0.102323	0.0766139
0.0720111	0.108445	0.105579	0.15997	0.0871968
0.0591926	0.100078	0.119166	0.0878601	0.0888405
0.0873011	0.0798903	0.0860534	0.175855	0.114463
0.0860388	0.0658414	0.10118	0.161475	0.110835
0.0591546	0.0839627	0.108649	0.0901113	0.0932687
0.0885929	0.0711384	0.106488	0.0643672	0.1177
0.0902652	0.0876352	0.0818126	0.084485	0.102727
0.0642272	0.0819787	0.0998476	0.126344	0.122805
0.0580677	0.0865221	0.107374	0.065103	0.0891797
0.0868466	0.0745968	0.0780533	0.135916	0.110228
0.0728727	0.0698191	0.106979	0.089936	0.102649
0.0626361	0.0671564	0.0816196	0.101191	0.0843132
0.0586576	0.129403	0.131965	0.0761667	0.135731
0.0853114	0.0655251	0.12911	0.0890355	0.0773748
0.0831363	0.0740474	0.111425	0.102684	0.0906674
0.0752774	0.075617	0.0795937	0.0902938	0.116233
0.0531869	0.0813379	0.0801583	0.107562	0.0942607
0.0731012	0.0515048	0.119777	0.0876164	0.11309
0.103646	0.0769416	0.113409	0.0875025	0.0872698
0.0636178	0.0797918	0.0865882	0.0950943	0.0882935
0.0785146	0.0694157	0.120366	0.118098	0.0991697
0.112117	0.0888917	0.0773887	0.0652735	0.0883621
0.0851104	0.0783524	0.095595	0.0941028	0.139629
0.0918913	0.0836622	0.0711538	0.0900961	0.12698
0.0669338	0.0823476	0.103893	0.102339	0.138031
0.0765398	0.0756534	0.0790721	0.100293	0.162128
0.0689796	0.0676864	0.0743941	0.0684234	0.170145
0.0708667	0.0958074	0.0750469	0.0972887	0.101555
0.0702997	0.0864445	0.105263	0.114322	0.0831204
0.0747541	0.0820797	0.0981074	0.0707295	0.0791375
0.102861	0.0678404	0.108679	0.0889634	0.139072
0.0949024	0.0832626	0.107094	0.0962588	0.0989207
0.0801057	0.0742376	0.12311	0.0922714	0.154118
0.074903	0.0991513	0.101135	0.0954152	0.0957603
0.0764903	0.0703102	0.0926696	0.0988094	0.149005
0.0658812	0.0949348	0.0912749	0.0837312	0.0674491
0.0576581	0.074215	0.0871668	0.0940716	0.0796028
0.0714749	0.0908353	0.0694433	0.121159	0.0763374
0.118657	0.0809566	0.104207	0.10939	0.0811972
0.0575916	0.0897973	0.103404	0.078592	0.081846
0.0933305	0.0687825	0.108263	0.0890636	0.0712931
0.0725489	0.0737941	0.103591	0.0846857	0.127454
0.0638053	0.129265	0.0914601	0.0638225	0.118287
0.0818683	0.11493	0.104895	0.1005	0.124287
0.0769189	0.119357	0.0812449	0.0956614	0.087369
0.0770685	0.0638418	0.0649297	0.0772211	0.106326
0.0685544	0.0854595	0.094482	0.0909084	0.117319
0.0728551	0.0706522	0.0843157	0.132355	0.10106
0.0756455	0.100412	0.11477	0.105171	0.0826802
0.0933531	0.102307	0.0970472	0.0751112	0.08741
0.0641247	0.0794304	0.076632	0.0683639	0.0777788
0.0724998	0.0602372	0.0810933	0.0883729	0.104823
0.0775582	0.10468	0.10423	0.0808865	0.0832176
0.0778124	0.0802067	0.0877651	0.115087	0.0878327
0.0750271	0.0664321	0.0834206	0.0973944	0.0952275
0.108238	0.0902778	0.0786797	0.0851699	0.105699
0.0734121	0.07628	0.12615	0.0634911	0.0819433
0.091463	0.0871696	0.0866507	0.0750809	0.0930834
0.0742302	0.101625	0.0881877	0.0983828	0.093102
0.0838263	0.0985897	0.0680223	0.0771126	0.0788328
0.0852629	0.106807	0.0699524	0.0982251	0.0953725
0.122431	0.0799672	0.0729862	0.0761971	0.0802339
0.0685935	0.0731475	0.128441	0.139775	0.0910801
0.0779303	0.0602347	0.0759589	0.0862623	0.0876127
0.0753527	0.0975641	0.0697853	0.0927838	0.0757651
0.0684199	0.100693	0.0871788	0.109615	0.0818109
0.119495	0.0769907	0.0943198	0.0870219	0.0983748
0.0755369	0.0757559	0.0891108	0.0846697	0.0898948
0.0705443	0.0744332	0.121387	0.0953751	0.11162
0.0700547	0.0672392	0.0834586	0.0888517	0.132553
0.0721815	0.0745468	0.0780277	0.100266	0.148021
0.0745434	0.0927079	0.0737518	0.103703	0.0747066
0.0747994	0.0825131	0.0768248	0.129031	0.114288
0.0524969	0.0780708	0.0751303	0.157395	0.0833314
0.0728674	0.0815122	0.0904374	0.0850517	0.125546
0.0921017	0.0932919	0.108234	0.0893014	0.0856257
0.0707494	0.068463	0.0794289	0.0980846	0.173907
0.0649187	0.0809738	0.0832944	0.0901765	0.171087
0.0681906	0.0954687	0.0755677	0.0819183	0.0948606
0.0696616	0.0837039	0.0745782	0.130736	0.0666453
0.0980523	0.0632455	0.0863186	0.0951061	0.0942488
0.106742	0.0648671	0.0811615	0.0906406	0.161735
0.0710374	0.0667048	0.0802156	0.105119	0.0975447
0.0760654	0.11209	0.075964	0.0922817	0.0823631
0.0718445	0.0766308	0.122323	0.152848	0.100549
0.0692214	0.106467	0.100773	0.119962	0.117898
0.0849469	0.0617478	0.123928	0.10515	0.0923498
0.116115	0.0808317	0.101628	0.1685	0.100503
0.0630148	0.0771819	0.0730523	0.1024	0.0934544
0.0800925	0.0623156	0.088528	0.100878	0.100338
0.0568921	0.0592441	0.0958183	0.137688	0.1057
0.0578683	0.0670127	0.0709301	0.145023	0.0818397
0.0983166	0.105112	0.0949758	0.159417	0.101114
0.0715646	0.0547491	0.0823343	0.106597	0.11218
0.0660412	0.106566	0.0929834	0.12403	0.130015
0.0674266	0.065979	0.0938159	0.107748	0.147999
0.113907	0.087803	0.0957241	0.128256	0.0900319
0.0683366	0.0982672	0.113654	0.0986739	0.193082
0.0607121	0.0899515	0.111494	0.159212	0.0904745
0.0838109	0.0599271	0.0742617	0.085532	0.103558
0.0848423	0.077982	0.0842654	0.128991	0.0858097
0.0879629	0.0695844	0.0955404	0.143417	0.0817363
0.0826805	0.109532	0.0738904	0.0942576	0.139943
0.0657486	0.0784498	0.135205	0.102745	0.0835666
0.0886772	0.0706959	0.11122	0.101337	0.0718183
0.0670945	0.0672795	0.110315	0.0990093	0.102418
0.0832704	0.0882618	0.102526	0.106012	0.0855191
0.0756547	0.0840372	0.104105	0.0837338	0.0884637
0.0632536	0.0559762	0.0891271	0.105574	0.0831333
0.0673384	0.0740991	0.0734816	0.0775554	0.0967737
0.0724331	0.0632448	0.085585	0.0976224	0.0911202
0.0741039	0.0752643	0.0812122	0.0882251	0.0763576
0.0847728	0.0859193	0.0980914	0.0796387	0.0882786
0.145181	0.0864347	0.0840739	0.107161	0.10262
0.0908761	0.0768816	0.077439	0.0701996	0.111833
0.0755161	0.0721144	0.116426	0.13684	0.100413
0.0752358	0.0775514	0.0971137	0.0999134	0.097774
0.07426	0.0766005	0.0866241	0.0962348	0.105798
0.0679715	0.0906982	0.0816029	0.134317	0.112806
0.0823	0.0709304	0.0914444	0.087314	0.121852
0.0692473	0.0705861	0.0999833	0.101537	0.0838177
0.0879084	0.0715087	0.0946853	0.155885	0.119046
0.0701443	0.0769597	0.073621	0.0997724	0.0937501
0.0706276	0.0814722	0.0763404	0.101181	0.0790378
0.0542197	0.0752469	0.105368	0.0844944	0.0824603
0.066031	0.100624	0.120055	0.0969169	0.111373
0.0830911	0.0603844	0.0773055	0.0808197	0.0822394
0.0714966	0.0602463	0.112198	0.0807323	0.100745
0.0788857	0.0796515	0.0895601	0.0853926	0.100137
0.0592734	0.0840843	0.0968141	0.0951103	0.109008
0.0573021	0.0678165	0.100689	0.100219	0.0789118
0.0733904	0.0764261	0.107377	0.13831	0.093787
0.0752186	0.0860021	0.0756114	0.185234	0.0878755
0.0662407	0.0814594	0.0910395	0.150322	0.107942
0.0690273	0.061123	0.103092	0.113536	0.11425
0.0747587	0.0582981	0.109999	0.148131	0.0698567
0.0898153	0.0591989	0.123233	0.0783162	0.0930128
0.0695378	0.0788406	0.0715258	0.137118	0.144085
0.064715	0.0725212	0.111175	0.0758255	0.0832561
0.0570116	0.0658817	0.103977	0.0955259	0.0906902
0.0809319	0.0817289	0.133949	0.129172	0.093679
0.0786955	0.0700355	0.0644363	0.132025	0.130862
0.0629114	0.0922452	0.114224	0.140418	0.137199
0.0606335	0.0915559	0.0897434	0.117665	0.08346
0.0624942	0.0757482	0.111498	0.125334	0.0840001
0.0756044	0.0771109	0.119859	0.160508	0.0889714
0.0751387	0.0849865	0.0764809	0.154556	0.0855199
0.0807679	0.109005	0.115035	0.0794843	0.0891574
0.08522	0.0744564	0.0862855	0.0779631	0.0888225
0.0679581	0.0771026	0.0807004	0.115271	0.0933537
0.0731383	0.071236	0.0890538	0.122475	0.108936
0.0636599	0.0874125	0.0835975	0.0842096	0.142524
0.0594292	0.0790875	0.116118	0.0702131	0.115744
0.118868	0.0585034	0.122685	0.109921	0.110272
0.0722789	0.0757954	0.0862765	0.104484	0.103839
0.0498319	0.0900032	0.0825095	0.100124	0.0623563
0.0662439	0.0866784	0.113479	0.0838091	0.0948179
0.0648258	0.0816352	0.0832557	0.095234	0.104027
0.103062	0.0618275	0.12741	0.0944515	0.0845668
0.0681622	0.095899	0.112312	0.104329	0.0755012
0.0780928	0.095464	0.0855912	0.0983013	0.0988275
0.0648054	0.0600949	0.076766	0.0928625	0.0696284
0.0609225	0.0812802	0.113811	0.115557	0.109827
0.065386	0.0763891	0.0784142	0.125498	0.0843347
0.0707593	0.0794653	0.116959	0.0697164	0.100473
0.0678586	0.067567	0.080495	0.0930387	0.110106
0.0714096	0.0713516	0.0967217	0.0690302	0.0798853
0.0605214	0.0655201	0.12948	0.0911315	0.0832459
0.0713177	0.102319	0.0824999	0.0977193	0.0853783
0.069786	0.0939882	0.118127	0.103748	0.141163
0.0762501	0.0863012	0.0940947	0.090235	0.068918
0.08819	0.0833838	0.0873774	0.0949128	0.0745459
0.0607663	0.0868068	0.0835354	0.0802585	0.0823875
0.0637019	0.0761657	0.0802413	0.0823494	0.071176
0.0544758	0.0637809	0.0849176	0.0909526	0.127781
0.0839897	0.112489	0.0825646	0.0921309	0.0931089
0.0657649	0.10531	0.111596	0.079223	0.0967372
0.0849888	0.0641366	0.133914	0.0931137	0.0929552
0.115915	0.120473	0.0844731	0.0868589	0.0775317
0.0681141	0.0837348	0.100161	0.0759772	0.0859517
0.0648974	0.0699777	0.0843197	0.0880327	0.0752585
0.0635497	0.10722	0.0927437	0.0883729	0.0643275
0.0674337	0.0993469	0.133517	0.0893539	0.122179
0.0641291	0.108507	0.0815795	0.0969538	0.141231
0.0750562	0.0815242	0.0824166	0.0726901	0.0943292
0.0843519	0.0535179	0.0749622	0.0917395	0.0882345
0.0658692	0.0845606	0.139571	0.0662664	0.0880726
0.0685257	0.0885123	0.0874001	0.0892373	0.119039
0.0649646	0.0585032	0.116255	0.123922	0.0993182
0.0806856	0.0651598	0.0720424	0.0849191	0.0815245
0.0663402	0.0723542	0.0767778	0.126781	0.0803188
0.0680722	0.0879994	0.0745314	0.0845894	0.0802889
0.0621606	0.0956476	0.0755899	0.11938	0.112437
0.0909649	0.108111	0.102512	0.0756848	0.0757329
0.101407	0.0648053	0.0626071	0.0748403	0.113764
0.0832646	0.105499	0.118278	0.0954974	0.109187
0.0689446	0.0826694	0.0714075	0.0943991	0.0878392
0.0899371	0.0604021	0.120984	0.10261	0.0956017
0.0597237	0.0758732	0.110487	0.0798763	0.110899
0.0672245	0.128447	0.0948241	0.0894016	0.117243
0.0750588	0.0706816	0.0849067	0.129405	0.0858418
0.0646543	0.0996542	0.0862209	0.0821795	0.103135
0.0632612	0.0731279	0.102226	0.080879	0.0943496
0.0796083	0.0674094	0.10443	0.0809728	0.105849
0.0605864	0.0789141	0.128312	0.0774176	0.17296
0.12561	0.0955149	0.133425	0.106863	0.0867941
0.078401	0.0755129	0.144464	0.0693659	0.125904
0.0682167	0.107047	0.0819362	0.0894125	0.097116
0.156748	0.0726416	0.136547	0.074284	0.077876
0.133886	0.0794081	0.107806	0.0814452	0.076484
0.0777846	0.0763993	0.0892244	0.0699502	0.0755942
0.0956095	0.0677856	0.0790488	0.101266	0.0971514
0.183274	0.0724469	0.108412	0.114568	0.106559
0.191959	0.0999166	0.0992531	0.066855	0.0815778
0.187398	0.0734838	0.121816	0.100952	0.131584
0.198477	0.0670512	0.163373	0.0854311	0.0953332
0.122343	0.0720863	0.0990225	0.124054	0.091018
0.135229	0.0902345	0.0744344	0.0727282	0.101141
0.160848	0.10016	0.0777634	0.0855219	0.0715999
0.189852	0.0986476	0.109234	0.109751	0.0680051
0.20242	0.0686853	0.099505	0.0776418	0.0807671
0.0665764	0.0831963	0.0997191	0.0805182	0.0841083
0.212596	0.132703	0.0695735	0.110118	0.0730693
0.138363	0.0894342	0.0957951	0.117294	0.0787871
0.154375	0.096238	0.0897514	0.146554	0.121567
0.0748474	0.0791415	0.0728384	0.0985065	0.094164
0.154199	0.075005	0.0892122	0.117155	0.0963114
0.222713	0.0601045	0.0609735	0.0841647	0.073428
0.199308	0.068224	0.101202	0.0695776	0.0810847
0.178425	0.07241	0.0755667	0.0729337	0.0722034
0.113526	0.0780304	0.0731502	0.0647998	0.0879479
0.204776	0.0655165	0.0999717	0.158285	0.0832295
0.130566	0.0735428	0.0857782	0.123193	0.0826061
0.17949	0.0653207	0.0735029	0.0693883	0.0780277
0.205776	0.129452	0.0658577	0.207809	0.0694815
0.0692154	0.0795403	0.0854899	0.0803315	0.105776
0.179464	0.0901831	0.102514	0.0972027	0.0959567
0.0625994	0.0812665	0.0752214	0.157326	0.0794087
0.187471	0.067169	0.0811571	0.12101	0.0844148
0.0819261	0.0760072	0.104875	0.0867614	0.11684
0.187872	0.0959118	0.104308	0.090107	0.100463
0.158322	0.107604	0.0920622	0.104269	0.0827983
0.156752	0.0774062	0.0677086	0.130631	0.0902822
0.139711	0.0656618	0.065783	0.136483	0.0929359
0.125673	0.117203	0.0671378	0.0833718	0.102238
0.138777	0.0753321	0.13487	0.131604	0.0871572
0.083814	0.0684315	0.0854076	0.189192	0.123085
0.148632	0.0889574	0.0686897	0.102711	0.0894308
0.146119	0.110701	0.0924701	0.142593	0.0874627
0.137502	0.0770567	0.11246	0.0948548	0.0789044
0.0735375	0.081846	0.090249	0.160347	0.088817
0.0830689	0.0657241	0.0841647	0.0813479	0.106592
0.0784023	0.0580736	0.0731844	0.0874695	0.0786682
0.0926378	0.108521	0.123053	0.147993	0.082887
0.165905	0.0763195	0.102106	0.148481	0.0935548
0.133312	0.0641341	0.0777375	0.12647	0.094475
0.13163	0.0834094	0.108552	0.12999	0.0800238
0.131762	0.0752539	0.091582	0.0773172	0.106038
0.143061	0.0863827	0.0767684	0.0707324	0.0784426
0.115572	0.103079	0.0860943	0.0712852	0.119837
0.162799	0.0822729	0.0631088	0.107256	0.0801301
0.104617	0.0983592	0.131904	0.0956354	0.0912037
0.105332	0.0943399	0.106117	0.0725466	0.0693766
0.106986	0.0972473	0.0750592	0.0761352	0.0992462
0.136374	0.0891611	0.0747984	0.0993062	0.0898688
0.157389	0.0633757	0.0949546	0.068859	0.094649
0.129257	0.0754197	0.0918682	0.0857381	0.0940528
0.161499	0.050953	0.114327	0.0681219	0.0937214
0.135634	0.0866545	0.0787019	0.108388	0.131018
0.168582	0.0909076	0.0876011	0.0802652	0.0754925
0.130816	0.0901354	0.0853572	0.0957373	0.0806127
0.22416	0.0880497	0.0787762	0.115115	0.0654686
0.194135	0.0902585	0.100694	0.131998	0.0982031
0.117757	0.076279	0.089745	0.105853	0.0772978
0.192615	0.0940157	0.0894137	0.180938	0.0968944
0.140905	0.0788371	0.0826187	0.125833	0.074653
0.111971	0.0758996	0.109771	0.0984654	0.0915196
0.147257	0.121463	0.11633	0.0740588	0.0701372
0.0684922	0.078271	0.0877706	0.0763908	0.0846244
0.102937	0.0679995	0.0892336	0.176039	0.0876862
0.164826	0.0643444	0.0680092	0.142958	0.0751822
0.185876	0.0811533	0.0789344	0.161042	0.0795815
0.10832	0.0612234	0.0794334	0.12561	0.0834487
0.169772	0.137045	0.127993	0.168485	0.109195
0.147919	0.0817351	0.0788508	0.0754852	0.0906443
0.146622	0.0595402	0.0684089	0.130146	0.0787347
0.141056	0.135114	0.122068	0.070566	0.0900514
0.124577	0.127017	0.0776453	0.0769105	0.100124
0.0997193	0.0849562	0.128	0.106305	0.0708818
0.0702113	0.063659	0.0810448	0.0771731	0.0808269
0.129718	0.124236	0.0691418	0.173696	0.0799344
0.204685	0.0674897	0.0897236	0.0933487	0.0916931
0.100268	0.0838941	0.0970998	0.0651904	0.0849858
0.112834	0.0687781	0.0936368	0.120192	0.0728528
0.103974	0.0692312	0.0872337	0.110112	0.0976454
0.121133	0.0846629	0.0800678	0.0795131	0.0780586
0.185589	0.0826023	0.0963011	0.0995794	0.0872988
0.107581	0.142113	0.0958719	0.0774565	0.129347
0.100916	0.0825426	0.165249	0.0754203	0.0851504
0.133774	0.0901316	0.0780746	0.123312	0.092232
0.0808341	0.117512	0.0893225	0.112007	0.0855724
0.132816	0.0621394	0.0843189	0.157704	0.104084
0.116112	0.0683856	0.0813226	0.118891	0.0805156
0.14308	0.0746477	0.0838679	0.0829768	0.0766253
0.119306	0.0661294	0.11617	0.0856891	0.0747021
0.141264	0.077717	0.0797479	0.111423	0.0927168
0.156327	0.0971733	0.108335	0.107494	0.0917585
0.141394	0.0728818	0.0826708	0.135913	0.133664
0.11466	0.089819	0.108184	0.10448	0.134207
0.114986	0.0759225	0.0692899	0.128193	0.122961
0.136722	0.0774898	0.0850999	0.102181	0.106446
0.0898582	0.097714	0.0823957	0.0876486	0.188507
0.152911	0.074623	0.102799	0.109463	0.136852
0.0807971	0.0810328	0.0625047	0.149711	0.14363
0.230308	0.10014	0.0830082	0.0712633	0.119032
0.138662	0.0768457	0.0896049	0.118908	0.155747
0.153229	0.0678974	0.0694851	0.0700916	0.174836
0.138489	0.0918478	0.134243	0.172156	0.137703
0.0973719	0.068652	0.0863359	0.0744655	0.129064
0.171013	0.0877913	0.0752863	0.10236	0.141836
0.0824736	0.0800985	0.081509	0.141026	0.169406
0.150312	0.0740673	0.0747547	0.142445	0.119553
0.103524	0.0772975	0.112076	0.0741198	0.181608
0.188922	0.0646397	0.0678773	0.0733653	0.134125
0.118285	0.10869	0.0737637	0.0792453	0.169222
0.161374	0.111772	0.110796	0.108817	0.130139
0.194525	0.0784007	0.0809298	0.109539	0.154169
0.10245	0.0932345	0.069618	0.100943	0.191185
0.134388	0.057481	0.0757137	0.130301	0.120058
0.10648	0.0607486	0.0795271	0.0821342	0.1321
0.08819	0.0627998	0.0929556	0.0669228	0.19035
0.111368	0.0795077	0.0850345	0.119075	0.10354
0.11752	0.0849874	0.0651839	0.0702188	0.093964
0.14547	0.0844673	0.125096	0.0783473	0.142543
0.131353	0.0991885	0.0938019	0.101455	0.108703
0.130081	0.0869232	0.0735371	0.13687	0.110908
0.110992	0.120608	0.136544	0.117361	0.132593
0.13235	0.0667385	0.0937462	0.0844441	0.138844
0.177608	0.0699571	0.13185	0.080066	0.117525
0.170297	0.0653438	0.103307	0.0876369	0.151016
0.173543	0.0749573	0.0689845	0.0971815	0.110322
0.151343	0.0753756	0.105957	0.114418	0.169449
0.154444	0.0669143	0.0772705	0.0922464	0.127426
0.0643525	0.0672786	0.134736	0.0940203	0.098461
0.177213	0.0708283	0.10782	0.0897757	0.13757
0.117912	0.0880008	0.119147	0.0873052	0.112994
0.153271	0.0573075	0.113241	0.0897997	0.127374
0.166771	0.0718449	0.0780384	0.0909761	0.0973924
0.0971222	0.0960243	0.0947502	0.0744041	0.114371
0.175191	0.0787565	0.107055	0.0671508	0.140008
0.12371	0.0741761	0.0761568	0.164584	0.128287
0.146809	0.0743384	0.093778	0.0972135	0.125349
0.0645703	0.0754716	0.151381	0.0906971	0.124923
0.11097	0.0826843	0.125929	0.0620656	0.123452
0.0930016	0.0710187	0.0744147	0.0927261	0.19091
0.120611	0.0881355	0.0760313	0.172002	0.136948
0.0922992	0.0831398	0.0727412	0.0956543	0.180351
0.140061	0.0594006	0.0712714	0.0904685	0.165625
0.117853	0.0749704	0.0777093	0.122184	0.09931
0.11513	0.0974882	0.0824814	0.0760089	0.119621
0.0759334	0.0803009	0.0806205	0.0934467	0.11219
0.104091	0.0738105	0.102777	0.0927608	0.148297
0.151184	0.082425	0.0764812	0.0935588	0.129206
0.068743	0.0650421	0.0726708	0.0935401	0.140971
0.128503	0.0909024	0.0971821	0.0715989	0.135876
0.191626	0.110324	0.111628	0.127146	0.123056
0.138102	0.0738961	0.115395	0.141596	0.195026
0.143417	0.0883523	0.0967949	0.129504	0.12247
0.129863	0.0896098	0.108763	0.101557	0.231432
0.0669742	0.066406	0.099699	0.0688742	0.138511
0.161549	0.0610494	0.0667722	0.0706151	0.221857
0.0624904	0.0732581	0.09094	0.10459	0.136565
0.147026	0.0765704	0.068539	0.115995	0.125149
0.145093	0.0974669	0.10547	0.0659351	0.122035
0.184603	0.0967925	0.0910297	0.0767453	0.156139
0.117321	0.0634223	0.113124	0.112049	0.136368
0.175211	0.0824814	0.071333	0.148948	0.159774
0.10202	0.0895304	0.0881945	0.151044	0.140081
0.0795748	0.0814671	0.080494	0.0787408	0.146866
0.098118	0.0702867	0.0690786	0.101208	0.195492
	0.124727	0.0755905	0.117845	0.12081
	0.0775024	0.0792898	0.111094	0.111168
	0.0688714	0.0915937	0.151462	0.182246
	0.095096	0.0735429	0.147821	0.135657
		0.0654027	0.109957	0.174005
		0.0808134	0.155881	0.105445
		0.10713	0.119729	0.100068
		0.0680878	0.0835138	0.138521
		0.0679764	0.152315	0.161241
		0.068346	0.128824	0.126247
		0.101962	0.184232	0.133012
		0.134423	0.130394	0.135101
		0.0662002	0.149685	0.103833
		0.0653134	0.130159	0.112719
		0.0715566	0.117428	0.138105
		0.0775489	0.16294	0.149556
		0.177199	0.104822	0.172288
		0.094932	0.134182	0.165284
		0.0879076	0.097261	0.133765
		0.079412	0.114255	0.134547
		0.0969953	0.0949581	0.141085
		0.113734	0.065075	0.127075
		0.0789242	0.133792	0.106792
		0.0656851	0.0938265	0.141371
		0.0916377	0.130107	0.175234
		0.128833	0.0646406	0.165877
		0.202151	0.155918	0.164081
		0.153671	0.128918	0.110143
		0.14276	0.0743238	0.1275
		0.0966196	0.0731803	0.224944
		0.14242	0.0778499	0.110141
		0.118626	0.0763166	0.18333
		0.15006	0.097136	0.116394
		0.139517	0.0960706	0.110621
		0.133094		0.10556
		0.13963		0.109744
		0.155584		0.142024
		0.150098		0.115826
		0.122179		0.117425
		0.185921		0.0985039
		0.149548		0.168122
		0.174445		0.123583
		0.207994		0.128013
		0.155274		0.116777
		0.138819		0.115988
		0.168243		0.133885
		0.156007		0.125626
		0.12051		0.108085
		0.119279		0.127708
		0.144038		0.126326
		0.151218		0.117293
		0.117531		0.115859
		0.101693		0.120025
		0.164696		0.107609
		0.105547		0.139525
		0.1711		0.116396
		0.233805		0.1094
		0.187249		0.121026
		0.187476		0.131392
		0.196855		0.132188
		0.215902		0.156465
		0.11592		0.111229
		0.130471		0.104029
		0.104778		0.101486
		0.198469		0.139496
		0.106635		0.125923
		0.107156		0.104621
		0.11228		0.139072
		0.128018		0.107563
		0.18662		0.126847
		0.143804		0.134329
		0.125946		0.134544
		0.111842		0.120689
		0.20978		0.137373
		0.125224		0.134261
		0.162143		0.167634
		0.133803		0.122346
		0.190564		0.131076
		0.137094		0.142041
		0.158143		0.108625
		0.116242		0.115083
		0.188648		0.107352
		0.0982995		0.110943
		0.101199		0.110762
		0.120397		0.142308
		0.143606		0.117644
		0.198236		0.118383
		0.183513		0.156297
		0.120423		0.104429
		0.140755		0.135627
		0.156845		0.16666
		0.177713		0.2128
		0.110685		0.136545
		0.175171		0.125047
		0.112509		0.147183
		0.132716		0.11343
		0.117802		0.197312
		0.11067		0.124536
		0.165326		0.137796
		0.094273		0.151968
		0.177432		0.123418
		0.137221		0.139109
		0.125489		0.128872
		0.128057		0.133972
		0.174223		0.137092
		0.117033		0.115144
		0.191989		0.120345
		0.146653		0.120398
		0.118904		0.119041
		0.129728		0.116678
		0.15941		0.108068
		0.180841		0.127933
		0.163148		0.113063
		0.130568		0.169538
		0.0956231		0.106746
		0.211435		0.120722
		0.141997		0.108906
		0.118714		0.131858
		0.104249		0.155303
		0.11582		0.117982
		0.157895		0.0999834
		0.168993		0.133582
		0.152121		0.119946
		0.163219		0.157382
		0.133117		0.127739
		0.0958938		0.12349
		0.153152		0.148704
		0.115745		0.11137
		0.152005		0.129568
		0.13793		0.118934
		0.170863		0.124532
		0.137564		0.17548
		0.132235		0.120307
		0.135506		0.111058
		0.159491		0.119748
		0.143554		0.0942956
		0.133145		0.133457
		0.136485		0.118911
		0.16377
		0.153505
		0.158878
		0.136227
		0.132241
		0.171196
		0.114957
		0.106038
		0.117621
		0.174264
		0.108829
		0.203605
		0.165098
		0.164078
		0.154079
		0.0973274
		0.142313
		0.0972107
		0.105876
		0.181793
		0.149399
		0.129408
		0.186359
		0.116517
		0.161163
		0.0841754
		0.115633
		0.0897757
		0.142817
		0.121947
		0.103246
		0.144871
		0.133564
		0.0867415
		0.126503
		0.0901632
		0.108885
		0.115712
		0.0977134
		0.117794
		0.0969961
		0.131111
		0.127787
		0.135867
		0.108948
		0.121452
		0.131289
		0.110697
		0.126661
		0.14207
		0.140162
		0.123272
		0.11466
		0.112706
		0.132707
		0.132416
		0.105215
		0.104048
		0.111243
		0.139355
		0.100122
		0.113135
		0.129951
		0.117398
		0.164308
		0.100159
		0.145096
		0.0960256
		0.0997159
		0.0915103
		0.0897965
		0.0994632
		0.116197
		0.12838
		0.121884
		0.0807659
		0.137452
		0.172343
		0.0999666

## Sheet: ExtDataFig9b
Microglia						Astroglia
CTRL	IFNy 1ng/mL	IFNy 10 ng/mL	IFNy 50 ng/mL	IFNy 100 ng/mL		CTRL	IFNy 1ng/mL	IFNy 10 ng/mL	IFNy 50 ng/mL	IFNy 100 ng/mL
0.0733402	0.171067	0.125399	0.404369	0.162726		0.144509	0.252076	0.292607	0.458943	0.271659
0.0802656	0.310142	0.142584	0.429959	0.217901		0.236196	0.205199	0.190139	0.554945	0.228457
0.0935471	0.144662	0.456692	0.23015	0.223676		0.114399	0.473478	0.163505	0.350597	0.266483
0.0894913	0.152524	0.163885	0.476315	0.227238		0.126286	0.586798	0.210591	0.303249	0.352089
0.0770107	0.153617	0.126591	0.295422	0.155142		0.12926	0.554064	0.171123	0.298011	0.282206
0.0869531	0.143114	0.157435	0.285366	0.221348		0.215866	0.506673	0.241527	0.260522	0.239041
0.0702447	0.143102	0.268464	0.36942	0.215922		0.184781	0.569009	0.180733	0.536405	0.263276
0.0876303	0.149233	0.512646	0.359326	0.138919		0.1445	0.356892	0.176369	0.417353	0.224041
0.0677211	0.146103	0.114469	0.379843	0.173708		0.1456	0.405031	0.183055	0.563241	0.268637
0.0876676	0.14728	0.144346	0.161101	0.206522		0.133789	0.492274	0.328277	0.283398	0.315338
0.0690614	0.173816	0.131146	0.413876	0.163714		0.158386	0.597025	0.17707	0.4994	0.248687
0.298851	0.211006	0.157657	0.321034	0.154979		0.130451	0.402942	0.281158	0.627435	0.223155
0.0915548	0.160594	0.161861	0.221757	0.22708		0.402868	0.192644	0.201194	0.612298	0.324194
0.10357	0.23163	0.123278	0.340271	0.1951		0.129889	0.391508	0.181655	0.248264	0.250071
0.289365	0.11898	0.152845	0.424904	0.138527		0.205804	0.531122	0.398549	0.495705	0.235576
0.068512	0.144346	0.386632	0.468873	0.147869		0.169695	0.273168	0.348105	0.480756	0.259843
0.0818053	0.282333	0.396293	0.256526	0.139361		0.148013	0.428196	0.430967	0.30973	0.259699
0.075341	0.143711	0.477666	0.304667	0.162571		0.124438	0.293997	0.191867	0.275722	0.571423
0.0671815	0.129305	0.485735	0.139635	0.144172		0.193318	0.530546	0.239362	0.540082	0.355291
0.0720811	0.11908	0.395952	0.364981	0.134704		0.149748	0.486517	0.176517	0.444002	0.262151
0.0811843	0.123703	0.325482	0.136207	0.13188		0.136755	0.316011	0.170546	0.454597	0.256385
0.0911132	0.123087	0.444022	0.248346	0.134905		0.117935	0.486698	0.183414	0.582374	0.558293
0.0922488	0.207197	0.486636	0.349504	0.202534		0.172686	0.480841	0.17924	0.471131	0.466846
0.0745416	0.143146	0.433824	0.406374	0.141848		0.229004	0.39882	0.172959	0.582271	0.407366
0.0943981	0.181488	0.109314	0.345923	0.282183		0.331703	0.435524	0.17523	0.631207	0.282952
0.0646875	0.15315	0.392999	0.156296	0.110598		0.161537	0.512729	0.227807	0.610071	0.565857
0.0652414	0.104941	0.126143	0.402492	0.204857		0.150221	0.341177	0.307582	0.583365	0.284801
0.0793223	0.107866	0.161985	0.414957	0.269614		0.124209	0.395294	0.247564	0.278189	0.291983
0.0848707	0.185372	0.171859	0.154182	0.162221		0.16008	0.366571	0.182338	0.576754	0.342876
0.100313	0.201798	0.102971	0.29139	0.118136		0.183428	0.359325	0.361323	0.650375	0.368276
0.0795303	0.0976285	0.144894	0.359084	0.181681		0.311561	0.538987	0.210268	0.262861	0.376344
0.082397	0.195253	0.138379	0.388083	0.196023		0.20704	0.413218	0.191545	0.254071	0.317936
0.154143	0.111075	0.456829	0.32107	0.229869		0.164259	0.305776	0.305082	0.245655	0.639242
0.0859514	0.449136	0.123031	0.494875	0.154562		0.147434	0.351587	0.336418	0.619084	0.273881
0.0856348	0.096977	0.111326	0.279936	0.137532		0.157976	0.433248	0.221339	0.250733	0.300149
0.0668979	0.117063	0.143685	0.362511	0.143719		0.147536	0.287933	0.218862	0.304981	0.353718
0.0861639	0.175845	0.114429	0.419845	0.183578		0.208763	0.395058	0.363317	0.297941	0.461941
0.077519	0.169557	0.468019	0.452348	0.139406		0.183434	0.570788	0.200957	0.27401	0.470279
0.0799099	0.203862	0.207401	0.334148	0.153601		0.141009	0.169883	0.217246	0.560688	0.440966
0.0860555	0.149599	0.169323	0.18584	0.291988		0.171376	0.276064	0.390726	0.289474	0.370124
0.110828	0.1452	0.129445	0.399097	0.232963		0.127856	0.269596	0.252494	0.649287	0.456681
0.0748272	0.12605	0.176672	0.256877	0.218489		0.158495	0.256025	0.288119	0.63124	0.460013
0.0716537	0.307132	0.10354	0.217947	0.187458		0.240582	0.243212	0.272055	0.42053	0.312035
0.0714957	0.134602	0.104545	0.180305	0.221556		0.187192	0.394281	0.263315	0.64554	0.648457
0.110343	0.268926	0.108294	0.273392	0.169465		0.159578	0.378759	0.214581	0.490991	0.611228
0.0745013	0.15018	0.135082	0.273221	0.117889		0.149837	0.199762	0.28571	0.536978	0.473152
0.0658806	0.431884	0.405377	0.22232	0.116909		0.150459	0.362578	0.27712	0.628467	0.426043
0.0778246	0.363327	0.115886	0.173667	0.194199		0.198794	0.411931	0.279389	0.498115	0.620396
0.0788417	0.147268	0.449446	0.218562	0.11078		0.1718	0.258295	0.267342	0.618587	0.459048
0.0674778	0.404741	0.456789	0.359215	0.169474		0.193517	0.344245	0.209747	0.520213	0.645162
0.0745013	0.410095	0.126074	0.254077	0.167615		0.208246	0.280733	0.271939	0.486066	0.418471
0.0728915	0.148981	0.475267	0.258984	0.178409		0.189798	0.331457	0.230682	0.421863	0.464075
0.0806201	0.118086	0.368234	0.32437	0.184166		0.179889	0.470135	0.348284	0.630366	0.537465
0.078236	0.151489	0.410496	0.162944	0.183726		0.143183	0.194989	0.237632	0.644188	0.40487
0.0836552	0.149818	0.10259	0.328122	0.19244		0.170348	0.224958	0.201995	0.385853	0.263825
0.0721712	0.168873	0.11169	0.317689	0.159924		0.270447	0.298108	0.198615	0.483061	0.511573
0.0898278	0.452703	0.433777	0.219156	0.172058		0.144651	0.376978	0.219155	0.545086	0.2925
0.0778098	0.13946	0.128912	0.19455	0.177144		0.193505	0.210284	0.263696	0.658364	0.660959
0.077472	0.21545	0.12492	0.349226	0.168844		0.144967	0.354842	0.22208	0.257547	0.581179
0.0834059	0.452866	0.469496	0.154941	0.157177		0.138285	0.345668	0.528403	0.393427	0.606745
0.0670045	0.133013	0.157026	0.504024	0.173309		0.140044	0.360237	0.213112	0.526438	0.594154
0.0876176	0.391604	0.133201	0.123651	0.145339		0.175165	0.364594	0.294894	0.367315	0.639344
0.0915649	0.125951	0.127174	0.370597	0.179496		0.151774	0.289384	0.40123	0.648712	0.630569
0.0807237	0.135038	0.110579	0.371911	0.194934		0.104658	0.226184	0.275643	0.3456	0.635765
0.068964	0.115295	0.130296	0.320169	0.141344		0.13955	0.398461	0.333437	0.284654	0.648305
0.0816917	0.144198	0.431058	0.263217	0.152136		0.153741	0.295369	0.182176	0.299718	0.496259
0.0774148	0.202128	0.103007	0.399707	0.149701		0.139429	0.458936	0.524537	0.322285	0.499983
0.236325	0.167287	0.124857	0.435812	0.165727		0.149483	0.253128	0.198112	0.375468	0.493897
0.0747224	0.148436	0.105156	0.346757	0.167192		0.158905	0.286331	0.480922	0.240723	0.632393
0.0766963	0.120767	0.117452	0.254225	0.2434		0.248202	0.263912	0.312111	0.531764	0.612529
0.077585	0.196553	0.488123	0.405801	0.172808		0.155284	0.265366	0.287436	0.285146	0.493851
0.402725	0.196157	0.366203	0.31047	0.190268		0.147953	0.274555	0.227701	0.289534	0.392575
0.0660552	0.419171	0.428153	0.442974	0.200784		0.157836	0.36676	0.48045	0.582953	0.643184
0.0924236	0.161841	0.113641	0.439059	0.154516		0.153132	0.277283	0.248931	0.247195	0.343817
0.0740452	0.202369	0.116474	0.396728	0.463204		0.267763	0.235931	0.377329	0.252452	0.595708
0.0685309	0.125595	0.4898	0.209089	0.193351		0.16152	0.283006	0.431492	0.387915	0.396024
0.399435	0.190575	0.144498	0.438495	0.190801		0.11734	0.309169	0.235874	0.658002	0.402023
0.0940082	0.198892	0.17334	0.390312	0.20377		0.156664	0.264674	0.217493	0.231673	0.448821
0.0764912	0.287462	0.495944	0.387336	0.21603		0.142995	0.309862	0.201145	0.247674	0.4093
0.420408	0.288219	0.136861	0.484882	0.129197		0.16632	0.331274	0.33005	0.580111	0.498711
0.0799535	0.246111	0.143736	0.290475	0.22994		0.120555	0.29927	0.23176	0.262929	0.51001
0.405706	0.168929	0.11566	0.167696	0.168677		0.12114	0.280253	0.495515	0.527467	0.422515
0.143063	0.155743	0.471685	0.408614	0.157439		0.14608	0.268053	0.2959	0.398148	0.243988
0.0631726	0.140112	0.212724	0.158638	0.17058		0.121186	0.268895	0.443638	0.656247	0.607969
0.0765547	0.238804	0.113573	0.166313	0.129387		0.107606	0.277785	0.593746	0.672841	0.611972
0.072856	0.137451	0.28229	0.299581	0.133284		0.226314	0.256394	0.467839	0.2959	0.536462
0.0861949	0.133393	0.147008	0.351356	0.178402		0.135191	0.351321	0.584797	0.371785	0.515161
0.0675052	0.173882	0.159509	0.133642	0.235661		0.141841	0.323939	0.487718	0.391255	0.536115
0.0856379	0.148429	0.118656	0.33389	0.149573		0.174629	0.381854	0.542448	0.43517	0.251126
0.107741	0.316566	0.1684	0.415468	0.195067		0.143532	0.380183	0.437109	0.25488	0.353814
0.0636129	0.178032	0.110783	0.388211	0.142123		0.22426	0.298963	0.625939	0.262507	0.367082
0.0935117	0.0929519	0.445587	0.365706	0.140919		0.200024	0.242608	0.385878	0.26859	0.30917
0.0611302	0.409674	0.113496	0.424117	0.130543		0.160482	0.26671	0.624386	0.307508	0.337336
0.065541	0.0941843	0.35039	0.298044	0.173381		0.130226	0.245938	0.456763	0.248055	0.460012
0.0878587	0.0915586	0.128685	0.431564	0.146618		0.15245	0.260193	0.363029	0.247267	0.278974
0.0796093	0.116673	0.178632	0.354002	0.39453		0.134272	0.278774	0.61189	0.338179	0.360642
0.0698579	0.140403	0.117239	0.429495	0.093088		0.174642	0.339719	0.372987	0.278564	0.456446
0.0896661	0.114082	0.15009	0.289165	0.169444		0.143544	0.391175	0.193229	0.359231	0.273582
0.0802559	0.152034	0.140913	0.321428	0.139601		0.15234	0.287215	0.422589	0.295908	0.365536
0.145627	0.119171	0.166818	0.286037	0.144144		0.104551	0.345995	0.454085	0.588234	0.279643
0.0844301	0.110463	0.329578	0.163328	0.166379		0.170465	0.371404	0.390321	0.295228	0.282307
0.0663437	0.194635	0.15966	0.231012	0.143503		0.177152	0.232817	0.403211	0.232236	0.263528
0.0627698	0.137153	0.169988	0.34087	0.280849		0.134285	0.293069	0.496836	0.62912	0.238402
0.0667963	0.211381	0.207962	0.340682	0.120779		0.141822	0.213339	0.371878	0.651783	0.347108
0.396092	0.145744	0.184518	0.402736	0.156454		0.165802	0.212103	0.611856	0.24432	0.661749
0.0814531	0.172283	0.151438	0.275361	0.138989		0.251353	0.262162	0.603717	0.347284	0.371944
0.0909401	0.143856	0.247261	0.343268	0.158673		0.222876	0.196307	0.408877	0.216437	0.29012
0.0789069	0.146478	0.166785	0.226327	0.152255		0.128373	0.238114	0.191039	0.206515	0.481468
0.0687565	0.0874378	0.417685	0.322486	0.181205		0.195356	0.196576	0.433918	0.266866	0.333833
0.113035	0.158686	0.399583	0.412578	0.155581		0.141576	0.264796	0.337951	0.227574	0.225034
0.0940957	0.448242	0.144144	0.382275	0.15764		0.144219	0.446837	0.275036	0.2081	0.325053
0.0690525	0.122229	0.437078	0.456923	0.144588		0.16344	0.23978	0.380773	0.21685	0.312466
0.0896362	0.171075	0.130751	0.371208	0.130732		0.155749	0.274983	0.283643	0.401298	0.277992
0.064227	0.141973	0.457477	0.193749	0.176931		0.150903	0.273455	0.344082	0.387002	0.539526
0.0778524	0.19659	0.433464	0.194756	0.135887		0.111763	0.241996	0.349514	0.250776	0.458807
0.0940316	0.152557	0.190717	0.144375	0.27313		0.141677	0.222869	0.248822	0.360509	0.211288
0.0730325	0.146095	0.139592	0.119377	0.146701		0.143845	0.259954	0.246986	0.296603	0.344979
0.0668593	0.12124	0.109481	0.178121	0.187968		0.16089	0.397735	0.230271	0.262526	0.265634
0.124008	0.173207	0.184713	0.12719	0.423115		0.180293	0.256926	0.460889	0.201422	0.212677
0.0969259	0.150657	0.169212	0.487651	0.169526		0.241096	0.238825	0.421663	0.328382	0.382736
0.0926067	0.131266	0.143074	0.187142	0.169097		0.145749	0.266743	0.556594	0.200146	0.394238
0.0900913	0.121738	0.112618	0.124165	0.14478		0.110694	0.327486	0.327756	0.292769	0.226323
0.270381	0.160401	0.177903	0.121182	0.156461		0.107793	0.396749	0.428638	0.21781	0.521116
0.0660663	0.0876283	0.140571	0.146683	0.150141		0.159972	0.384423	0.346786	0.396135	0.295228
0.0897757	0.132744	0.192512	0.342449	0.222572		0.152303	0.274733	0.263516	0.377141	0.395286
0.0689526	0.103087	0.128437	0.108568	0.113095		0.169614	0.2037	0.246597	0.34721	0.217268
0.0747836	0.0955446	0.188618	0.132947	0.28103		0.196429	0.275484	0.341298	0.421905	0.303259
0.0733119	0.109845	0.414853	0.245899	0.186887		0.138969	0.294598	0.239988	0.254948	0.592692
0.0686155	0.107342	0.143564	0.133889	0.195907		0.18458	0.2027	0.202266	0.247526	0.223036
0.089288	0.14952	0.3193	0.451216	0.211827		0.11152	0.212643	0.23529	0.322366	0.471495
0.104592	0.400425	0.423564	0.165769	0.130068		0.183446	0.263237	0.2504	0.362133	0.346357
0.0877514	0.124155	0.403429	0.171737	0.180116		0.173895	0.31038	0.424632	0.347044	0.33195
0.0706619	0.141283	0.44573	0.123796	0.205197		0.198147	0.195198	0.312215	0.209337	0.466467
0.0861765	0.113825	0.17822	0.156246	0.246611		0.114134	0.299292	0.400898	0.323653	0.336769
0.0765312	0.114314	0.138139	0.422089	0.160593		0.176875	0.200677	0.249506	0.505202	0.564465
0.379691	0.152589	0.36778	0.117753	0.251083		0.118416	0.382466	0.466398	0.575923	0.204099
0.0839365	0.149671	0.109548	0.272402	0.133469		0.172234	0.234682	0.199086	0.347604	0.323658
0.0845383	0.120369	0.176873	0.150591	0.13936		0.157657	0.213487	0.255633	0.407396	0.371298
0.0889786	0.151085	0.438568	0.350865	0.251756		0.1588	0.454063	0.374744	0.326685	0.397608
0.357284	0.123491	0.345651	0.143854	0.10891		0.113899	0.262712	0.221892	0.296238	0.295874
0.0919509	0.118879	0.461234	0.139774	0.178009		0.206791	0.195264	0.242559	0.420912	0.440119
0.069673	0.105599	0.153943	0.137119	0.140508		0.159079	0.267531	0.221948	0.19782	0.349361
0.0743287	0.145965	0.104344	0.163083	0.164277		0.199976	0.247587	0.252858	0.378194	0.474414
0.350089	0.13117	0.142461	0.13571	0.135863		0.191338	0.318032	0.298457	0.202666	0.322034
0.0677739	0.180537	0.166126	0.286169	0.116436		0.163481	0.20034	0.240637	0.206623	0.528755
0.0699018	0.119334	0.137376	0.0912369	0.201177		0.148548	0.219795	0.214509	0.209233	0.355254
0.0844143	0.0893911	0.188117	0.465587	0.183566		0.176989	0.289952	0.331227	0.427986	0.359371
0.0738866	0.124234	0.42441	0.0958444	0.176518		0.18266	0.216761	0.175094	0.205665	0.498562
0.0832122	0.12445	0.479026	0.156393	0.216321		0.162663	0.171294	0.36963	0.245234	0.350403
0.0773861	0.126358	0.134854	0.093389	0.185634		0.211947	0.487827	0.39061	0.293625	0.476073
0.0663738	0.111597	0.119619	0.153884	0.240112		0.157296	0.254946	0.231679	0.271328	0.218538
0.128078	0.13022	0.121984	0.106693	0.184316		0.129466	0.273057	0.181962	0.290505	0.523699
0.0737729	0.130603	0.326765	0.0879502	0.181912		0.160243	0.235661	0.177298	0.214273	0.389562
0.0854777	0.114947	0.116537	0.359703	0.105584		0.155618	0.210385	0.245278	0.489405	0.596035
0.0838336	0.422658	0.114806	0.102259	0.164377		0.313594	0.199384	0.27272	0.295634	0.584298
0.0846259	0.103376	0.161287	0.121604	0.182019		0.221267	0.185819	0.264607	0.24203	0.541325
0.0663309	0.104069	0.122781	0.100451	0.171283		0.193224	0.225578	0.300921	0.404998	0.563672
0.0805393	0.126113	0.185418	0.116993	0.0734103		0.139356	0.20657	0.239321	0.221694	0.38151
0.0784112	0.092983	0.10853	0.197017	0.123803		0.119701	0.291148	0.289553	0.211951	0.634947
0.0861413	0.139622	0.500231	0.19155	0.230338		0.166166	0.225839	0.214112	0.308644	0.379299
0.076585	0.0892935	0.413019	0.142351	0.174298		0.185939	0.402182	0.384826	0.246349	0.55768
0.0800593	0.149162	0.468277	0.111168	0.118059		0.201291	0.23347	0.266309	0.295431	0.258483
0.0937131	0.155152	0.141513	0.158432	0.217678		0.287267	0.172177	0.225127	0.406823	0.202894
0.0630139	0.14961	0.124015	0.170755	0.117345		0.17912	0.187874	0.218176	0.452155	0.205223
0.0795792	0.109631	0.119182	0.274359	0.0750731		0.185672	0.322925	0.301393	0.419329	0.471788
0.0751342	0.0889255	0.145947	0.16676	0.149471		0.132055	0.209579	0.302088	0.446584	0.31337
0.0649332	0.0817199	0.444077	0.189806	0.0740713		0.135166	0.171135	0.259085	0.417817	0.416556
0.0654781	0.127345	0.266693	0.27273	0.17795		0.123503	0.184619	0.408649	0.627265	0.610158
0.0875816	0.13285	0.508408	0.237912	0.171276		0.13742	0.236915	0.556689	0.265006	0.234251
0.0687983	0.0764899	0.114946	0.194721	0.18788		0.182493	0.245657	0.649204	0.282518	0.25797
0.111511	0.128727	0.106187	0.0928294	0.161078		0.170615	0.208651	0.536365	0.581118	0.555781
0.0845459	0.123467	0.202883	0.460207	0.130373		0.197611	0.21531	0.61256	0.570171	0.257224
0.134395	0.146608	0.413849	0.129384	0.121099		0.204868	0.236367	0.576999	0.282367	0.581427
0.0799565	0.0800598	0.13666	0.141577	0.112553		0.165106	0.141397	0.482099	0.525685	0.222052
0.0686426	0.104911	0.126636	0.105849	0.160226		0.187563	0.219898	0.352097	0.405653	0.575379
0.0771426	0.108571	0.125911	0.230978	0.146704		0.109446	0.196153	0.265031	0.395574	0.252161
0.0781459	0.160811	0.212847	0.157601	0.177606		0.135766	0.206581	0.345761	0.335564	0.250465
0.110646	0.0963063	0.143125	0.454444	0.123328		0.108882	0.221649	0.389072	0.381222	0.494978
0.0804728	0.103068	0.454059	0.0927776	0.166872		0.105297	0.179924	0.282104	0.269824	0.554353
0.13486	0.101333	0.420979	0.147407	0.145435		0.135022	0.199826	0.295217	0.528908	0.431466
0.0900805	0.137704	0.132713	0.177067	0.156472		0.164636	0.206415	0.265569	0.501323	0.335299
0.0926582	0.138912	0.173593	0.0981673	0.190021		0.122613	0.214878	0.215649	0.305069	0.589145
0.0902094	0.138752	0.434875	0.18923	0.161391		0.13432	0.281737	0.296172	0.547611	0.548034
0.0668802	0.439823	0.326398	0.0895271	0.175051		0.165767	0.145783	0.269511	0.196449	0.571661
0.0801663	0.163	0.122391	0.391141	0.206649		0.177209	0.226473	0.301134	0.555922	0.33896
0.082048	0.429869	0.183773	0.0935409	0.174813		0.149622	0.230388	0.248757	0.277789	0.250787
0.084719	0.147653	0.175878	0.105128	0.122694		0.105042	0.221251	0.64265	0.630035	0.307341
0.0807788	0.133669	0.21782	0.147699	0.211633		0.161236	0.217218	0.649415	0.629392	0.388083
0.0776461	0.139045	0.117806	0.241619	0.074296		0.133289	0.1987	0.269691	0.641826	0.484361
0.12875	0.132837	0.164011	0.161575	0.204967		0.143148	0.140932	0.240574	0.561418	0.517996
0.0857636	0.171429	0.123986	0.157893	0.143374		0.182217	0.187029	0.340298	0.464361	0.303041
0.10553	0.151815	0.189923	0.117512	0.168012		0.142777	0.219224	0.350795	0.196207	0.457146
0.293156	0.150513	0.18302	0.174251	0.155349		0.227391	0.286692	0.601981	0.331756	0.245448
0.0959245	0.170071	0.207796	0.156398	0.132824		0.155024	0.235888	0.621821	0.446669	0.249084
0.0917102	0.170846	0.179565	0.091699	0.430251		0.207644	0.178787	0.292343	0.634506	0.617021
0.109968	0.162937	0.258718	0.121479	0.215463		0.221768	0.207634	0.338826	0.303303	0.639157
0.0820294	0.0813826	0.10836	0.123442	0.181925		0.172508	0.207719	0.369074	0.474605	0.355891
0.0734906	0.149838	0.311048	0.120997	0.132377		0.185634	0.181155	0.369312	0.369829	0.312419
0.0728891	0.117636	0.145358	0.119105	0.137213		0.179775	0.211084	0.479563	0.495726	0.445292
0.0697267	0.146859	0.155927	0.0904517	0.154432		0.171075	0.24586	0.386351	0.392898	0.275693
0.0651039	0.146697	0.210106	0.183525	0.171376		0.199991	0.231662	0.497202	0.655276	0.210298
0.145702	0.371222	0.369735	0.127194	0.187385		0.158529	0.185723	0.42901	0.610357	0.44446
0.0692701	0.104568	0.511176	0.177008	0.14439		0.164681	0.261472	0.643598	0.289827	0.454429
0.0724385	0.0797425	0.343354	0.139319	0.215411		0.190062	0.162062	0.542743	0.303321	0.441025
0.0667095	0.167007	0.159002	0.10096	0.111742		0.261728	0.197547	0.362915	0.344529	0.304012
0.35275	0.120434	0.17684	0.129835	0.14264		0.202118	0.239715	0.339733	0.24165	0.304645
0.0729427	0.128615	0.399181	0.12815	0.176014		0.48861	0.232825	0.537819	0.486025	0.379268
0.0678044	0.210364	0.427295	0.488715	0.142391		0.194937	0.130323	0.447766	0.21526	0.235593
0.104288	0.187984	0.362873	0.408444	0.109289		0.174696	0.174047	0.64478	0.194242	0.242726
0.0930868	0.25072	0.166189	0.180444	0.12235		0.195798	0.225585	0.208019	0.232462	0.611402
0.0729127	0.138718	0.190323	0.11098	0.21054		0.163526	0.306154	0.442155	0.365192	0.237459
0.106432	0.193604	0.309247	0.153184	0.187165		0.161093	0.200728	0.423411	0.515915	0.214215
0.0655082	0.148175	0.155339	0.156631	0.266046		0.163998	0.309151	0.612665	0.569253	0.59203
0.0773263	0.0774677	0.191596	0.20057	0.17278		0.183282	0.169187	0.288179	0.481353	0.266937
0.256052	0.14049	0.194731	0.130252	0.168645		0.120459	0.173886	0.389051	0.427557	0.356421
0.0642512	0.129113	0.126071	0.154502	0.126912		0.200943	0.196551	0.586067	0.399931	0.581342
0.0961165	0.102533	0.149196	0.442106	0.146797		0.158856	0.252402	0.566123	0.461149	0.505737
0.0659715	0.162676	0.392014	0.336061	0.182459		0.167688	0.23996	0.410829	0.279954	0.280196
0.0753333	0.488979	0.136367	0.285575	0.171269		0.164544	0.267757	0.313005	0.403059	0.295188
0.0749439	0.100786	0.224492	0.291503	0.199468		0.186695	0.17636	0.255347	0.228742	0.539707
0.0746928	0.168519	0.118724	0.403773	0.113538		0.118275	0.247768	0.464356	0.356449	0.405287
0.0691654	0.123411	0.143729	0.153428	0.11771		0.17665	0.255135	0.423733	0.234937	0.365212
0.0767544	0.104998	0.247102	0.254923	0.131714		0.191781	0.208922	0.623803	0.261653	0.514087
0.0976514	0.165134	0.428096	0.126177	0.17612		0.164618	0.25608	0.427488	0.240971	0.315244
0.0648829	0.107262	0.426299	0.392232	0.163226		0.167163	0.311535	0.301948	0.21067	0.518266
0.153066	0.114469	0.122253	0.160195	0.137871		0.130679	0.261997	0.433277	0.294543	0.308816
0.119313	0.127768	0.321124	0.304641	0.137809		0.167896	0.332044	0.401152	0.521036	0.614722
0.166422	0.382915	0.170274	0.249922	0.17309		0.156393	0.257934	0.630536	0.438606	0.25632
0.161861	0.140313	0.308034	0.153723	0.197168		0.112019	0.231977	0.335652	0.286328	0.396331
0.101655	0.118838	0.104102	0.242425	0.171848		0.10508	0.311888	0.256059	0.302106	0.398811
0.0947504	0.124977	0.124655	0.320504	0.140121		0.150433	0.29835	0.224817	0.270002	0.459306
0.426821	0.121345	0.203837	0.100903	0.130479		0.11049	0.267957	0.402662	0.455794	0.218554
0.111073	0.125835	0.149448	0.46002	0.19978		0.142134	0.235522	0.586231	0.469663	0.375902
0.0974247	0.304606	0.194745	0.103134	0.162281		0.164678	0.423888	0.277432	0.255135	0.510607
0.120944	0.393086	0.130046	0.279429	0.15955		0.145394	0.228603	0.414934	0.592584	0.433143
0.128136	0.15121	0.225922	0.273751	0.120524		0.159408	0.260541	0.267788	0.449179	0.231974
0.1269	0.114071	0.180789	0.106194	0.231744		0.141227	0.200513	0.26581	0.503487	0.442505
0.249231	0.115255	0.170125	0.150303	0.113468		0.137584	0.268477	0.22605	0.461874	0.502199
0.187642	0.0796858	0.247768	0.450496	0.138775		0.142031	0.194308	0.549246	0.297098	0.378925
0.17659	0.154919	0.224467	0.418547	0.159008		0.13992	0.242961	0.515146	0.516874	0.264681
0.148159	0.412095	0.243467	0.103962	0.147767		0.205757	0.262644	0.21227	0.481801	0.35279
0.0757305	0.167591	0.167898	0.134543	0.202215		0.253739	0.198114	0.338946	0.333026	0.221028
0.152671	0.10867	0.178396	0.328506	0.12686		0.140855	0.247767	0.294984	0.390307	0.348106
0.152349	0.172894	0.175569	0.164405	0.150904		0.148081	0.245679	0.405119	0.232171	0.223211
0.129897	0.117146	0.167893	0.177944	0.108447		0.138858	0.175685	0.299972	0.360876	0.367189
0.182743	0.104148	0.377901	0.308331	0.149781		0.185396	0.352276	0.462388	0.539107	0.477766
0.175747	0.104359	0.254255	0.195532	0.154495		0.224055	0.215632	0.271823	0.581357	0.404907
0.138235	0.113506	0.176577	0.152978	0.162318		0.140546	0.192968	0.299321	0.597578	0.389975
0.139214	0.0935897	0.197519	0.0933747	0.130144		0.125188	0.211045	0.253498	0.429167	0.34376
0.147277	0.163442	0.175151	0.20382	0.244417		0.227129	0.299839	0.310068	0.64145	0.219924
0.15816	0.100939	0.18513	0.139385	0.155442		0.134287	0.240613	0.412576	0.333069	0.270157
0.170329	0.0972536	0.133001	0.133889	0.223864		0.207573	0.217579	0.393121	0.498875	0.588098
0.119525	0.158102	0.125696	0.128878	0.135459		0.143	0.191056	0.388525	0.617626	0.420923
0.213695	0.10169	0.253629	0.130857	0.0797273		0.147464	0.266522	0.32067	0.381889	0.351048
0.108563	0.164544	0.177072	0.167095	0.13569		0.229905	0.286405	0.220335	0.323518	0.28214
0.126739	0.149283	0.172593	0.158799	0.149956		0.155675	0.223548	0.421234	0.366051	0.270148
0.106404	0.119064	0.208667	0.396286	0.193742		0.150248	0.13196	0.344157	0.425079	0.266512
0.105794	0.142906	0.195253	0.150705	0.11859		0.160103	0.245549	0.258898	0.58852	0.129453
0.107417	0.150132	0.226556	0.18708	0.136303		0.150929	0.219671	0.305619	0.586852	0.216883
0.387271	0.153195	0.145732	0.189425	0.117669		0.185262	0.190511	0.250764	0.383765	0.180558
0.184985	0.220769	0.189165	0.338405	0.196111		0.169028	0.342131	0.300542	0.603884	0.272649
0.0981616	0.353647	0.111224	0.165851	0.174609		0.18211	0.206989	0.412023	0.401825	0.14585
0.286283	0.356688	0.187554	0.0910867	0.202586		0.159618	0.285431	0.300797	0.375797	0.16377
0.0975048	0.155586	0.14182	0.101604	0.177429		0.180874	0.203666	0.121186	0.555139	0.275623
0.180467	0.145164	0.206817	0.430224	0.201105		0.113435	0.212358	0.296309	0.554798	0.229821
0.461355	0.155319	0.134266	0.164737	0.2015		0.150727	0.260872	0.317653	0.347943	0.228669
0.0727153	0.231487	0.125497	0.183446	0.123035		0.119892	0.190767	0.130052	0.505729	0.225992
0.118714	0.240869	0.130824	0.359967	0.144185		0.183995	0.19581	0.129715	0.294752	0.205274
0.0950191	0.150753	0.185176	0.158156	0.167399		0.18969	0.218983	0.106574	0.559142	0.1715
0.110632	0.0815022	0.124061	0.388902	0.119863		0.175343	0.225911	0.1149	0.337604	0.215928
0.11473	0.139421	0.171552	0.139122	0.164725		0.202653	0.260084	0.215369	0.342168	0.221721
0.0890563	0.167869	0.182211	0.114831	0.154278		0.124755	0.241037	0.192346	0.605753	0.239528
0.133622	0.137291	0.130445	0.138707	0.15349		0.143721	0.230329	0.111071	0.429412	0.216376
0.204969	0.257216	0.105536	0.099124	0.335623		0.178036	0.320383	0.157722	0.61832	0.140657
0.110826	0.180125	0.103939	0.100934	0.156769		0.118863	0.301327	0.163051	0.565753	0.281676
0.114406	0.126854	0.199056	0.103714	0.158073		0.151296	0.172608	0.109336	0.330758	0.201566
0.174209	0.191221	0.167135	0.136037	0.184399		0.185329	0.210466	0.154343	0.525765	0.126822
0.185453	0.400506	0.1511	0.118049	0.127699		0.14508	0.238313	0.171664	0.524377	0.235339
0.160653	0.137689	0.20631	0.12247	0.169088		0.22323	0.329142	0.229394	0.43457	0.26883
0.0959539	0.178934	0.416929	0.108828	0.397265		0.180755	0.200493	0.169373	0.613945	0.244614
0.0827802	0.168183	0.157131	0.157427	0.176564		0.173657	0.240711	0.236394	0.524674	0.239412
0.0724128	0.190241	0.152992	0.148425	0.176958		0.162865	0.336842	0.141625	0.426188	0.231208
0.120636	0.1173	0.236543	0.115325	0.150907		0.139852	0.386245	0.141186	0.662825	0.228232
0.164521	0.183341	0.169149	0.0935513	0.210961		0.202317	0.189876	0.159796	0.376595	0.140217
0.176423	0.443783	0.204801	0.181629	0.257802		0.152248	0.249717	0.110565	0.633465	0.214944
0.131478	0.457407	0.217693	0.120321	0.116078		0.163832	0.313519	0.229326	0.543451	0.219038
0.27626	0.17334	0.0980238	0.148968	0.15159		0.187615	0.245438	0.122661	0.27602	0.216497
0.152749	0.222332	0.229051	0.17472	0.171801		0.13419	0.15544	0.332564	0.433666	0.217602
0.103602	0.289523	0.199759	0.304579	0.158555		0.163912	0.195417	0.111222	0.547896	0.277284
0.426512	0.380784	0.204963	0.117391	0.176983		0.11946	0.26971	0.105158	0.283541	0.223234
0.123228	0.195084	0.163164	0.158228	0.122697		0.104305	0.239842	0.145163	0.646198	0.260624
0.115349	0.179574	0.184461	0.10927	0.207725		0.176329	0.196846	0.250097	0.631731	0.21372
0.114831	0.309037	0.189475	0.111171	0.125322		0.199709	0.256021	0.174859	0.29187	0.124201
0.110587	0.30551	0.153771	0.141665	0.17482		0.199121	0.203496	0.138587	0.249633	0.220353
0.19806	0.187005	0.488947	0.193314	0.13817		0.190537	0.43198	0.137448	0.369933	0.237339
0.118044	0.504221	0.440385	0.273129	0.10323		0.132866	0.274938	0.13929	0.563624	0.212706
0.196238	0.207454	0.457386	0.190395	0.125627		0.16666	0.258857	0.109451	0.670238	0.210022
0.0925699	0.212178	0.463885	0.392576	0.13281		0.145569	0.260567	0.141288	0.332434	0.255465
0.123367	0.154603	0.462282	0.112935	0.177507		0.179125	0.331134	0.113505	0.314783	0.244586
0.174843	0.122498	0.427465	0.157448	0.27642		0.199287	0.348622	0.293757	0.333911	0.221356
0.104378	0.256435	0.448847	0.150917	0.260002		0.166008	0.27242	0.139654	0.488433	0.207008
0.141051	0.458503	0.430212	0.137005	0.164825		0.155381	0.167096	0.109692	0.408277	0.264597
0.11913	0.253955	0.379869	0.24907	0.147195		0.128938	0.493661	0.115211	0.482109	0.246626
0.143739	0.259258	0.204847	0.143056	0.168418		0.172594	0.398203	0.185979	0.622647	0.30259
0.207984	0.150191	0.394614	0.126231	0.174708		0.309964	0.224468	0.169492	0.506985	0.180232
0.154944	0.436603	0.455788	0.1372	0.157474		0.197256	0.333166	0.183109	0.214399	0.30968
0.106566	0.234476	0.372209	0.143546	0.112843		0.196621	0.188533	0.150544	0.492392	0.233847
0.127418	0.486859	0.242921	0.16879	0.193154		0.239468	0.340778	0.147292	0.328237	0.185299
0.119281	0.204267	0.407975	0.157761	0.165975		0.29759	0.295352	0.166342	0.504951	0.160652
0.12681	0.32485	0.49737	0.0922695	0.176141		0.155538	0.304103	0.231851	0.486498	0.191072
0.121337	0.171529	0.42378	0.169611	0.171918		0.125353	0.210118	0.131705	0.644698	0.221339
0.114651	0.130178	0.447888	0.17644	0.191505		0.199023	0.177564	0.116558	0.458955	0.179728
0.102497	0.182753	0.296753	0.0857534	0.17841		0.225819	0.202484	0.164377	0.448799	0.269798
0.0941691	0.230375	0.529175	0.0854492	0.192836		0.164298	0.19832	0.190027	0.394037	0.206968
0.0752696	0.199788	0.304771	0.280581	0.118945		0.247579	0.426891	0.130414	0.303147	0.205465
0.100623	0.16155	0.287061	0.131267	0.188903		0.181007	0.19785	0.215048	0.301934	0.215717
0.110573	0.147249	0.423267	0.086612	0.205309		0.158174	0.235781	0.206242	0.401085	0.236985
0.120701	0.223778	0.404467	0.292302	0.193324		0.180191	0.236945	0.12151	0.214531	0.205553
0.175102	0.178473	0.354752	0.131891	0.218002		0.136278	0.403363	0.162744	0.43003	0.226137
0.12574	0.155934	0.46875	0.227053	0.12274		0.438027	0.272854	0.164653	0.343424	0.168295
0.149585	0.211181	0.403866	0.254396	0.23139		0.197541	0.217348	0.167596	0.403147	0.223875
0.115061	0.170345	0.433727	0.41112	0.130587		0.159736	0.281723	0.181586	0.303482	0.209594
0.172899	0.149843	0.479886	0.109723	0.192632		0.143485	0.160115	0.147722	0.334254	0.199489
0.110591	0.230452	0.36061	0.283527	0.190044		0.144863	0.249974	0.166968	0.504347	0.188625
0.112781	0.161845	0.12977	0.180833	0.190751		0.234251	0.192914	0.119374	0.488636	0.21206
0.140311	0.102887	0.409756	0.211467	0.117223		0.131685	0.197227	0.198864	0.598526	0.210066
0.076149	0.161752	0.480325	0.292029	0.145647		0.161309	0.225043	0.151521	0.422425	0.272447
0.101094	0.138549	0.53464	0.272908	0.200415		0.270393	0.365619	0.167008	0.216232	0.207964
0.0762021	0.123198	0.451786	0.189426	0.194953		0.174542	0.347986	0.229618	0.609459	0.208507
0.147918	0.387243	0.434209	0.0977953	0.203165		0.197565	0.285103	0.117779	0.361826	0.133721
0.102908	0.151161	0.483283	0.383042	0.210334		0.151352	0.437092	0.13061	0.241291	0.21666
0.106858	0.160948	0.429972	0.12313	0.218427		0.23505	0.313711	0.127921	0.259314	0.217126
0.0795051	0.11435	0.426909	0.205072	0.182394		0.203204	0.330493	0.133795	0.26686	0.227475
0.088939	0.187376	0.378825	0.171654	0.189727		0.139039	0.257523	0.135645	0.330798	0.2249
0.0949091	0.203981	0.487812	0.155162	0.33736		0.173415	0.28153	0.144006	0.354524	0.24859
0.113319	0.290382	0.292245	0.113693	0.187507		0.20198	0.274428	0.132915	0.335597	0.252812
0.107639	0.137764	0.311774	0.134357	0.206218		0.191601	0.407731	0.151727	0.497484	0.130465
0.116388	0.376799	0.345248	0.158128	0.221982		0.225645	0.333334	0.179421	0.242637	0.231719
0.192476	0.117164	0.412631	0.172483	0.25704		0.170198	0.212311	0.110491	0.259517	0.236222
0.36321	0.166362	0.363208	0.213882	0.159791		0.179565	0.255922	0.166173	0.235128	0.196069
0.10936	0.132685	0.428747	0.168169	0.221768		0.315385	0.234542	0.133148	0.246728	0.249819
0.350114	0.309549	0.377052	0.16805	0.257779		0.174956	0.333679	0.108089	0.29873	0.130957
0.171018	0.159346	0.448344	0.239623	0.148617		0.204334	0.307337	0.175708	0.345272	0.221653
0.169999	0.304861	0.511943	0.165557	0.189508		0.238566	0.204064	0.271571	0.479478	0.213734
0.140492	0.151117	0.32011	0.182809	0.112544		0.129234	0.128191	0.184368	0.251057	0.265944
0.103239	0.185341	0.278309	0.116898	0.205644		0.195553	0.259195	0.188176	0.522787	0.21569
0.122736	0.134177	0.411203	0.182538	0.362175		0.215551	0.290215	0.152927	0.476066	0.238941
0.0826626	0.168586	0.440204	0.171436	0.183892		0.16617	0.259681	0.179986	0.624619	0.201995
0.132285	0.419095	0.458589	0.228241	0.243507		0.211042	0.202972	0.113143	0.526178	0.192195
0.137112	0.106708	0.242184	0.430633	0.335913		0.168117	0.33797	0.106384	0.392562	0.193394
0.26434	0.119024	0.460979	0.256798	0.176813		0.398854	0.412047	0.146883	0.545169	0.19814
0.129983	0.168183	0.472362	0.201925	0.236569		0.211861	0.203367	0.175884	0.319446	0.199261
0.101229	0.184584	0.520173	0.354741	0.219189		0.122193	0.273405	0.300639	0.502618	0.204561
0.110948	0.149077	0.470341	0.13464	0.211943		0.151314	0.340529	0.138868	0.61654	0.170857
0.139907	0.162068	0.496905	0.260359	0.250817		0.156344	0.211984	0.142819	0.631214	0.180613
0.141933	0.206617	0.409797	0.17451	0.213666		0.143507	0.421332	0.190533	0.58761	0.229246
0.177431	0.165037	0.255346	0.175874	0.178545		0.252943	0.276088	0.132045	0.592634	0.315195
0.164139	0.199275	0.281535	0.132539	0.190735		0.265166	0.152503	0.149319	0.274648	0.126756
0.219368	0.217924	0.347812	0.193941	0.417758		0.146262	0.341453	0.184281	0.202746	0.15756
0.0749271	0.347022	0.4723	0.312823	0.271806		0.151484	0.152026	0.138966	0.64721	0.207424
0.103568	0.433548	0.441082	0.190356	0.169933		0.168781	0.320849	0.165451	0.252405	0.129722
0.105582	0.179332	0.359	0.0775201	0.214338		0.169142	0.289088	0.149143	0.633252	0.125985
0.148314	0.106255	0.413417	0.287726	0.406133		0.260104	0.3006	0.144458	0.281118	0.255482
0.1082	0.192161	0.482274	0.175165	0.215695		0.239076	0.327552	0.1833	0.270864	0.178654
0.149918	0.224624	0.476477	0.11227	0.167672		0.269718	0.148274	0.170826	0.397628	0.269217
0.0969877	0.228878	0.494567	0.120571	0.277555		0.152983	0.434722	0.150846	0.445126	0.229581
0.122883	0.202051	0.364093	0.149081	0.361803		0.272283	0.151379	0.152378	0.635263	0.131486
0.146507	0.403679	0.312428	0.155896	0.170297		0.206119	0.40293	0.124705	0.415906	0.204174
0.316156	0.156949	0.436372	0.0888405	0.264091		0.303146	0.393159	0.184468	0.662488	0.126693
0.0788141	0.146401	0.189998	0.0886388	0.39229		0.208684	0.414675	0.174612	0.667234	0.126023
0.213338	0.233837	0.131674	0.235552	0.161666		0.535974	0.298531	0.207416	0.329856	0.24198
0.0885064	0.250711	0.47697	0.0953963	0.411349		0.198565	0.323023	0.142499	0.623304	0.133546
0.070032	0.0949769	0.333318	0.145701	0.193476		0.139732	0.225113	0.137052	0.539712	0.155472
0.156646	0.476326	0.315462	0.19817	0.208985		0.169929	0.322799	0.168727	0.62159	0.209295
0.148711	0.16915	0.427302	0.267054	0.188961		0.146077	0.160019	0.148125	0.237119	0.186028
0.0944636	0.226023	0.344175	0.185484	0.267387		0.167493	0.262827	0.162377	0.628617	0.201941
0.299214	0.181412	0.129302	0.216594	0.197911		0.229968	0.48915	0.149389	0.625891	0.215686
0.0767873	0.50548	0.205996	0.131147	0.427485		0.195826	0.242927	0.152356	0.603594	0.209587
0.164712	0.366702	0.361064	0.120631	0.147407		0.147952	0.148769	0.140983	0.382982	0.220227
0.181415	0.188065	0.488903	0.175303	0.169628		0.385263	0.357977	0.142623	0.450417	0.168634
0.166317	0.434645	0.168802	0.243783	0.29721		0.273945	0.155951	0.149661	0.649124	0.126189
0.288268	0.437953	0.491591	0.169751	0.241206		0.197875	0.340738	0.144841	0.396444	0.125785
0.144852	0.216294	0.465442	0.210381	0.145134		0.176767	0.341007	0.158147	0.280907	0.211762
0.0870791	0.498265	0.529825	0.361539	0.235179		0.17583	0.422829	0.114632	0.419594	0.310815
0.102539	0.119165	0.380543	0.36147	0.194396		0.189967	0.417417	0.136724	0.481864	0.12542
0.137923	0.285989	0.156422	0.230433	0.118449		0.267791	0.312371	0.176122	0.217665	0.299388
0.200423	0.287816	0.181049	0.257629	0.469837		0.263592	0.355542	0.13478	0.451696	0.237616
0.104403	0.137347	0.229335	0.194184	0.476444		0.139325	0.156569	0.151518	0.424342	0.211762
0.0735762	0.0947711	0.278983	0.191492	0.511594		0.295769	0.319403	0.157675	0.419767	0.181195
0.265303	0.0965057	0.415746	0.237018	0.211368		0.206462	0.472188	0.178458	0.354698	0.209681
0.122589	0.130783	0.453561	0.286854	0.178616		0.365988	0.323971	0.179364	0.448826	0.177998
0.140421	0.14496	0.518428	0.2599	0.207976		0.323944	0.195284	0.149403	0.331947	0.269117
0.142921	0.0984784	0.487189	0.206851	0.12418		0.193778	0.545212	0.154813	0.460223	0.328397
0.171324	0.195214	0.434573	0.336818	0.181459		0.271576	0.257724	0.220253	0.590339	0.185003
0.121044	0.109423	0.124561	0.256163	0.266795		0.247842	0.148704	0.212892	0.295336	0.186826
0.127083	0.35256	0.280786	0.242525	0.231577		0.153529	0.179565	0.143165	0.657903	0.216015
0.13476	0.166496	0.524921	0.169874	0.271101		0.27295	0.168548	0.185298	0.315267	0.233083
0.192696	0.119582	0.443772	0.152159	0.231172		0.237053	0.172035	0.172528	0.356057	0.334197
0.122	0.162499	0.38609	0.175672	0.197141		0.285191	0.413145	0.17295	0.322325	0.172896
0.096247	0.175343	0.367347	0.226764	0.369141		0.41428	0.186078	0.117808	0.291556	0.251192
0.11832	0.256663	0.413138	0.367353	0.317576		0.250616	0.308642	0.189425	0.305763	0.18024
0.0704422	0.126978	0.4061	0.221404	0.277171		0.325507	0.219667	0.15257	0.364954	0.235821
0.0719858	0.122052	0.417792	0.184131	0.263136		0.437018	0.188887	0.131739	0.292769	0.204809
0.233064	0.0795809	0.381436	0.217866	0.25901		0.198331	0.217746	0.181828	0.350885	0.238272
0.102266	0.117788	0.391414	0.229647	0.294463		0.214312	0.257556	0.198936	0.456389	0.133285
0.142018	0.117698	0.44775	0.188244	0.290095		0.15803	0.398472	0.180589	0.279821	0.190888
0.123529	0.271132	0.378985	0.206126	0.336974		0.301236	0.388543	0.230613	0.448144	0.242754
0.09712	0.135929	0.442081	0.1183	0.0965135		0.270957	0.155147	0.123917	0.457182	0.225179
0.112408	0.116421	0.384559	0.237176	0.428255		0.137846	0.219215	0.130101	0.613861	0.170942
0.100547	0.127836	0.131494	0.246583	0.0871324		0.258923	0.146651	0.114969	0.277469	0.214666
0.109048	0.0767786	0.341249	0.250099	0.0804639		0.269703	0.25859	0.153874	0.583869	0.231946
0.073681	0.269569	0.43735	0.200557	0.103698		0.136367	0.285346	0.138667	0.222314	0.2553
0.103706	0.0953374	0.411407	0.282725	0.0918911		0.224359	0.379738	0.134313	0.612711	0.19351
0.144693	0.110397	0.242085	0.224587	0.0819365		0.272935	0.349052	0.181417	0.321728	0.226236
0.115716	0.160832	0.296899	0.204736	0.132616		0.190179	0.32242	0.230596	0.450781	0.212396
0.410323	0.0803037	0.239017	0.168342	0.233709		0.254579	0.473567	0.172326	0.471507	0.257072
0.0847857	0.0887793	0.433433	0.267098	0.139665		0.19647	0.342628	0.181329	0.202058	0.247861
0.113948	0.121152	0.204855	0.364863	0.0927779		0.183979	0.245893	0.135767	0.213754	0.215699
0.132699	0.147832	0.396062	0.219939	0.110706		0.249916	0.32689	0.225027	0.257095	0.209345
0.135875	0.125122	0.390098	0.284372	0.102047		0.146724	0.241484	0.212024	0.458201	0.23115
0.1416	0.119228	0.158198	0.273026	0.0994143		0.285819	0.262504	0.175714	0.212606	0.2187
0.194233	0.276887	0.377862	0.354674	0.400258		0.30334	0.181102	0.192963	0.206494	0.236077
0.096599	0.108679	0.14624	0.202873	0.162627		0.276855	0.327862	0.114048	0.228312	0.235713
0.123908	0.153363	0.132317	0.391515	0.0958868		0.371582	0.419177	0.233426	0.216831	0.216865
0.0944602	0.119674	0.120254	0.327771	0.0994141		0.284671	0.537685	0.174753	0.263639	0.220063
0.103588	0.185382	0.11528	0.24236	0.0837667		0.437823	0.290622	0.286623	0.273424	0.179239
0.0718847	0.138797	0.173965	0.312574	0.105919		0.214675	0.286846	0.259454	0.352709	0.155131
0.179123	0.128511	0.187541	0.275757	0.126061		0.188472	0.263235	0.151504	0.218397	0.262237
0.164457	0.125336	0.245626	0.217435	0.0836684		0.258719	0.278927	0.156445	0.364438	0.182135
0.159129	0.123259	0.36254	0.219804	0.102555		0.246924	0.290669	0.202802	0.357802	0.220832
0.135688	0.0984313	0.174067	0.317842	0.0903896		0.186603	0.253809	0.155068	0.284592	0.22476
0.119287	0.115425	0.381132	0.198755	0.107623		0.196418	0.243392	0.187811	0.21381	0.246075
0.131099	0.178052	0.446523	0.428386	0.0890969		0.233056	0.189432	0.145847	0.428297	0.151853
0.119646	0.272508	0.152686	0.183285	0.14135		0.280438	0.19187	0.192303	0.235468	0.200337
0.102105	0.11598	0.456097	0.283564	0.0817688		0.568773	0.159062	0.11586	0.505628	0.132706
0.163928	0.104345	0.204991	0.234306	0.0968193		0.171669	0.271122	0.160135	0.243766	0.2433
0.128539	0.139717	0.154203	0.31712	0.0778064		0.497733	0.333886	0.379356	0.277204	0.189174
0.12813	0.135354	0.164193	0.220706	0.184208		0.15673	0.298148	0.138073	0.343569	0.195822
0.106161	0.12855	0.179264	0.209818	0.196758		0.359426	0.266595	0.140017	0.591351	0.193033
0.136964	0.176113	0.154214	0.235563	0.107181		0.188205	0.284348	0.167265	0.262166	0.284269
0.147278	0.143652	0.103071	0.201775	0.0908498		0.320156	0.259668	0.240996	0.337349	0.240499
0.150622	0.125145	0.105237	0.118657	0.392761		0.231953	0.16609	0.169917	0.21937	0.185821
0.156731	0.136908	0.157066	0.169681	0.12025		0.189438	0.206743	0.106741	0.2987	0.125975
0.124071	0.417527	0.126135	0.246777	0.0825445		0.193659	0.204037	0.112801	0.275272	0.175593
0.123442	0.395477	0.126867	0.271819	0.0927697		0.19183	0.240744	0.166948	0.242456	0.221969
0.12157	0.155731	0.106478	0.200236	0.0863788		0.193665	0.252622	0.126948	0.211362	0.206416
0.177025	0.175852	0.135083	0.359124	0.0789027		0.23469	0.255549	0.211577	0.243895	0.190926
0.110162	0.140065	0.243492	0.333637	0.0834592		0.197076	0.297609	0.156647	0.285865	0.234367
0.194114	0.303618	0.0932358	0.271873	0.0832159		0.292921	0.259404	0.109777	0.401419	0.198564
0.139723	0.149977	0.168884	0.110766	0.0916818		0.161309	0.32889	0.143502	0.233168	0.190773
0.157775	0.11192	0.113804	0.200231	0.107464		0.239346	0.337972	0.20507	0.25558	0.197395
0.0729714	0.313999	0.146811	0.24717	0.128328		0.210654	0.291771	0.185314	0.246202	0.207223
0.0964342	0.114802	0.298984	0.230361	0.102093		0.192437	0.253195	0.188538	0.408534	0.229028
0.336917	0.16024	0.344774	0.171243	0.104335		0.44188	0.228557	0.21227	0.271403	0.206702
0.108856	0.160336	0.182261	0.137512	0.0938426		0.194424	0.365104	0.213093	0.25391	0.197455
0.239267	0.144276	0.176885	0.171439	0.0781065		0.156419	0.284438	0.205528	0.284126	0.239869
0.100308	0.182855	0.0900454	0.143689	0.125191		0.358406	0.358759	0.21145	0.293847	0.185091
0.422131	0.165354	0.179118	0.196064	0.0950463		0.192157	0.295518	0.156786	0.230538	0.246899
0.106575	0.0911784	0.20896	0.167245	0.101759		0.43391	0.23176	0.20574	0.271589	0.209245
0.104351	0.0877232	0.432175	0.283896	0.125987		0.218857	0.354331	0.199233	0.280027	0.214671
0.120273	0.105086	0.200573	0.202086	0.0853048		0.20776	0.209703	0.140938	0.303395	0.157646
0.195157	0.137253	0.451426	0.174903	0.107898		0.163726	0.243564	0.253188	0.273707	0.231164
0.122475	0.0983649	0.148671	0.201268	0.107513		0.232907	0.227393	0.179738	0.210189	0.174283
0.0996195	0.102965	0.0905254	0.194652	0.0970217		0.191821	0.227493	0.211863	0.236202	0.271193
0.183937	0.123193	0.191777	0.194767	0.0804694		0.193332	0.229599	0.140159	0.29821	0.177716
0.1079	0.178929	0.208809	0.363075	0.0965865		0.162258	0.275393	0.184853	0.22701	0.194351
0.139335	0.114943	0.127272	0.403397	0.108466		0.16785	0.195791	0.201715	0.247921	0.18941
0.117469	0.0784927	0.110214	0.286817	0.120201		0.240961	0.532154	0.164897	0.220288	0.259424
0.119431	0.298317	0.142467	0.205224	0.0978449		0.181625	0.223701	0.237702	0.323815	0.159673
0.108347	0.110799	0.123688	0.226962	0.10304		0.20384	0.183469	0.19221	0.267507	0.223359
0.19824	0.125028	0.173451	0.221472	0.0894897		0.152641	0.156863	0.21878	0.348202	0.264915
0.0994247	0.119055	0.195063	0.246034	0.0756056		0.151534	0.284904	0.230214	0.206143	0.271453
0.0982945	0.28688	0.17727	0.199456	0.102057		0.177915	0.276153	0.204632	0.272382	0.161044
0.122922	0.11044	0.175502	0.25212	0.109075		0.164957	0.25164	0.146584	0.313762	0.187184
0.0844884	0.172871	0.144629	0.328055	0.127833		0.156466	0.229624	0.117547	0.122699	0.173029
0.170673	0.26717	0.19997	0.364151	0.0937272		0.175981	0.225712	0.112874	0.121813	0.217733
0.0794965	0.233188	0.188197	0.190813	0.0789772		0.439829	0.261787	0.169347	0.125304	0.259284
0.138341	0.0871038	0.180294	0.318095	0.0945375		0.149843	0.203415	0.125827	0.287337	0.225204
0.162107	0.149048	0.226484	0.224902	0.093701		0.195061	0.305598	0.21194	0.326353	0.154561
0.115012	0.202193	0.446886	0.212122	0.114684		0.332455	0.209426	0.192341	0.122892	0.197464
0.123513	0.218885	0.385168	0.215135	0.079701		0.204617	0.204324	0.107108	0.220928	0.208985
0.128125	0.172913	0.166752	0.357425	0.098524		0.310806	0.289168	0.182534	0.257546	0.133427
0.264366	0.233288	0.242905	0.288508	0.0896311		0.187013	0.22583	0.201668	0.275965	0.168009
0.112816	0.245697	0.191312	0.214985	0.0846975		0.342092	0.266666	0.195449	0.191276	0.240714
0.11449	0.0735038	0.37516	0.267044	0.0702919		0.314249	0.298482	0.170516	0.122225	0.144018
0.121124	0.353492	0.185803	0.212807	0.097669		0.304774	0.199107	0.203826	0.179871	0.169606
0.128371	0.172903	0.14264		0.0935016		0.208007	0.183484	0.178463	0.257513	0.179581
0.119275	0.217284	0.258092		0.0741451		0.19662	0.187385	0.22666	0.220113	0.189293
0.1151	0.257459	0.169016		0.097923		0.224776	0.198239	0.21024	0.278057	0.191794
0.109807	0.0772955	0.287968		0.0950813		0.149479	0.199352	0.225528	0.289562	0.223036
0.0996251	0.266427	0.365334		0.104274		0.150529	0.286426	0.230313	0.301185	0.211407
0.0761846	0.0790019	0.286699		0.151032		0.174099	0.220387	0.113804	0.121197	0.164453
0.151478	0.278663	0.204735		0.0750875		0.169295	0.175101	0.216502	0.290127	0.236098
0.110263	0.102141	0.222481		0.0992689		0.18531	0.249094	0.198662	0.157986	0.124117
0.10426	0.307689	0.175454		0.110334		0.275721	0.198145	0.157666	0.270678	0.221085
0.0730323	0.100948	0.196542		0.075683		0.163289	0.219715	0.236734	0.121134	0.239058
0.143084	0.257823	0.212628		0.0819649		0.23226	0.195006	0.241125	0.229129	0.198308
0.109421	0.133631	0.530238		0.402975		0.218299	0.213095	0.173208	0.240085	0.213652
0.100566	0.115047	0.342534		0.0867109		0.282489	0.187611	0.142401	0.246484	0.262294
0.122506	0.0832148	0.223651		0.0864809		0.200459	0.184382	0.115274	0.2385	0.255024
0.112524	0.244058	0.128299		0.128008		0.160843	0.186846	0.109123	0.121817	0.258961
0.123045	0.116641	0.148809		0.122591		0.191463	0.255173	0.148481	0.308468	0.198438
0.104342	0.196447	0.225483		0.0836261		0.172554	0.192176	0.13743	0.201349	0.192221
0.118379	0.0732205	0.206503		0.109483		0.182073	0.191057	0.211251	0.306645	0.22007
0.349527	0.0767746	0.166852		0.121693		0.273044	0.202825	0.280308	0.12198	0.211293
0.40934	0.349987	0.42923		0.0971663		0.262422	0.266222	0.203253	0.239508	0.173084
0.215249	0.0905297	0.168666		0.0993312		0.248654	0.184487	0.143552	0.223362	0.124776
0.090761	0.412722	0.144772		0.436107		0.169684	0.149021	0.208973	0.24498	0.259802
0.113328	0.11386	0.204731		0.0924737		0.305775	0.203255	0.113323	0.163599	0.179551
0.11141	0.108492	0.187279		0.0880193		0.248807	0.213801	0.112673	0.164242	0.279928
0.0950097	0.0877317	0.194272		0.0851983		0.164871	0.208222	0.240369	0.287238	0.190093
0.146828	0.0882961	0.16768		0.108572		0.184916	0.201678	0.13882	0.214124	0.16104
0.361863	0.109087	0.280776		0.0827416		0.171961	0.194062	0.165103	0.22464	0.140105
0.341465	0.15045	0.38005		0.0761387		0.164245	0.182094	0.130176	0.124405	0.213612
0.194358		0.157632		0.0903298		0.153351	0.196271	0.184447	0.256395	0.222731
0.110018		0.152053		0.0757614		0.154598	0.171821	0.146778	0.220114	0.151855
0.341918		0.187673		0.0758717		0.155847	0.162966	0.133952	0.20086	0.264336
0.198201		0.218324		0.112592		0.140057	0.194303	0.193493	0.253462	0.180292
0.185791		0.190484		0.0961722		0.169184	0.636785	0.166657	0.327743	0.19843
0.0901829		0.166015		0.0899808		0.182253	0.593339	0.141397	0.224543	0.138856
0.174607		0.218811		0.0774742		0.278866	0.318447	0.156938	0.222383	0.241059
0.175651		0.208185		0.429364		0.281345	0.593765	0.132397	0.12211	0.189079
0.187141		0.210929		0.460791		0.228376	0.605712	0.242747	0.12538	0.22127
0.116357		0.356069		0.103886		0.19858	0.187916	0.13135	0.222671	0.226111
0.197021		0.172449		0.471936		0.152635	0.552852	0.133642	0.215684	0.217617
0.12277		0.185703		0.0913701		0.176832	0.553827	0.107674	0.245685	0.336584
0.254606		0.165347		0.0752569		0.182087	0.61705	0.201414	0.2336	0.189911
0.119282		0.176859		0.34299		0.174344	0.571253	0.1724	0.218935	0.193684
0.110775		0.183292		0.15043		0.188126	0.406772	0.130347	0.190232	0.146233
0.262575		0.166143		0.0826508		0.162384	0.325333	0.22375	0.242574	0.221518
0.101327		0.170975		0.380826		0.25402	0.464511	0.109044	0.192679	0.211357
0.164151		0.11139		0.131907		0.196066	0.503783	0.136169	0.296449	0.174549
0.190144		0.219932		0.134919		0.17154	0.550859	0.129041	0.208201	0.214737
0.17197		0.178326		0.105133		0.151299	0.61834	0.237711	0.248654	0.21523
0.0912797		0.154257		0.122736		0.241365	0.359208	0.130639	0.211917	0.204618
0.0881478		0.43093		0.0785751		0.16982	0.432446	0.229776	0.18858	0.201856
0.186275		0.170419		0.105534		0.220859	0.276422	0.131932	0.222764	0.194469
0.174755		0.204778		0.108408		0.18952	0.266764	0.143122	0.193795	0.186161
0.17747		0.224233		0.120428		0.170173	0.337076	0.129154	0.216262	0.15382
0.130059		0.180783		0.104852		0.173056	0.410732	0.137141	0.194006	0.176612
0.0976903		0.197559		0.111293		0.197736	0.502219	0.127975	0.23777	0.184278
0.198827		0.148248		0.104704		0.139744	0.309081	0.126716	0.24247	0.239078
0.151902		0.356891		0.115215		0.271216	0.410966	0.137105	0.189995	0.209895
0.10579		0.173225		0.102002		0.14601	0.370544	0.130069	0.299314	0.240815
0.117946		0.297157		0.113856		0.158638	0.346107	0.123632	0.227135	0.227109
0.142271		0.21915		0.119412		0.187464	0.410477	0.126401	0.173783	0.228502
0.118078		0.241096		0.0993112		0.193638	0.442537	0.150697	0.236728	0.213516
0.140039		0.17394		0.153113		0.271364	0.293904	0.286962	0.189291	0.190292
0.130539		0.151277		0.363393		0.301262	0.32795	0.121543	0.221251	0.256089
0.138674		0.17394		0.110637		0.144506	0.482293	0.146977	0.207707	0.182182
0.121534		0.231453		0.114914		0.141947	0.325014	0.222173	0.186535	0.189147
0.112785		0.195291		0.116499		0.164061	0.487987	0.138491	0.209809	0.198126
0.173869				0.0993192		0.209914	0.417674	0.115799	0.251067	0.200538
0.150303				0.154857		0.145144	0.393149	0.128112	0.2025	0.233075
0.130763				0.0932944		0.150416	0.396954	0.138076	0.153254	0.210087
0.149443				0.154889		0.178843	0.273318	0.143654	0.182057	0.175897
0.182747				0.136402		0.17271	0.510506	0.316817	0.262333	0.180968
0.328375				0.111802		0.185228	0.33066	0.132563	0.226996	0.188993
0.202996				0.0981567		0.314163	0.350539	0.32371	0.195237	0.190272
0.0915585				0.104223		0.171067	0.412227	0.247313	0.244523	0.204633
0.132981				0.116375		0.195755	0.261948	0.138995	0.126628	0.203083
0.123045				0.104539		0.149749	0.335436	0.157798	0.245581	0.190095
0.140957				0.0956692		0.139395	0.303582	0.221808	0.140125	0.214073
0.150024				0.11677		0.161293	0.317292	0.152153	0.213074	0.219134
0.111598				0.10505		0.285157	0.222509	0.183923	0.123101	0.185853
0.106424				0.0893825		0.160895	0.326818	0.133173	0.225979	0.228196
0.165592				0.127989		0.435836	0.224604	0.201638	0.122785	0.150401
0.143777				0.101881		0.140308	0.289238	0.12668	0.195442	0.23482
0.171226				0.0879333		0.174826	0.286898	0.139118	0.186681	0.184411
0.148766				0.420746		0.300515	0.450285	0.150956	0.237821	0.178638
0.165448				0.0963724		0.139525	0.235349	0.14212	0.124947	0.16956
0.151902				0.331966		0.155078	0.261026	0.130328	0.200487	0.139029
0.202375				0.11096		0.176324	0.244244	0.123896	0.122717	0.181413
0.179128				0.0974713		0.146378	0.269371	0.298767	0.124899	0.177453
0.27945				0.091859		0.168016	0.314068	0.146024	0.191427	0.192854
0.14805				0.331683		0.229482	0.363543	0.131944	0.122222	0.19637
0.150808				0.23128		0.140597	0.212666	0.292008	0.130536	0.231956
0.0947491				0.0960482		0.168705	0.309407	0.150607	0.260264	0.169259
0.094874				0.338747		0.196178	0.476998	0.163753	0.201386	0.206538
0.193521				0.103158		0.149401	0.347435	0.138504	0.12367	0.230793
0.191093				0.0800627		0.162863	0.338021	0.124772	0.148228	0.182895
0.229596				0.0944039		0.195703	0.324785	0.134993	0.226339	0.191656
0.0935551				0.159337		0.153908	0.448104	0.166734	0.149525	0.212693
0.169863				0.0841882		0.152214	0.308395	0.128019	0.212547	0.190696
0.173568				0.0803982		0.177598	0.262221	0.130355	0.176703	0.184021
0.161768				0.111972		0.185102	0.205097	0.207058	0.199522	0.262745
0.1009				0.116628		0.179888	0.263033	0.13278	0.12575	0.13425
0.173854				0.0867809		0.127369	0.24369	0.149935	0.14716	0.191956
0.34015				0.32538		0.199254	0.247347	0.12711	0.125181	0.145431
0.163322				0.0690852		0.148754	0.297171	0.210229	0.247255	0.201537
0.229606				0.0858432		0.179756	0.24812	0.238881	0.147402	0.190941
0.42866				0.0894461		0.189714	0.608869	0.206695	0.1329	0.225202
0.43475				0.0791093		0.182252	0.263942	0.197545	0.166661	0.217734
0.170327				0.110973		0.179248	0.231507	0.181609	0.221231	0.156416
0.17007				0.11196		0.259262	0.225989	0.244296	0.20923	0.168461
0.481072				0.112743		0.216264	0.286015	0.151077	0.131311	0.152943
0.160306				0.0914572		0.205728	0.339632	0.285351	0.236141	0.182661
0.232763						0.191119	0.209442	0.123442	0.140153	0.181989
0.25189						0.186382	0.18264	0.212889	0.169383	0.128563
0.114976						0.204847	0.230243	0.29823	0.122394	0.212223
0.110707						0.167329	0.34442	0.161246	0.233906	0.175689
0.101622						0.12896	0.263246	0.212267	0.19167	0.190005
0.127563						0.138856	0.421176	0.272341	0.233979	0.178438
0.088335						0.191726	0.206271	0.233247	0.13066	0.205326
0.156368						0.167661	0.487025	0.138209	0.153212	0.259246
0.0979028						0.161711	0.227198	0.21714	0.222686	0.213332
0.144798						0.203481	0.204117	0.171644	0.206875	0.22794
0.229031						0.16479	0.205014	0.19454	0.227336	0.203585
0.124972						0.161342	0.327081	0.207013	0.18696	0.188072
0.123155						0.204695	0.31389	0.185573	0.129036	0.28616
0.107128						0.22224	0.444926	0.212862	0.156851	0.21644
0.0872008						0.190178	0.440919	0.198026	0.213785	0.24521
0.110719						0.116256	0.317548	0.234807	0.202487	0.210023
0.230757						0.232827	0.242759	0.193126	0.127082	0.226155
0.124839						0.177204	0.232635	0.195942	0.22277	0.237601
0.101107						0.239499	0.295864	0.30911	0.236752	0.243259
0.156422						0.244281	0.238207	0.218032	0.151304	0.225624
0.179442						0.213257	0.358054	0.136518	0.12302	0.358514
0.186609						0.231639	0.195296	0.172029	0.257997	0.223858
0.234676						0.199215	0.383601	0.198557	0.206997	0.184445
0.18367						0.249674	0.298065	0.134085	0.169254	0.255614
0.220954						0.16241	0.188467	0.220224	0.26491	0.187537
0.197336						0.140913	0.525682	0.228164	0.146006	0.212527
0.21663						0.169	0.204452	0.218859	0.262133	0.201662
0.182006						0.20775	0.528843	0.157702	0.125957	0.218908
0.318861						0.15697	0.426137	0.181401	0.248765	0.173515
						0.184255	0.577222	0.162745	0.143511	0.233434
						0.251922	0.194586	0.134562	0.22647	0.14488
						0.167283	0.393303	0.25338	0.151701	0.236832
						0.234487	0.378997	0.245137	0.236392	0.218274
						0.11808	0.314527	0.138818	0.191177	0.230642
						0.145103	0.22702	0.150978	0.222233	0.232401
						0.160099	0.272209	0.171257	0.209677	0.29478
						0.130158	0.239457	0.140629	0.146535	0.240792
						0.20272	0.560685	0.132054	0.135854	0.157775
						0.163546	0.215872	0.282981	0.295859	0.273042
						0.112043	0.259548	0.106634	0.187151	0.179892
						0.387885	0.277304	0.115659	0.242012	0.220759
						0.127095	0.273708	0.24607	0.277528	0.1971
						0.238992	0.305703	0.334068	0.260452	0.32191
						0.238154	0.271713	0.197074	0.131151	0.183904
						0.18618	0.537817	0.315774	0.185974	0.244417
						0.381094	0.209716	0.193935	0.128234	0.228408
						0.174804	0.387214	0.146725	0.215419	0.265937
						0.232296	0.581349	0.147104	0.145045	0.151214
						0.171159	0.346917	0.338261	0.183517	0.198446
						0.229117	0.335562	0.123036	0.225577	0.224234
						0.114952	0.484333	0.288914	0.214755	0.238451
						0.167363	0.263962	0.233653	0.2128	0.239142
						0.124201	0.35663	0.208625	0.122195	0.266444
						0.175652	0.611234	0.122935	0.226127	0.204429
						0.202641	0.209423	0.172475	0.214519	0.24124
						0.150641	0.239703	0.170403	0.208562	0.31504
						0.368777	0.186909	0.145579	0.12133	0.127317
						0.428494	0.545172	0.193818	0.151541	0.262624
						0.190887	0.284927	0.191493	0.218674	0.251974
						0.135955	0.204908	0.179451	0.189154	0.244668
						0.132585	0.262813	0.238093	0.252243	0.195647
						0.225374	0.244536	0.1631	0.212066	0.203834
						0.197129	0.250362	0.248751	0.122743	0.288746
						0.24053	0.268128	0.19272	0.127486	0.200014
						0.175898	0.274773	0.138893	0.210746	0.230497
						0.148797	0.26914	0.195974	0.230122	0.245854
						0.238038	0.2673	0.168879	0.234553	0.206599
						0.202905	0.239714	0.183823	0.188593	0.128018
						0.123362	0.293921	0.163068	0.180985	0.205626
						0.156272	0.151294	0.341042	0.231378	0.287927
						0.393168	0.127511	0.399466	0.192316	0.126697
						0.222408	0.144627	0.27156	0.265619	0.209656
						0.125268	0.125549	0.313735	0.197572	0.207521
						0.146818	0.115775	0.264468	0.401674	0.279342
						0.405393	0.216263	0.224296	0.188767	0.27654
						0.305419	0.195085	0.253198	0.222822	0.190773
						0.254557	0.135867	0.524902	0.203003	0.184994
						0.142667	0.118302	0.242004	0.123273	0.127535
						0.172332	0.157133	0.243079	0.192075	0.287793
						0.113773	0.107645	0.333802	0.190996	0.195043
						0.132163	0.229239	0.475577	0.177484	0.230001
						0.123667	0.129216	0.198332	0.199533	0.379443
						0.182859	0.109688	0.243827	0.205213	0.129087
						0.12339	0.164495	0.258311	0.187686	0.27791
						0.180545	0.110349	0.448223	0.230606	0.184418
						0.134842	0.192309	0.239369	0.174212	0.19192
						0.147425	0.187407	0.464603	0.293584	0.178616
						0.127314	0.159488	0.322658	0.121705	0.160167
						0.174553	0.136474	0.221677	0.126673	0.279387
						0.313572	0.221148	0.212488	0.202677	0.231686
						0.1342	0.157528	0.230009	0.140023	0.148817
						0.134185	0.121635	0.342255	0.229122	0.167714
						0.438703	0.155689	0.218087	0.125524	0.189337
						0.142638	0.220542	0.191803	0.218857	0.213186
						0.214733	0.140009	0.230093	0.217776	0.158987
						0.166637	0.196844	0.348245	0.124511	0.164417
						0.228085	0.212075	0.27756	0.125216	0.154333
						0.170791	0.174219	0.255695	0.122054	0.180058
						0.253454	0.144672	0.240429	0.202479	0.185215
						0.154903	0.186372	0.286659	0.122858	0.156519
						0.139812	0.169275	0.441447	0.236493	0.165087
						0.171872	0.22252	0.199719	0.197499	0.29427
						0.151367	0.18116	0.190035	0.126166	0.411509
						0.120668	0.182864	0.348113	0.199261	0.432828
						0.127349	0.138323	0.295052	0.121384	0.353414
						0.119577	0.259562	0.188025	0.262885	0.164252
						0.261617	0.172601	0.184416	0.122868	0.266699
						0.33693	0.128721	0.222775	0.224943	0.372117
						0.152092	0.197061	0.193207	0.164789	0.383013
						0.149129	0.238842	0.19368	0.120461	0.174184
						0.156132	0.166638	0.343076	0.216147	0.476787
						0.157166	0.130455	0.309239	0.229651	0.250038
						0.11544	0.179521	0.217574	0.196393	0.279448
						0.133765	0.172797	0.46846	0.120819	0.159034
						0.138571	0.175829	0.350219	0.125629	0.326957
						0.119609	0.178032	0.458787	0.187999	0.410771
						0.129863	0.25608	0.283918	0.122913	0.142725
						0.154937	0.122674	0.265533	0.228518	0.286722
						0.141183	0.111627	0.223613	0.183476	0.184056
						0.217561	0.20389	0.440769	0.171459	0.19201
						0.132746	0.201995	0.285098	0.212237	0.175412
						0.121323	0.193897	0.224847	0.18699	0.163646
						0.322278	0.202082	0.196555	0.225605	0.143593
						0.162135	0.189097	0.190238	0.35178	0.283323
						0.131791	0.169393	0.287563	0.132076	0.27492
						0.112843	0.153364	0.284774	0.201645	0.52448
						0.124454	0.156048	0.275188	0.224941	0.196021
						0.323489	0.235918	0.474079	0.178934	0.194603
						0.115646	0.165648	0.556068	0.244895	0.260856
						0.276357	0.251785	0.293123	0.225251	0.261926
						0.155681	0.17184	0.242228	0.214221	0.200185
						0.131652	0.126864	0.232479	0.2178	0.140195
						0.144616	0.217915	0.226637	0.26253	0.1752
						0.116797	0.162936	0.27646	0.19567	0.221907
						0.193815	0.194561	0.333168	0.233929	0.162564
						0.157437	0.214448	0.180518	0.18763	0.321195
						0.177775	0.25276	0.311956	0.19112	0.223304
						0.167052	0.227898	0.404594	0.209599	0.298088
						0.155497	0.193611	0.253595	0.215234	0.155312
						0.193062	0.180834	0.264826	0.123053	0.191532
						0.124673	0.163474	0.295628	0.19079	0.398486
						0.118285	0.19692	0.269716	0.122077	0.22853
						0.332027	0.177078	0.219365	0.206248	0.472209
						0.357003	0.409387	0.292873	0.19382	0.175109
						0.380419	0.132831	0.259646	0.228563	0.180525
						0.194817	0.216788	0.176707	0.158825	0.160266
						0.182808	0.223785	0.536613	0.243709	0.237705
						0.32303	0.208322	0.247553	0.212063	0.142519
						0.172728	0.170275	0.267287	0.122606	0.153227
						0.318498	0.169228	0.615109	0.224225	0.140678
						0.203169	0.268386	0.251744	0.230591	0.160249
						0.364971	0.241056	0.488421	0.189606	0.230193
						0.435886	0.190362	0.465135	0.193868	0.404279
						0.279477	0.214025	0.284835	0.209678	0.15668
						0.23257	0.195415	0.535982	0.19074	0.227403
						0.403945	0.11648	0.333474	0.264213	0.165642
						0.186423	0.175606	0.315004	0.159975	0.187178
						0.276658	0.234188	0.243039	0.208989	0.225793
						0.173307	0.176848	0.499742	0.210777	0.282451
						0.267325	0.109439	0.436454	0.205612	0.185774
						0.182157	0.197511	0.436431	0.194287	0.262305
						0.215181	0.235593	0.438643	0.225023	0.211467
						0.164784	0.205025	0.2503	0.177235	0.322387
						0.171187	0.184436	0.567732	0.175396	0.23126
						0.240484	0.172946	0.262843	0.158871	0.214096
						0.205401	0.173757	0.268726	0.20902	0.414317
						0.154127	0.209657	0.255002	0.187897	0.306337
						0.21717	0.191666	0.40985	0.172233	0.238024
						0.170837	0.189493	0.265496	0.185408	0.255779
						0.297769	0.178259	0.245251	0.124396	0.175683
						0.209309	0.217075	0.596864	0.189487	0.196454
						0.209441	0.180578	0.589599	0.173309	0.236312
						0.370349	0.153033	0.228697	0.240622	0.22135
						0.207418	0.189836	0.212725	0.22575	0.25815
						0.199827	0.190002	0.3044	0.125581	0.206094
						0.189929	0.227519	0.235574	0.228494	0.189161
						0.1763	0.230846	0.473236	0.237436	0.21184
						0.187825	0.161119	0.535323	0.167762	0.288996
						0.279268	0.291355	0.313057	0.187316	0.172516
						0.345626	0.245424	0.1886	0.250935	0.262148
						0.241642	0.289991	0.294838	0.156622	0.208717
						0.204099	0.171106	0.369395	0.159835	0.266625
						0.310811	0.200962	0.159391	0.124905	0.231346
						0.282879	0.163631	0.186166	0.251629	0.215026
						0.420356	0.190781	0.2748	0.123592	0.460375
						0.194648	0.146797	0.225204	0.168657	0.199262
						0.177075	0.146696	0.190178	0.195259	0.1975
						0.382856	0.13095	0.384755	0.167731	0.212373
						0.299368	0.120498	0.267263	0.217397	0.347315
						0.418776	0.182778	0.458888	0.163972	0.181266
						0.15786	0.192213	0.263998	0.160848	0.280271
						0.206482	0.165904	0.185287	0.19739	0.18899
						0.198865	0.210095	0.411951	0.217524	0.238185
						0.384705	0.126523	0.192852	0.184035	0.223036
						0.270202	0.225219	0.369604	0.151053	0.230312
						0.157338	0.214024	0.258474	0.174319	0.301266
						0.268346	0.113657	0.215557	0.183227	0.211922
						0.27332	0.232658	0.205055	0.250897	0.326005
						0.339749	0.19475	0.369145	0.225606	0.195364
						0.238962	0.20821	0.327002	0.147018	0.272934
						0.20889	0.186804	0.202895	0.214961	0.330626
						0.312347	0.234979	0.295458	0.228623	0.219307
						0.300286	0.181055	0.174917	0.185925	0.188987
						0.225289	0.176567	0.24362	0.212017	0.234763
						0.234507	0.212461	0.43636	0.208619	0.286319
						0.161979	0.180339	0.179871	0.156086	0.449973
						0.296671	0.111104	0.283837	0.167807	0.269201
						0.254457	0.237199	0.176754	0.123334	0.175196
						0.179788	0.166097	0.439198	0.207822	0.287519
						0.228206	0.193871	0.201773	0.300735	0.343781
						0.549707	0.210118	0.297994	0.193658	0.21857
						0.185487	0.167112	0.217188	0.145407	0.219277
						0.244511	0.18303	0.172912	0.205885	0.137924
						0.369561	0.19534	0.157552	0.153511	0.201116
						0.336096	0.163173	0.227882	0.126376	0.197519
						0.209649	0.147727	0.215579	0.246169	0.190778
						0.321331	0.109373	0.238841	0.216481	0.178863
						0.292361	0.241042	0.327722	0.194354	0.344322
						0.167787	0.173736	0.192624	0.186137	0.178409
						0.249712	0.116573	0.246956	0.19526	0.289397
						0.236905	0.114691	0.357851	0.208193	0.160242
						0.287593	0.112402	0.421326	0.204637	0.326132
						0.277724	0.129649	0.159525	0.165266	0.156388
						0.214991	0.190782	0.279225	0.208644	0.197634
						0.156884	0.112841	0.25433	0.176728	0.141165
						0.309874	0.12143	0.179825	0.124804	0.168246
						0.196192	0.137675	0.257187	0.192202	0.222948
						0.178249	0.13682	0.392056	0.244498	0.268449
						0.329856	0.147638	0.433332	0.188775	0.158791
						0.295558	0.113416	0.269453	0.191147	0.150652
						0.204431	0.131482	0.271177	0.233591	0.199
						0.304042	0.159869	0.239094	0.224689	0.149239
						0.26247	0.122012	0.306762	0.175699	0.323458
						0.382283	0.117531	0.311254	0.235773	0.248143
						0.165173	0.179473	0.243568	0.190561	0.182399
						0.463604	0.187155	0.28115	0.201324	0.228857
						0.273913	0.141242	0.224905	0.172121	0.326134
						0.333256	0.124038	0.324282	0.213794	0.162594
						0.362483	0.115287	0.221247	0.248634	0.335556
						0.320284	0.117506	0.25613	0.23537	0.216911
						0.175096	0.197557	0.296481	0.228564	0.308222
						0.256512	0.110633	0.211488	0.196667	0.227434
						0.198779	0.159288	0.235536	0.19684	0.351081
						0.20837	0.229303	0.21149	0.204674	0.173379
						0.46515	0.172304	0.204839	0.186383	0.271334
						0.274551	0.132255	0.193925	0.176601	0.303294
						0.244736	0.19015	0.162339	0.222029	0.24429
						0.300692	0.183987	0.194575	0.227518	0.175103
						0.19872	0.138557	0.2083	0.205121	0.237949
						0.179551	0.11175	0.122921	0.204609	0.312737
						0.356161	0.229274	0.155168	0.187092	0.179475
						0.265661	0.210173	0.150802	0.207128	0.228618
						0.332303	0.272012	0.197477	0.167137	0.275216
						0.181344	0.164826	0.133871	0.183883	0.176706
						0.267467	0.202621	0.146972	0.174711	0.207465
						0.320961	0.148714	0.105455	0.173478	0.232781
						0.232815	0.212198	0.166748	0.144436	0.208268
						0.306811	0.22874	0.160581	0.194915	0.195635
						0.383843	0.17243	0.164247	0.212478	0.189213
						0.243	0.14542	0.184622	0.205561	0.293046
						0.308867	0.148209	0.181267	0.174622	0.282617
						0.186341	0.232604	0.193022	0.1509	0.164377
						0.211255	0.201263	0.159495	0.159776	0.188496
						0.193737	0.124377	0.159359	0.201376	0.161914
						0.266702	0.158479	0.150331	0.160866	0.260927
						0.306897	0.123557	0.125488	0.211059	0.1701
						0.237003	0.237685	0.174603	0.230323	0.209245
						0.210963	0.137758	0.186234	0.17414	0.250751
						0.251892	0.123037	0.123244	0.180251	0.254257
						0.183004	0.188615	0.125354	0.175405	0.26524
						0.215882	0.173111	0.199513	0.156749	0.228417
						0.272248	0.183112	0.174902	0.178428	0.203014
						0.396016	0.148213	0.110146	0.216759	0.225908
						0.194987	0.123827	0.122821	0.20791	0.217623
						0.367148	0.129447	0.203576	0.198946	0.227303
						0.22816	0.211989	0.12199	0.228982	0.192354
						0.40564	0.309122	0.193161	0.207699	0.226346
						0.297673	0.125181	0.185889	0.159462	0.280748
						0.319302	0.145241	0.17805	0.183539	0.1625
						0.221029	0.141558	0.18997	0.1766	0.214628
						0.284381	0.144179	0.172826	0.198073	0.183523
						0.294755	0.124124	0.105899	0.205523	0.181288
						0.22917	0.223194	0.168875	0.204508	0.181389
						0.298423	0.11393	0.157046	0.332739	0.158909
						0.16797	0.260943	0.218965	0.25778	0.172245
						0.262597	0.199835	0.171796	0.233082	0.227675
						0.244677	0.119654	0.210941	0.206952	0.228947
						0.518492	0.130585	0.15932	0.268862	0.21955
						0.408234	0.18793	0.204837	0.175054	0.181642
						0.286847	0.148863	0.108183	0.171022	0.189841
						0.214348	0.211245	0.159231	0.221926	0.246792
						0.228313	0.174838	0.151656	0.255194	0.162111
						0.385086	0.175353	0.182357	0.256461	0.18022
						0.246726	0.110247	0.219926	0.200177	0.307841
						0.389926	0.185561	0.184524	0.289152	0.226114
						0.237142	0.142544	0.185562	0.144044	0.195048
						0.1966	0.212407	0.157133	0.259368	0.252732
						0.23876	0.188728	0.107875	0.238916	0.181788
						0.306258	0.204448	0.1523	0.174329	0.290948
						0.318589	0.167811	0.180198	0.201408	0.242394
						0.245162	0.109288	0.165646	0.279028	0.305996
						0.323882	0.18282	0.208792	0.240416	0.217382
						0.50522	0.150988	0.20919	0.242747	0.188296
						0.316822	0.198244	0.106666	0.205632	0.204733
						0.224012	0.199881	0.108029	0.201763	0.203292
						0.205532	0.18041	0.165456	0.246119	0.156353
						0.263018	0.246184	0.147169	0.193664	0.209514
						0.327509	0.253209	0.11863	0.241028	0.159802
						0.374612	0.226733	0.146031	0.23851	0.204261
						0.249638	0.192273	0.169866	0.140928	0.29955
						0.418689	0.162668	0.180947	0.214522	0.42686
						0.31431	0.140827	0.108765	0.244759	0.179603
						0.343482	0.1721	0.170911	0.166384	0.155046
						0.175662	0.1646	0.167888	0.206089	0.240521
						0.245048	0.139506	0.105898	0.243525	0.292246
						0.292483	0.128412	0.199501	0.210266	0.311288
						0.333332	0.264454	0.190903	0.201921	0.189692
						0.321707	0.205507	0.108629	0.245779	0.262318
						0.298701	0.117682	0.176871	0.239218	0.202434
						0.226452	0.108114	0.171804	0.219277	0.226056
						0.301929	0.140138	0.176816	0.255238	0.21924
						0.414891	0.260707	0.192544	0.326153	0.21089
						0.293152	0.113313	0.186495	0.170359	0.226557
						0.218535	0.113074	0.208123	0.255406	0.24263
						0.198392	0.269335	0.186919	0.146296	0.197006
						0.24703	0.135336	0.175142	0.286464	0.239668
						0.30934	0.184775	0.21531	0.251347	0.228514
						0.215054	0.139548	0.192062	0.228411	0.20267
						0.381663	0.117902	0.177259	0.243782	0.19073
						0.296085	0.110888	0.193839	0.181427	0.2397
						0.393106	0.134878	0.107013	0.171704	0.293674
						0.512457	0.178935	0.192722	0.233466	0.218046
						0.285346	0.110894	0.142983	0.295786	0.231315
						0.235114	0.468977	0.106758	0.228924	0.162648
						0.173919	0.108745	0.180992	0.157299	0.218603
						0.3118	0.109194	0.227591	0.26935	0.235035
						0.158168	0.173606	0.166631	0.213831	0.284601
						0.177305	0.172014	0.215427	0.250254	0.180792
						0.473696	0.242861	0.199758	0.214759	0.338809
						0.326845	0.266909	0.159574	0.201402	0.225358
						0.268673	0.109414	0.166988	0.150466	0.204019
						0.235324	0.262157	0.262271	0.152016	0.245709
						0.257554	0.10887	0.201072	0.148843	0.200545
						0.213899	0.288286	0.106202	0.227135	0.201406
						0.281509	0.130781	0.19147	0.225534	0.195498
						0.295443	0.275591	0.135358	0.2246	0.218169
						0.493884	0.145115	0.206378	0.242482	0.208996
						0.181276	0.13654	0.106596	0.229774	0.166422
						0.184882	0.193396	0.147005	0.171628	0.20155
						0.240025	0.183367	0.106474	0.344715	0.197021
						0.312221	0.14847	0.105915	0.190173	0.253015
						0.351893	0.192931	0.108644	0.190931	0.199611
						0.201927	0.190147	0.108095	0.224343	0.144991
						0.207411	0.181773	0.231515	0.164021	0.257028
						0.32152	0.25729	0.106636	0.207111	0.209646
							0.228475	0.106786	0.216097	0.149767
							0.237166	0.113592	0.265331	0.17396
							0.281549	0.201554	0.154836	0.165151
							0.120234	0.226482	0.235787	0.251482
							0.238339	0.166516	0.201296	0.201543
							0.238369	0.112989	0.232083	0.245217
							0.223137	0.181628	0.175493	0.142388
							0.119349	0.20546	0.203372	0.258149
							0.116929	0.110361	0.178452	0.19836
							0.201762	0.222109	0.180632	0.14575
							0.119249	0.106368	0.276376	0.208532
							0.189725	0.174597	0.263151	0.197334
							0.216239	0.189738	0.287784	0.238473
							0.184604	0.1774	0.146067	0.184744
							0.20576	0.105673	0.217564	0.18942
							0.120239	0.202825	0.262197	0.225465
							0.110007	0.106332	0.205887	0.259447
							0.197439	0.154087	0.374788	0.220116
							0.200315	0.157555	0.271103	0.236174
							0.116313	0.151948	0.354283	0.162382
							0.216972	0.186447	0.228265	0.156268
							0.216384	0.18165	0.207512	0.212866
							0.196525	0.213706	0.235788	0.17765
							0.138453	0.185507	0.267099	0.200376
							0.111234	0.153977	0.222787	0.195905
							0.200134	0.16896	0.242462	0.217521
							0.210014	0.193383	0.167932	0.207388
							0.15603	0.21126	0.217907	0.211505
							0.188097	0.106857	0.143884	0.234989
							0.213118	0.179125	0.260385	0.22349
							0.152305	0.105035	0.275373	0.223085
							0.224119	0.105695	0.219333	0.146085
							0.268144	0.105238	0.215007	0.264798
							0.168643	0.186427	0.204237	0.209521
							0.112461	0.19846	0.182112	0.28125
							0.198023	0.175863	0.296222	0.207487
							0.211523	0.221974	0.188748	0.252035
							0.216923	0.10613	0.180849	0.226179
							0.128444	0.212955	0.225114	0.177538
							0.172614	0.188361	0.221271	0.277879
							0.211573	0.183527	0.194154	0.230176
							0.212577	0.105704	0.251306	0.150094
							0.163951	0.237895	0.131584	0.145027
							0.165443	0.157306	0.222729	0.202698
							0.17348	0.181406	0.217018	0.205173
							0.210653	0.122708	0.157965	0.204634
							0.243966	0.106065	0.218862	0.198074
							0.167092	0.107998	0.235053	0.214466
							0.133721	0.185377	0.223096	0.189315
							0.175751	0.113027	0.150391	0.261655
							0.158677	0.222448	0.240749	0.1648
							0.13208	0.188478	0.201275	0.145383
							0.215795	0.106333	0.194416	0.189434
							0.170949	0.18239	0.208657	0.211383
							0.149836	0.172497	0.200774	0.175615
							0.201874	0.172682	0.198356	0.219791
							0.151564	0.155938	0.132121	0.178692
							0.15528	0.189963	0.220909	0.19659
							0.212161	0.193574	0.264526	0.245792
							0.188558	0.105821	0.212702	0.192559
							0.197974	0.179854	0.290106	0.161213
							0.179857	0.185162	0.215595	0.205727
							0.202637	0.177499	0.176564	0.172204
							0.172218	0.219294	0.194305	0.221092
							0.187207	0.178738	0.145841	0.258194
							0.142311	0.105845	0.206218	0.231558
							0.170881	0.221375	0.213917	0.241724
							0.235852	0.208625	0.1443	0.205841
							0.151043	0.191722	0.132549	0.14956
							0.191332	0.106757	0.239787	0.154518
							0.113638	0.237286	0.217309	0.210707
							0.135129	0.187968	0.221653	0.239748
							0.217758	0.19775	0.296985	0.184076
							0.18678	0.221219	0.18036	0.154602
							0.165079	0.148178	0.142183	0.206997
							0.134789	0.115772	0.266662	0.22295
							0.16234	0.107427	0.14176	0.209983
							0.203125	0.221797	0.232936	0.26259
							0.229335	0.186652	0.243268	0.1763
							0.11014	0.203729	0.133831	0.161121
							0.275892	0.190128	0.217352	0.205625
							0.221196	0.107034	0.220617	0.243327
							0.270138	0.201184	0.201335	0.182984
							0.233713	0.179523	0.144596	0.244061
							0.187519	0.18019	0.141004	0.491015
							0.161745	0.155963	0.290929	0.2099
							0.166596	0.216988	0.144252	0.193808
							0.164384	0.162889	0.218535	0.257779
							0.147053	0.200438	0.154482	0.215323
							0.198408	0.189274	0.188448	0.199511
							0.201869	0.206912	0.191324	0.20545
							0.159942	0.107046	0.134923	0.1566
							0.17066	0.153185	0.152719	0.144361
							0.177312	0.15266	0.229452	0.184284
							0.110627	0.208423	0.265894	0.250699
							0.149693	0.201178	0.178989	0.203863
							0.154535	0.114617	0.183303	0.191414
							0.158928	0.120941	0.144575	0.195438
							0.214259	0.190319	0.269466	0.181685
							0.121877	0.107368	0.168942	0.19939
							0.200659	0.231013	0.211316	0.189648
							0.169766	0.221602	0.13779	0.206678
							0.119935	0.114612	0.190972	0.220968
							0.161945	0.194967	0.266273	0.200725
							0.117431	0.196428	0.247064	0.238579
							0.183196	0.204366	0.160812	0.218361
							0.116581	0.15138	0.276521	0.213326
							0.116703	0.10792	0.261641	0.194145
							0.18331	0.17897	0.216308	0.200593
							0.1157	0.155772	0.202839	0.198718
							0.173923	0.191147	0.195086	0.20485
							0.147483	0.243564	0.15144	0.216
							0.169769	0.127077	0.138208	0.507812
							0.151085	0.22152	0.186214	0.158813
							0.192959	0.110125	0.222132	0.182713
							0.142242	0.186501	0.125152	0.199568
							0.174592	0.111125	0.211769	0.195284
							0.151847	0.109537	0.164954	0.17723
							0.149477	0.287645	0.182956	0.17148
							0.148801	0.143615	0.197556	0.174981
							0.159348	0.17671	0.156051	0.187623
							0.191477	0.106328	0.134911	0.172934
							0.180064	0.109047	0.144473	0.200162
							0.178842	0.22837	0.218271	0.187872
							0.191535	0.208112	0.174925	0.168158
							0.164381	0.107337	0.219848	0.228582
							0.125617	0.239233	0.166424	0.299302
							0.166444	0.221549	0.126959	0.194444
							0.198638	0.108625	0.158498	0.187361
							0.142371	0.238588	0.238268	0.298757
							0.175044	0.110219	0.171231	0.215633
							0.137431	0.119146	0.189645	0.210717
							0.168078	0.157652	0.135824	0.280534
							0.155434	0.179105	0.1467	0.207313
							0.232519	0.23567	0.119187	0.192836
							0.126522	0.107595	0.171242	0.202807
							0.131946	0.108041	0.132113	0.200892
							0.184841	0.13409	0.169382	0.297232
							0.155037	0.194499	0.190086	0.261545
							0.178528	0.107637	0.133261	0.205204
							0.201947	0.199297	0.208269	0.159677
							0.173466	0.171185	0.162792	0.202361
							0.126101	0.171592	0.169862	0.165816
							0.137344	0.107843	0.24537	0.162107
							0.146474	0.167709	0.174852	0.159444
							0.158105	0.108322	0.168952	0.196107
							0.139025	0.107611	0.136917	0.282386
							0.141536	0.107324	0.172116	0.200952
							0.17095	0.106248	0.168972	0.182601
							0.188631	0.123486	0.132168	0.209781
							0.153445	0.107015	0.200813	0.183913
							0.139311	0.170152	0.201737	0.185546
							0.181832	0.108162	0.205267	0.178142
							0.207328	0.17688	0.191472	0.206245
							0.191703	0.197141	0.206542	0.212868
							0.170403	0.109399	0.173365	0.197089
							0.143544	0.178831	0.146699	0.22668
							0.150231	0.187359	0.173095	0.17046
							0.180569	0.108384	0.19471	0.221746
							0.155018	0.182237	0.233206	0.134478
							0.163592	0.159047	0.160585	0.271855
							0.191362	0.162918	0.12932	0.198319
							0.171318	0.187108	0.148251	0.186501
							0.207422	0.194622	0.174542	0.168832
							0.169021	0.213831	0.162885	0.174306
							0.199401	0.171796	0.179277	0.166722
							0.154504	0.123692	0.203631	0.137024
							0.187193	0.209573	0.170462	0.136179
							0.125702	0.253341	0.169743	0.15416
							0.226489	0.106354	0.142105	0.137884
							0.202814	0.184706	0.198707	0.194814
							0.148489	0.212081	0.189616	0.139423
							0.126372	0.151871	0.25039	0.136792
							0.220033	0.212167	0.256395	0.132393
							0.154586	0.193402	0.241138	0.224748
							0.182097	0.169791	0.141017	0.228834
							0.165906	0.165222	0.182843	0.141451
							0.187371	0.12579	0.201558	0.146286
							0.145199	0.166543	0.182441	0.262085
							0.182132	0.185236	0.153496	0.199933
							0.178743	0.219104	0.185147	0.24768
							0.14591	0.180348	0.194384	0.216994
							0.163504	0.106425	0.217131	0.216116
							0.145067	0.222823	0.185769	0.220101
							0.144729	0.235744	0.200204	0.219293
							0.121826	0.170535	0.163875	0.224149
							0.175422	0.218017	0.178765	0.187011
							0.22162	0.206697	0.121571	0.246621
							0.199759	0.2081	0.170974	0.166241
							0.167989	0.152155	0.205387	0.193806
							0.144754	0.17758	0.181059	0.247096
							0.179476	0.183921	0.226789	0.148661
							0.147089	0.116	0.167231	0.210288
							0.181406	0.197249	0.151825	0.234364
							0.142888	0.112196	0.230883	0.128898
							0.217807	0.118589	0.160149	0.14784
							0.146764	0.126869	0.188377	0.350151
							0.117512	0.224001	0.199982	0.163269
							0.170609	0.113262	0.147815	0.29781
							0.137274	0.169105	0.191061	0.137367
							0.160014	0.179915	0.198039	0.218374
							0.147223	0.107936	0.220838	0.214681
							0.165381	0.195153	0.240797	0.20681
							0.157086	0.228409	0.275137	0.217545
							0.118483	0.134365	0.171193	0.15419
							0.11831	0.212796	0.199259	0.208939
							0.190643	0.214693	0.203769	0.234195
							0.218897	0.203762	0.290979	0.158213
							0.207449	0.108138	0.19342	0.202943
							0.16658	0.108622	0.307708	0.22081
							0.175188	0.109675	0.247176	0.24743
							0.165383	0.228499	0.161343	0.205995
							0.220068	0.125657	0.199463	0.129837
							0.151021	0.188118	0.23199	0.258658
							0.118877	0.110696	0.152902	0.226917
							0.143556	0.187856	0.267994	0.21835
							0.156136	0.211351	0.330215	0.210869
							0.11712	0.214761	0.368513	0.213217
							0.155732	0.166242	0.254423	0.204044
							0.118009	0.164773	0.136163	0.299495
							0.116876	0.171642	0.22192	0.167334
							0.125449	0.162493	0.163435	0.196659
							0.135255	0.200219		0.20166
							0.117711	0.18019		0.236482
							0.159675	0.1356		0.201848
							0.128846	0.108492		0.28993
							0.144155	0.16785		0.223402
							0.155373	0.201995		0.181189
							0.228283	0.172202		0.239317
							0.220947	0.138841		0.226769
							0.132703	0.175032		0.223635
							0.173354	0.112747		0.212724
							0.12159	0.189442		0.15962
							0.123983	0.123921		0.232501
							0.120047	0.114602		0.199647
							0.126563	0.238008		0.194194
							0.119608	0.190078		0.221325
							0.116492	0.106337		0.192166
							0.118541	0.109188		0.207877
							0.156735	0.106378		0.262622
							0.190916	0.174114		0.222307
							0.142358	0.226574		0.203656
							0.128258	0.199667		0.226048
							0.159665	0.108307		0.187261
							0.14251	0.105816		0.216735
							0.14942	0.108006		0.229346
							0.118802	0.107423		0.22411
							0.264592	0.107737		0.220741
							0.15952	0.180639		0.174968
							0.143122	0.116901		0.253012
							0.126424	0.175937		0.234005
							0.217265	0.120196		0.233166
							0.124595	0.109995		0.262725
							0.186758	0.128784		0.244064
							0.177276	0.106609		0.232508
							0.152432	0.11106		0.170472
							0.117562	0.109924		0.142349
							0.187379	0.143423		0.158749
							0.203659	0.199787		0.133825
							0.205768	0.167289		0.473201
							0.117242	0.121251		0.248248
							0.181086	0.189783		0.134099
							0.141966	0.107819		0.21347
							0.209618	0.106363		0.289918
							0.145216	0.135506		0.226098
							0.174086	0.189237		0.226111
							0.18512	0.163563		0.132685
							0.196018	0.208618		0.187626
							0.20411	0.177576		0.208805
							0.171392	0.199664		0.190752
							0.117615	0.163664		0.133401
							0.222748	0.199209		0.183935
							0.119776	0.161537		0.134535
							0.157447	0.191863		0.250338
							0.234231	0.133271		0.217929
							0.184492	0.107708		0.135288
							0.190446	0.230168		0.233599
							0.196825	0.199403		0.224478
							0.191459	0.160601		0.221527
							0.153594	0.188096		0.235217
							0.180776	0.219474		0.198862
							0.129063	0.169493		0.232304
							0.160476	0.118145		0.145939
							0.224293	0.166637		0.21249
							0.157057	0.129666		0.197661
							0.163765	0.126561		0.219469
							0.161335	0.114487		0.200884
							0.154257	0.149032		0.228557
							0.117182	0.178821		0.178014
							0.16718	0.14377		0.232029
							0.206768	0.119531		0.143737
							0.221134	0.163525		0.235858
							0.189563	0.188545		0.143487
							0.118816	0.129321		0.221539
							0.1895	0.106609		0.240617
							0.194234	0.130079		0.144918
							0.198832	0.170914		0.147043
							0.220622	0.175224		0.16985
							0.165653	0.153722		0.226693
							0.112476	0.134554		0.205533
							0.159855	0.149855		0.263934
							0.176291	0.10532		0.207053
							0.112107	0.106959		0.14453
							0.19785	0.174415		0.182021
							0.136754	0.150181		0.185397
							0.112599	0.105805		0.285099
							0.152101	0.170018		0.502884
							0.179538	0.159699		0.202281
							0.184235	0.156679		0.145975
							0.219678	0.14048		0.240975
							0.232055	0.107407		0.129425
							0.142478	0.136183		0.206873
							0.214193	0.139046		0.252191
							0.19158	0.10744		0.132621
							0.270518	0.163725		0.198872
							0.189062	0.124368		0.165909
							0.113159	0.159694		0.205545
							0.159768	0.106876		0.209525
							0.158362	0.153927		0.220649
							0.198336	0.154435		0.129315
							0.154358	0.154952		0.134924
							0.212989	0.113369		0.205817
							0.213198	0.157861		0.221625
							0.1567	0.329649		0.206364
							0.163998	0.403918		0.239477
							0.161813	0.337948		0.184235
							0.177557	0.165944		0.190507
							0.131121	0.301495		0.242044
							0.173066	0.279419		0.203679
							0.119958	0.283189		0.20466
							0.185315	0.334537		0.245765
							0.161304	0.315768		0.194043
							0.157819	0.316819		0.206641
							0.197635	0.269858		0.188818
							0.165295	0.302746		0.153963
							0.118254	0.267903		0.222539
							0.117716	0.278037		0.127729
							0.237186	0.308178		0.140255
							0.116968	0.317814		0.157791
							0.118162	0.181762		0.182924
							0.121926	0.293648		0.177768
							0.117301	0.324141		0.21067
							0.168599	0.450879		0.152878
							0.119935	0.265944		0.229119
							0.188622	0.304227		0.13786
							0.225815	0.332487		0.216034
							0.192361	0.233535		0.213589
							0.117916	0.187684		0.209974
							0.173559	0.156207		0.255222
							0.179463	0.261548		0.261733
							0.183816	0.158232		0.140874
							0.112002	0.184022		0.221213
							0.209075	0.15973		0.195919
							0.201472	0.353951		0.217465
							0.11765	0.271042		0.288736
							0.117691	0.278159		0.197668
							0.172956	0.340688		0.140719
							0.115815	0.366236		0.192559
							0.114464	0.15745		0.213412
							0.183907	0.308876		0.15
							0.117596	0.292667		0.139771
							0.115075	0.347117		0.188519
							0.18721	0.294676		0.19073
							0.161196	0.260296		0.202498
							0.186353	0.16189		0.243485
							0.113587	0.341952		0.146651
							0.112673	0.311873		0.202831
							0.166362	0.313567		0.146006
							0.113435	0.161309		0.2238
							0.112289	0.30503		0.141941
							0.210973	0.284405		0.218463
							0.114607	0.282173		0.216837
							0.117363	0.302944		0.233196
							0.115395	0.269283		0.148072
							0.159822	0.32332		0.20231
							0.122019	0.250823		0.198228
							0.180093	0.312754		0.233159
							0.306198	0.262771		0.198916
							0.120976	0.268579		0.237777
							0.18343	0.312929		0.136187
							0.221669	0.252611		0.22894
							0.215281	0.175768		0.233552
							0.113413	0.304321		0.141595
							0.202641	0.313802		0.181634
							0.22285	0.334951		0.258476
							0.191878	0.310952		0.273332
							0.180047	0.329276		0.211405
							0.202187	0.31401		0.219884
							0.179589	0.237361		0.206177
							0.125003	0.29044		0.254278
							0.184603	0.276437		0.208946
							0.11317	0.25235		0.199044
							0.184012	0.240635		0.141456
							0.196227	0.212738		0.136773
							0.165177	0.269498		0.22275
							0.196812	0.243233		0.209341
							0.190446	0.306772		0.196069
							0.112023	0.191196		0.231488
							0.197677	0.169979		0.224258
							0.295159	0.290252		0.141776
							0.112723	0.288862		0.191773
							0.113021	0.318048		0.233904
							0.177624	0.250626		0.206125
							0.120814	0.370176		0.232873
							0.113413	0.271058		0.165705
							0.126526	0.233572		0.200156
							0.170192	0.270808		0.204935
							0.174009	0.158587		0.194133
							0.193834	0.160556		0.176664
							0.114006	0.310952		0.255937
							0.235053	0.261804		0.177534
							0.205561	0.238058		0.223756
							0.177761	0.158661		0.213704
							0.243605	0.237034		0.196475
							0.188997	0.233256		0.206961
							0.152164	0.156683		0.164675
							0.201995	0.236757		0.225986
							0.186726	0.249689		0.200272
							0.208112	0.299948		0.204207
							0.214701	0.262269		0.226242
							0.205632	0.233317		0.220006
							0.246803	0.152177		0.239688
							0.190482	0.268756		0.188093
							0.11404	0.178882		0.142618
							0.164432	0.324027		0.144996
							0.19859	0.30605		0.206832
							0.186698	0.162804		0.212641
							0.205703	0.249475		0.201909
							0.112072	0.232293		0.143989
							0.199257	0.262377		0.248748
							0.208156	0.300856		0.225123
							0.157246	0.170379		0.228989
							0.19594	0.30907		0.216192
							0.208619	0.320235		0.182735
							0.173447	0.241942		0.198832
							0.152656	0.270388		0.143194
							0.209691	0.278798		0.135649
							0.14308	0.151637		0.146313
							0.207899	0.231633		0.204343
							0.168083	0.341585		0.25014
							0.205502	0.153528		0.196396
							0.21825	0.208669		0.144587
							0.157454	0.298515		0.201748
							0.197068	0.239084		0.240985
							0.186073	0.328228		0.233243
							0.145247	0.310927		0.237263
							0.177655	0.232917		0.216236
							0.206238	0.243059		0.135599
							0.164605	0.227154		0.239952
							0.155973	0.266367		0.218705
							0.188638	0.247251		0.251282
							0.176872	0.391788		0.220225
							0.173895	0.15407		0.227769
							0.240345	0.157754		0.136136
							0.112337	0.244464		0.26143
							0.195049	0.291601		0.225157
							0.200971	0.268665		0.215291
							0.210384	0.186587		0.228313
							0.112078	0.337669		0.255142
							0.184725	0.24109		0.224989
							0.211104	0.323147		0.197137
							0.164258	0.358241		0.186463
							0.161493	0.271913		0.233497
							0.155254	0.293188		0.14471
							0.110516	0.172877		0.149088
							0.307072	0.413581		0.145136
							0.158208	0.197667		0.144193
							0.160299	0.174256		0.145244
							0.193175	0.240529		0.195061
							0.165638	0.277718		0.144145
							0.216685	0.242681		0.190905
							0.111276	0.355809		0.216142
							0.214755	0.346794		0.2342
							0.11804	0.423281		0.132735
							0.110915	0.186882		0.212429
							0.118121	0.174714		0.213836
							0.223196	0.198238		0.155504
							0.177651	0.18678		0.220994
							0.17357	0.178085		0.208257
							0.111664	0.243619		0.145752
							0.221532	0.184571		0.21268
							0.201739	0.189291		0.14631
							0.250924	0.356529		0.228713
							0.493219	0.340806		0.209492
							0.154376	0.340565		0.164406
							0.162697	0.152741		0.147707
							0.111427	0.205661		0.229144
							0.169301	0.184194		0.188854
							0.235873	0.324502		0.213385
							0.190881	0.376674		0.144867
							0.113298	0.340334		0.145481
							0.120133	0.214775		0.269253
							0.165637	0.460527		0.148055
							0.114281	0.277889		0.209306
							0.215795	0.156142		0.199896
							0.17014	0.236269		0.142485
							0.162485	0.164517		0.188179
							0.175285	0.353547		0.232031
							0.119257	0.308472		0.206854
							0.186203	0.23113		0.195804
							0.180796	0.287715		0.208062
							0.259551	0.317739		0.284128
							0.266083	0.32371		0.230697
							0.16679	0.191568		0.214825
							0.193972	0.221269		0.194152
							0.195325	0.293515		0.144466
							0.14308	0.511561		0.240235
							0.182772	0.285147		0.229872
							0.193284	0.355691		0.236003
							0.153709	0.334467		0.196393
							0.11598	0.28429		0.211236
							0.143218	0.183574		0.204056
							0.167166	0.418648		0.247066
							0.181218	0.325145		0.193912
							0.177555	0.165381		0.233234
							0.113216	0.25503		0.252638
							0.15498	0.2659		0.209057
							0.117706	0.346851		0.239205
							0.218701	0.349925		0.245662
							0.200628	0.276048		0.133204
							0.194551	0.176037		0.259108
							0.148118	0.373458		0.22422
							0.186435	0.374944		0.239461
							0.163611	0.263463		0.22287
							0.149055	0.293821		0.200211
							0.147343	0.311789		0.221891
							0.188022	0.285032		0.211673
							0.151397	0.164702		0.218936
							0.159466	0.163654		0.208835
							0.15662	0.324536		0.213547
							0.121958	0.168931		0.13802
							0.176097	0.256103		0.238295
							0.218924	0.28792		0.236438
							0.15212	0.238055		0.252055
							0.250313	0.163326		0.204392
							0.20701	0.155507		0.205207
							0.172816	0.221769		0.208157
							0.164829	0.21523		0.247312
							0.147179	0.450537		0.22059
							0.21492	0.31153		0.232701
							0.184726	0.222189		0.297201
							0.164847	0.241116		0.223375
							0.165018	0.300283		0.237736
							0.154108	0.287219		0.201473
							0.118432	0.248169		0.143446
							0.193343	0.234911		0.209172
							0.155295	0.225601		0.221167
							0.195693			0.23894
							0.199535			0.205565
							0.170119			0.208465
							0.116849			0.207734
							0.191844			0.157611
							0.158939			0.185674
							0.188913			0.142477
							0.116331			0.243072
							0.168519			0.186174
							0.136832			0.213803
							0.179495			0.233497
							0.151453			0.145335
							0.147827			0.191707
							0.149877			0.210497
							0.182415			0.248494
							0.169898			0.147236
							0.173977			0.142088
							0.147054			0.180827
							0.182361			0.143705
							0.147199			0.143689
							0.159697			0.219783
							0.169554			0.202385
							0.174278			0.217003
							0.125857			0.200403
							0.157947			0.17871
							0.156653			0.202177
							0.18188			0.183652
							0.154341			0.202428
							0.118604			0.142377
							0.170081			0.217331
							0.161884			0.24251
							0.201561			0.143887
							0.211954			0.226621
							0.176356			0.182674
							0.182545			0.196405
							0.164207			0.205522
							0.162594			0.16799
							0.162607			0.201525
							0.18736			0.19436
							0.138647			0.213849
							0.136949			0.143618
							0.190795			0.145291
							0.164158			0.227553
							0.18901			0.20397
							0.139514			0.234336
							0.165566			0.279642
							0.120029			0.243691
							0.180899			0.196172
							0.118446			0.207502
							0.15811			0.220208
							0.201758			0.264597
							0.179426			0.243567
							0.161832			0.141128
							0.171991			0.207598
							0.190034			0.186389
							0.117018			0.220359
							0.172448			0.25894
							0.156465			0.213948
							0.164053			0.20776
							0.178705			0.14436
							0.224524			0.142015
							0.21125			0.257801
							0.121378			0.14656
							0.183998			0.208952
							0.167235			0.221182
							0.184545			0.197366
							0.170388			0.223375
							0.112994			0.141993
							0.177466			0.141304
							0.213738			0.136794
							0.197601			0.197679
							0.129271			0.183725
							0.16374			0.145184
							0.157961			0.239601
							0.174409			0.243091
							0.185177			0.144171
							0.177607			0.247137
							0.17185			0.169209
							0.121599			0.141047
							0.180076			0.248415
							0.164996			0.239197
							0.164175			0.222535
							0.111721			0.253873
							0.170837			0.195433
							0.175183			0.195631
							0.180045			0.225816
							0.202847			0.240257
							0.172665			0.201897
							0.177732			0.220858
							0.174557			0.174512
							0.122258			0.185405
							0.197632			0.179894
							0.142793			0.196546
							0.182976			0.167194
							0.156641			0.230523
							0.160357			0.230872
							0.178596			0.172909
							0.16965			0.258276
							0.195614			0.21965
							0.179652			0.287552
							0.229757			0.142895
							0.233262			0.185426
							0.162227			0.267888
							0.254131			0.215807
							0.154337			0.217953
							0.146452			0.20265
							0.185927			0.140576
							0.161291			0.139509
							0.177519			0.168397
							0.203694			0.289698
							0.180632			0.224382
							0.117473			0.227782
							0.16206			0.139749
							0.174577			0.141261
							0.188111			0.167046
							0.18472			0.243727
							0.1757			0.140173
							0.180907			0.172769
							0.156568			0.307741
							0.156911			0.182094
							0.174458			0.138658
							0.197924			0.163304
							0.159783			0.226226
							0.201199			0.254092
							0.17801			0.178326
							0.176117			0.217334
							0.16141			0.139864
							0.191939			0.209941
							0.111665			0.214239
							0.11451			0.250727
							0.114639			0.208174
							0.115823			0.195207
							0.193187			0.13947
							0.238177			0.139729
							0.181936			0.142623
							0.302851			0.218597
							0.177507			0.185034
							0.155417			0.154265
							0.221427			0.200538
										0.140819
										0.176022
										0.139589
										0.139689
										0.145115
										0.179947
										0.212347
										0.224153
										0.141749
										0.138214
										0.142628
										0.24702
										0.245302
										0.177198
										0.24602
										0.221777
										0.235858
										0.16322
										0.142642
										0.139354
										0.202056
										0.207439
										0.167559
										0.169872
										0.209192
										0.194878
										0.145711
										0.21941
										0.211727
										0.144202
										0.191613
										0.138511
										0.134672
										0.163416
										0.134849
										0.156019
										0.188903
										0.134749
										0.193162
										0.141764
										0.15611
										0.269532
										0.323242
										0.142937
										0.158415
										0.347457
										0.231255
										0.181424
										0.152835
										0.143824
										0.151698
										0.203104
										0.152561
										0.226632
										0.215184
										0.335327
										0.133927
										0.26645
										0.219729
										0.165573
										0.155848
										0.171944
										0.156845
										0.212945
										0.211347
										0.173399
										0.412032
										0.281064
										0.304329
										0.180497
										0.239075
										0.266862
										0.133518
										0.287582
										0.297868
										0.259687
										0.302805
										0.164338
										0.528447
										0.152675
										0.179546
										0.231058
										0.240294
										0.333476
										0.313262
										0.306644
										0.277744
										0.35752
										0.133502
										0.37862
										0.131304
										0.227104
										0.334551
										0.253708
										0.166523
										0.274
										0.224987
										0.199768
										0.317181
										0.13007
										0.352872
										0.238973
										0.193185
										0.213521
										0.249459
										0.270738
										0.238674
										0.15617
										0.325077
										0.2651
										0.271915
										0.335227
										0.350646
										0.245943
										0.360852
										0.259086
										0.221134
										0.137512
										0.316047
										0.136235
										0.299201
										0.311621
										0.22954
										0.19223
										0.199652
										0.199153
										0.261125
										0.172245
										0.186077
										0.207724
										0.230375
										0.196717
										0.233044
										0.214184
										0.213956
										0.132652
										0.15551
										0.213117
										0.324191
										0.136934
										0.230873
										0.194928
										0.151423
										0.341517
										0.176502
										0.260292
										0.199553
										0.19033
										0.137192
										0.145073
										0.166045
										0.130141
										0.310551
										0.12659
										0.209797
										0.205558
										0.193068
										0.209075
										0.275612
										0.184253
										0.127549
										0.227058
										0.124428
										0.183371
										0.220337
										0.152825
										0.197133
										0.13918
										0.179452
										0.214491
										0.17433
										0.14833
										0.174668
										0.275528
										0.17889
										0.167941
										0.125923
										0.237554
										0.151057
										0.170059
										0.126981
										0.235649
										0.257445
										0.184114
										0.158615
										0.178065
										0.193588
										0.138426
										0.12993
										0.172528
										0.263887
										0.166323
										0.172939
										0.163089
										0.184422
										0.147019
										0.169051
										0.173201
										0.166158
										0.152502
										0.22932
										0.139603
										0.197796
										0.22525
										0.192854
										0.155786
										0.206882
										0.177917
										0.203542
										0.129453
										0.175637
										0.285633
										0.148812
										0.149924
										0.18978
										0.173095
										0.209849
										0.222734
										0.240566
										0.274479
										0.128702
										0.162329
										0.289454
										0.180357
										0.178385
										0.141082
										0.254614
										0.15996
										0.196195
										0.20646
										0.167852
										0.169031
										0.195429
										0.191293
										0.18676
										0.182935
										0.17852
										0.16702
										0.175579
										0.178065
										0.171216
										0.305743
										0.163822
										0.183288
										0.132595
										0.179782
										0.17737
										0.159733
										0.174493
										0.266875
										0.15273
										0.148371
										0.184784
										0.242619
										0.224948
										0.196038
										0.202877
										0.210712
										0.202953
										0.154985
										0.2619
										0.175436
										0.210569
										0.145304
										0.233929
										0.34087
										0.235996
										0.188643
										0.258708
										0.143057
										0.173568
										0.266793
										0.238426
										0.163953
										0.172424
										0.167567
										0.197144
										0.183789
										0.178908
										0.182072
										0.264369
										0.185214
										0.230292
										0.161165
										0.165191
										0.283075
										0.215173
										0.216272
										0.223
										0.169554
										0.286484
										0.28661
										0.139917
										0.247733
										0.178763
										0.177291
										0.22549
										0.196033
										0.229577
										0.188415
										0.1901
										0.227068
										0.229211
										0.192255
										0.141921
										0.154387
										0.166796
										0.141545
										0.154788

## Sheet: ExtDataFig9c
CTRL	IFNy 50 ng/mL	Control + TBHP	IFNy 50 ng/mL + TBHP
0.0414466	0.0548308	0.0951489	0.0411865
0.0410895	0.0630532	0.0414174	0.0530787
0.047495	0.097002	0.0449356	0.0461429
0.0638704	0.0867775	0.0521367	0.0352807
0.0559009	0.078106	0.0478193	0.0341894
0.0472311	0.0784347	0.0930646	0.0604039
0.0502513	0.0475071	0.0598622	0.0503062
0.0430563	0.0498102	0.0428921	0.0494459
0.0465411	0.058615	0.0480876	0.0419862
0.0495327	0.0600197	0.0450096	0.090594
0.0430851	0.0571101	0.0489694	0.0556275
0.0726193	0.0720313	0.0430633	0.080728
0.0528881	0.0514324	0.0443202	0.0451209
0.0458031	0.0745109	0.0451609	0.0819174
0.0740178	0.07931	0.0528783	0.0660748
0.0678548	0.0783939	0.0727478	0.0751972
0.0464275	0.0830153	0.0499776	0.0420668
0.0475177	0.0644515	0.0650585	0.051196
0.0450315	0.0487165	0.0884257	0.040854
0.0516235	0.0527848	0.0658342	0.0439445
0.0412113	0.0683012	0.0489733	0.115315
0.0816375	0.0600596	0.100504	0.0938855
0.0423629	0.0514426	0.0616492	0.0418169
0.0453807	0.054583	0.0544408	0.0465692
0.0646229	0.0522803	0.0522243	0.0463993
0.06358	0.0598459	0.0876652	0.0804522
0.0366549	0.0787547	0.0406237	0.0493538
0.0521075	0.0456249	0.042099	0.0476044
0.0792423	0.0509167	0.0544157	0.0742648
0.0531183	0.0459057	0.0598578	0.0429135
0.0714744	0.044427	0.057458	0.0743207
0.0551438	0.0910153	0.0496494	0.0918587
0.046768	0.0372768	0.104394	0.0833321
0.0743425	0.0921442	0.0475457	0.0458243
0.0420096	0.0592922	0.0927182	0.0868886
0.0396756	0.0525207	0.0496139	0.0637971
0.07997	0.0436818	0.0470439	0.0747345
0.0550853	0.0570996	0.0527888	0.041851
0.0481675	0.0405456	0.0490279	0.048169
0.078264	0.0633721	0.0548013	0.0721389
0.0460083	0.044296	0.0619023	0.0510065
0.0661906	0.0676386	0.0522159	0.0529772
0.0682155	0.0517203	0.100493	0.0443355
0.0479633	0.038011	0.0752581	0.0562856
0.0718771	0.0527803	0.10897	0.072878
0.0687959	0.0434631	0.0712518	0.0871567
0.0618146	0.0771387	0.0476068	0.0428075
0.042339	0.044087	0.0555525	0.0486435
0.0647052	0.0495335	0.0639431	0.0931718
0.0607172	0.109117	0.0479199	0.0734694
0.0595813	0.0784675	0.0544833	0.0845817
0.0701505	0.0459194	0.0619762	0.0982984
0.0870542	0.0456674	0.0489646	0.0432915
0.0620807	0.0525566	0.0772457	0.0467704
0.0487649	0.0729362	0.0508533	0.0787531
0.065336	0.049665	0.0408105	0.060318
0.0687345	0.0462116	0.0639136	0.0544157
0.039564	0.0560251	0.0822859	0.0497255
0.0753424	0.0911278	0.0571594	0.0546961
0.0440287	0.0458157	0.0636909	0.0752832
0.0397531	0.0617829	0.0978804	0.0469074
0.0494601	0.0607374	0.0955383	0.0521984
0.0579052	0.0464715	0.103863	0.0553948
0.0466338	0.0548554	0.049801	0.0416125
0.0510599	0.0732562	0.0418773	0.0864282
0.0501404	0.0736186	0.0473231	0.0477607
0.0391606	0.055395	0.0754382	0.0503433
0.0511937	0.0510802	0.0790174	0.0890578
0.0604789	0.0518713	0.0475861	0.0478064
0.0560813	0.0837338	0.047224	0.0524281
0.0568834	0.0443688	0.0929982	0.0520679
0.0449227	0.0810312	0.0879858	0.0538855
0.0514641	0.0537435	0.0449581	0.0777658
0.044424	0.0525668	0.0619886	0.0901052
0.0591494	0.0563805	0.0491782	0.0651153
0.0599712	0.0498517	0.0436192	0.0413589
0.0712776	0.0737304	0.0402361	0.111879
0.0551625	0.0620726	0.0438433	0.0398702
0.0520921	0.0563817	0.0570027	0.0455213
0.0449143	0.0601622	0.05789	0.0467893
0.040599	0.055761	0.0856929	0.050167
0.0390199	0.066317	0.035112	0.0662513
0.0430496	0.0765646	0.078687	0.0498617
0.0514084	0.0672479	0.0443925	0.0365907
0.0601573	0.0538193	0.0736583	0.0593458
0.061033	0.0498808	0.101199	0.0824853
0.0642365	0.0652797	0.0897841	0.0448327
0.0529906	0.0786962	0.0709934	0.0764396
0.0726112	0.0704677	0.0383346	0.0416527
0.0517018	0.0450885	0.0584578	0.0890415
0.0830489	0.0423266	0.0425879	0.0417706
0.043649	0.0591948	0.0480452	0.0509225
0.0753202	0.0490656	0.0734992	0.0748746
0.0636971	0.0550857	0.0563752	0.0901456
0.0515265	0.0575609	0.0466065	0.0900174
0.063753	0.0511856	0.0454373	0.0982249
0.0598811	0.0775601	0.0555399	0.0892459
0.074263	0.0831074	0.0480868	0.0872552
0.0651917	0.0606023	0.0420823	0.0571962
0.076366	0.0508736	0.0370149	0.0441899
0.0509768	0.0463641	0.0386043	0.0533336
0.0451429	0.0598643	0.0624785	0.0729898
0.0623639	0.0430163	0.0565491	0.045878
0.0492943	0.0483465	0.0506505	0.0516188
0.0658502	0.0830681	0.0554035	0.0444131
0.0709481	0.0898836	0.0666439	0.0749731
0.0543751	0.0460778	0.0455535	0.0488586
0.0522125	0.0516985	0.0703091	0.0548486
0.0501153	0.0887944	0.0565186	0.0601716
0.0439603	0.0673153	0.0481476	0.0770831
0.0569995	0.0901862	0.0454097	0.0483317
0.0579741	0.0527117	0.0484131	0.0416052
0.0434616	0.0647457	0.0425229	0.0738128
0.0716432	0.0598893	0.0678781	0.0746278
0.0483186	0.0638426	0.0979195	0.0931894
0.0522543	0.0552609	0.0442141	0.0905717
0.0542516	0.0969778	0.0437719	0.0521346
0.0463215	0.0796814	0.0391194	0.0775616
0.0720076	0.0495037	0.0435455	0.0521521
0.0467312	0.0841015	0.0430163	0.0498891
0.0700276	0.0859065	0.0316973	0.0396214
0.0699452	0.0826576	0.0427222	0.0990917
0.0493139	0.05363	0.0403671	0.0474644
0.0903587	0.0752459	0.0458654	0.0424999
0.0522696	0.0505086	0.104939	0.0402766
0.072581	0.0706618	0.0518329	0.0386777
0.0514419	0.0450539	0.0419326	0.0469701
0.0425609	0.082952	0.0956363	0.0432438
0.0632783	0.0461799	0.089216	0.0406859
0.065929	0.0568607	0.060244	0.0400178
0.0745523	0.0544512	0.0432961	0.0465879
0.058876	0.0594575	0.0444763	0.0428868
0.0479247	0.0592086	0.0902906	0.0439007
0.0635526	0.0516029	0.0390537	0.0450769
0.0529178	0.043408	0.0427165	0.0702764
0.0506454	0.0756494	0.0429191	0.0956876
0.0507166	0.0500806	0.072111	0.0405137
0.0542017	0.0800877	0.0428833	0.0705361
0.054192	0.0400915	0.0755015	0.0443856
0.0481238	0.0384779	0.0404153	0.0538778
0.051335	0.080216	0.0412754	0.0399424
0.068505	0.0500028	0.0403676	0.0390731
0.051992	0.0571256	0.045602	0.0824889
0.0519433	0.0996839	0.0500829	0.0908061
0.0753299	0.102254	0.060511	0.0426567
0.0450463	0.0563687	0.0702046	0.0879429
0.0795703	0.0541564	0.0537544	0.050477
0.0684123	0.048647	0.0675778	0.0515011
0.0825073	0.0585646	0.0951714	0.0582097
0.0731581	0.037298	0.0480126	0.0846901
0.048874	0.0521805	0.082078	0.0532834
0.0530543	0.0513147	0.0464942	0.0957329
0.0474734	0.0895243	0.0470416	0.0995328
0.0704831	0.0510831	0.0395165	0.0332954
0.0731049	0.0681202	0.0455931	0.0695128
0.0435123	0.058686	0.0423685	0.0340636
0.0744487	0.0974023	0.0790929	0.0398332
0.0495166	0.0668185	0.0474047	0.036671
0.0459608	0.0575381	0.0644042	0.0445887
0.0454497	0.0526953	0.0352145	0.0724483
0.0707847	0.0498296	0.0431288	0.0795506
0.0430991	0.0477713	0.0463113	0.0441393
0.0463129	0.04734	0.0479559	0.0582128
0.0459955	0.0465752	0.039657	0.0415633
0.0688577	0.0557935	0.0437338	0.0641817
0.0478627	0.04962	0.0369234	0.0441672
0.0466258	0.0574	0.0608356	0.0683432
0.0733973	0.0693392	0.0399336	0.0476842
0.0484742	0.0606907	0.0454213	0.0520623
0.0460965	0.0723886	0.0405874	0.07261
0.0533094	0.0802902	0.0359494	0.0479088
0.0779784	0.0543486	0.0414516	0.0913241
0.0785537	0.0405961	0.0445036	0.0422881
0.0469335	0.0507493	0.0286243	0.0757722
0.0441638	0.0849706	0.0412098	0.0476885
0.0505387	0.0586788	0.0515706	0.0351277
0.0513171	0.064322	0.0938201	0.0988191
0.0712294	0.0766383	0.0416177	0.0645127
0.0528696	0.0708592	0.0423116	0.0568218
0.0532949	0.0563859	0.0576344	0.0777063
0.0862574	0.0516506	0.0356398	0.0414122
0.0469627	0.0459008	0.0634443	0.064162
0.0487128	0.049244	0.0346787	0.0744142
0.0634287	0.0558965	0.0519395	0.0752408
0.0420261	0.0536554	0.0499517	0.0475956
0.043618	0.0481573	0.0422428	0.0442316
0.0697601	0.0478452	0.0487886	0.0314044
0.0446894	0.0523692	0.0440898	0.0553198
0.0472794	0.0907264	0.0480034	0.0580666
0.0593764	0.0879389	0.0388143	0.0684898
0.0333935	0.0516714	0.0861941	0.0331463
0.0440041	0.0444638	0.0395005	0.0637269
0.0457943	0.0908139	0.0418514	0.094032
0.0356045	0.0540389	0.0681024	0.0694448
0.064921	0.0587094	0.0417867	0.0405915
0.0511734	0.0496129	0.0433399	0.049692
0.0551972	0.079668	0.0435654	0.077168
0.0556062	0.0489914	0.0700253	0.0463459
0.0430878	0.0540083	0.0941912	0.0359654
0.0689323	0.0796173	0.0432183	0.0473319
0.0452407	0.03978	0.0409167	0.0863593
0.044156	0.0468692	0.0572344	0.0546132
0.0574257	0.0491669	0.0421003	0.0526958
0.0808303	0.0475894	0.0383487	0.07154
0.0748311	0.094561	0.0420196	0.0511457
0.0528441	0.0587727	0.061158	0.0667184
0.0453664	0.0524181	0.050268	0.0607081
0.0433999	0.0560229	0.0477129	0.0420857
0.0462502	0.0905275	0.0404214	0.0691568
0.0352912	0.0454159	0.038914	0.0415018
0.0407034	0.0736394	0.0421763	0.0431525
0.040579	0.0973593	0.041987	0.0574073
0.042013	0.0819393	0.0560202	0.0485355
0.0316729	0.0942511	0.0930965	0.0422641
0.0487766	0.0710813	0.0600563	0.0789084
0.0507118	0.0652498	0.0428307	0.0409899
0.0723606	0.0541505	0.0459944	0.0463916
0.041428	0.0408031	0.0709925	0.0487391
0.0471201	0.0398449	0.082166	0.0703509
0.0469262	0.0835309	0.057726	0.0692454
0.0547236	0.0872067	0.0448751	0.0819016
0.0512889	0.0863454	0.0400955	0.0839383
0.0469231	0.035438	0.0436322	0.0601785
0.0447675	0.0355016	0.0511771	0.0607291
0.0486853	0.0345718	0.0514186	0.0446897
0.0660504	0.0822101	0.0398681	0.0651243
0.0518902	0.0753949	0.0866377	0.0558874
0.0753155	0.0365308	0.0551047	0.0759375
0.0459758	0.0380683	0.068393	0.0484967
0.0452222	0.0392934	0.0559408	0.0701707
0.0534015	0.0387279	0.0469988	0.0530569
0.0519514	0.0356663	0.0436431	0.0828529
0.0505712	0.0466951	0.0416157	0.0672042
0.050398	0.05713	0.0404399	0.0722195
0.0457028	0.0289721	0.0783282	0.0380706
0.0459454	0.0481004	0.069409	0.0536609
0.0589895	0.0426714	0.0416723	0.0757564
0.067803	0.0435729	0.0522263	0.0648337
0.0397767	0.090822	0.0495013	0.0701635
0.0812033	0.0409885	0.0495447	0.0707994
0.0414333	0.0480085	0.0474499	0.0708013
0.0466697	0.0414753	0.0429765	0.0654563
0.0429403	0.0477716	0.0501007	0.0708499
0.0466062	0.0476182	0.0800252	0.04908
0.0351806	0.0637175	0.0447349	0.0443793
0.0313836	0.0476036	0.0396899	0.0745567
0.0696142	0.0467193	0.0302116	0.0690498
0.0504675	0.0457121	0.0492189	0.0505528
0.0539803	0.0716413	0.0739887	0.071151
0.0519251	0.0354409	0.0578851	0.0428023
0.0468425	0.0427586	0.0727486	0.0422432
0.0537971	0.0355977	0.0354733	0.0518277
0.0537093	0.0367627	0.0982389	0.0540118
0.0431499	0.0430462	0.032491	0.0416234
0.0440743	0.037541	0.0488309	0.0637762
0.0480697	0.0575735	0.0398832	0.0392458
0.04187	0.0408569	0.0361486	0.0508403
0.0458833	0.0313067	0.0897278	0.0312404
0.0826872	0.0404953	0.0402728	0.0365049
0.0348446	0.0572343	0.087714	0.0744274
0.0745805	0.0703011	0.0472559	0.0750389
0.0739721	0.0807858	0.0499449	0.0699551
0.0521164	0.0418237	0.0831042	0.0848514
0.0771701	0.053194	0.0615624	0.0763402
0.0496054	0.0342963	0.0708714	0.0406149
0.0519841	0.042159	0.0460733	0.0381176
0.0673408	0.0384823	0.0393298	0.0733499
0.0679058	0.0633039	0.0508237	0.0620596
0.0613018	0.0640546	0.0402608	0.0434476
0.061373	0.0679932	0.0399186	0.0607651
0.0749787	0.0277223	0.0433648	0.0769101
0.0748034	0.0393089	0.0691231	0.0404436
0.0463698	0.0441142	0.0578523	0.0400205
0.0425542	0.0426486	0.0513196	0.0472586
0.0601801	0.064231	0.051353	0.0441167
0.0821531	0.0664572	0.0398847	0.0376942
0.0499401	0.0431522	0.0526799	0.0787852
0.037779	0.0439398	0.0404448	0.0816913
0.0378675	0.0378175	0.0417143	0.0648516
0.0480261	0.035123	0.0375349	0.0750539
0.0469824	0.0812795	0.0406815	0.06603
0.0307081	0.070275	0.0380877	0.0412072
0.0317249	0.0381102	0.0601247	0.0503135
0.0418833	0.0320378	0.0356587	0.0423993
0.0576195	0.0400986	0.0393084	0.0728379
0.0392295	0.0329909	0.0345872	0.0414349
0.0384039	0.0445114	0.0567841	0.0588654
0.0526409	0.0452411	0.028382	0.0330168
0.0351225	0.0436534	0.0816757	0.0491422
0.0525488	0.0397299	0.0473976	0.043688
0.033613	0.043619	0.037525	0.0506693
0.0407546	0.0411096	0.0481605	0.0554933
0.0530686	0.0546804	0.0635455	0.0704228
0.0396812	0.0585759	0.0311503	0.0554558
0.0399759	0.0385433	0.0727299	0.049764
0.043744	0.0518363	0.0383706	0.0561692
0.0330432	0.0456501	0.0683215	0.0844334
0.05913	0.0389378	0.0732053	0.0612035
0.0578487	0.0382257	0.0514817	0.061568
0.0268795	0.0588523	0.0507326	0.0427795
0.0281124	0.0421892	0.0343031	0.069528
0.0339001	0.0484211	0.0301192	0.0409015
0.0380356	0.0432131	0.0461084	0.0432502
0.0451081	0.0719156	0.0567909	0.0543373
0.0258843	0.0386499	0.0566853	0.0415543
0.0309373	0.062413	0.0521013	0.0669817
0.0413686	0.054927	0.0403469	0.0426555
0.0654927	0.0352024	0.0449162	0.0698978
0.0385923	0.0511553	0.0732226	0.0462722
0.0419703	0.06672	0.0373645	0.0389223
0.062876	0.0283782	0.0574938	0.0361379
0.0466185	0.0402264	0.0383322	0.0630649
0.0409437	0.0340529	0.0693254	0.0614737
0.0642462	0.0960438	0.0571318	0.0719425
0.0420847	0.112462	0.0349583	0.0455784
0.036431	0.0583705	0.0471376	0.0844673
0.0530955	0.0565164	0.0647455	0.068464
0.0426137	0.0979436	0.0386447	0.0585627
0.0380553	0.0643428	0.0550191	0.0622848
0.0458719	0.0903617	0.0373587	0.0432477
0.0367532	0.0892309	0.0387047	0.067015
0.0442523	0.1059	0.045802	0.0427261
0.0470919	0.064252	0.0657843	0.0382041
0.0471665	0.0498995	0.0350224	0.0422357
0.0539933	0.0515082	0.0447502	0.0409698
0.0396099	0.0733221	0.0579004	0.0374606
0.0590946	0.0576374	0.0450074	0.0424272
0.0522717	0.0804521	0.0430084	0.0411538
0.0395014	0.0628886	0.0399941	0.0464931
0.0407491	0.0881607	0.054087	0.0757747
0.0473627	0.0751107	0.0503856	0.0475452
0.0635911	0.092641	0.0393637	0.0577753
0.0423116	0.0503847	0.0399023	0.0679349
0.0500408	0.0909629	0.0569576	0.0378359
0.0435342	0.0437693	0.0379042	0.0521191
0.0349698	0.04883	0.0264734	0.0370422
0.0484639	0.0550205	0.0532239	0.0586387
0.0434302	0.0551446	0.0366947	0.037865
0.0382743	0.078469	0.0613973	0.0622666
0.0335879	0.0801215	0.0542363	0.0433358
0.0582046	0.0581875	0.0280061	0.0517984
0.0391984	0.0847708	0.034991	0.0337106
0.061972	0.0821639	0.0677137	0.0403395
0.0372437	0.0824648	0.0405589	0.035413
0.0467783	0.073258	0.0363414	0.0424821
0.0239328	0.0649881	0.0370683	0.0360661
0.0850877	0.0671727	0.0572223	0.0399798
0.0556774	0.0865098	0.0457422	0.0543093
0.094936	0.050708	0.0412804	0.039804
0.052208	0.0584193	0.0399003	0.0524135
0.0719803	0.0511032	0.0611543	0.0446117
0.109284	0.0471467	0.0501808	0.0613349
0.0508692	0.0537946	0.0453648	0.0390666
0.0443587	0.0726198	0.0531952	0.0625454
0.0622747	0.076521	0.0441112	0.0798448
0.101389	0.0930744	0.0456609	0.0418738
0.100705	0.0469305	0.0627774	0.036653
0.0515313	0.0481695	0.0606769	0.0678631
0.056241	0.0460062	0.0397064	0.0418119
0.0871611	0.0541526	0.0395448	0.118141
0.0523358	0.0471508	0.0662209	0.0782378
0.102218	0.0475591	0.0409949	0.108934
0.0594278	0.0541222	0.0553386	0.0786958
0.0483777	0.0573594	0.0396758	0.0957606
0.0600005	0.04744	0.042523	0.0829903
0.0460403	0.0566801	0.0770645	0.0520454
0.0432576	0.0640101	0.0395548	0.0499387
0.05427	0.0494767	0.0453654	0.0485201
0.0787382	0.0371859	0.0721953	0.0978877
0.0676435	0.0939853	0.0459746	0.0595947
0.0887413	0.0624462	0.0538158	0.0541157
0.0490465	0.0844279	0.0578524	0.0649479
0.0866812	0.0573588	0.0479727	0.0679608
0.0543814	0.0766409	0.0377512	0.0826587
0.0536113	0.0451648	0.0356091	0.0472045
0.100779	0.137941	0.0329004	0.0813206
0.111158	0.0939248	0.0350356	0.0634609
0.0530889	0.0843854	0.0420621	0.0615472
0.0968533	0.110245	0.0561668	0.054222
0.0847539	0.0940924	0.0566325	0.0611288
0.0795506	0.0710196	0.0560072	0.101052
0.0575724	0.0530347	0.041439	0.0461136
0.078693	0.0565732	0.0616675	0.102059
0.0887473	0.0632271	0.038016	0.0996947
0.0518406	0.0444648	0.051091	0.0544076
0.0899995	0.0445849	0.0414533	0.112972
0.0506488	0.0724385	0.040092	0.0897663
0.0425534	0.058997	0.054759	0.0924654
0.0502526	0.0493733	0.0589723	0.0890897
0.0856976	0.0538905	0.0561447	0.0553099
0.0895463	0.060797	0.0367237	0.056493
0.0474943	0.0403846	0.0334099	0.0855134
0.107191	0.0489568	0.038875	0.103299
0.0627431	0.0861847	0.0673019	0.0661357
0.0950566	0.101271	0.0550076	0.0396494
0.0479388	0.0542584	0.0595954	0.0981786
0.0879021	0.0473898	0.0529284	0.065224
0.0451692	0.0534347	0.0354055	0.0502233
0.0527031	0.0690685	0.0329945	0.0510151
0.0608453	0.0503555	0.0380384	0.0482394
0.0456313	0.0822663	0.0643245	0.0618829
0.0485367	0.051167	0.0416719	0.0852141
0.0421816	0.0476737	0.0625167	0.0659265
0.0683949	0.0511468	0.0541491	0.095801
0.0514484	0.0806912	0.0357598	0.0532288
0.0378118	0.0491681	0.0345299	0.0458338
0.0707933	0.0529957	0.0488477	0.0920492
0.0829369	0.0669319	0.0419489	0.0597409
0.035867	0.0659424	0.0538992	0.0641658
0.0626502	0.0767741	0.0332132	0.0499048
0.0422643	0.0487444	0.0289057	0.0916289
0.0551253	0.065929	0.0825965	0.0777223
0.0517112	0.0475492	0.0533215	0.0859599
0.0422126	0.0593845	0.0433709	0.0879733
0.0988188	0.0468296	0.0413986	0.0866716
0.0545383	0.0861131	0.0440933	0.0865272
0.0455563	0.0367092	0.0829297	0.0844266
0.0920861	0.0703646	0.0697921	0.0462145
0.0829235	0.0819585	0.0438269	0.0951269
0.0852526	0.0401473	0.071569	0.0512508
0.0555701	0.040526	0.0870205	0.0673434
0.0428427	0.0703349	0.0407879	0.0900542
0.117034	0.0871678	0.0798792	0.0524103
0.0576767	0.0703434	0.0585396	0.0499226
0.0553094	0.0941977	0.0768561	0.0954071
0.0527314	0.0686546	0.0807822	0.0599983
0.0516083	0.0410911	0.0836299	0.0981436
0.0590071	0.0953034	0.0804394	0.0881695
0.055386	0.0860603	0.0732184	0.098434
0.0929592	0.0404621	0.0822548	0.102639
0.0530057	0.0793773	0.081426	0.0923261
0.10004	0.0538507	0.0765747	0.0546076
0.0498594	0.0589696	0.0771997	0.075204
0.100733	0.0774995	0.0493364	0.0631974
0.0516415	0.0846608	0.0719615	0.0585752
0.1028	0.0558043	0.0478717	0.0769018
0.0600977	0.090955	0.0684678	0.050047
0.0960018	0.08265	0.0763902	0.0608969
0.0508527	0.0503913	0.0394386	0.0462832
0.0481889	0.0834114	0.0407269	0.0521821
0.102154	0.0511525	0.0442415	0.0518205
0.060318	0.102163	0.0737038	0.0564326
0.0533847	0.0845316	0.0455213	0.0566709
0.110301	0.0767302	0.071989	0.0533902
0.0833305	0.0539694	0.0358352	0.0885827
0.0561734	0.0836933	0.056664	0.0755073
0.0866473	0.0519483	0.057857	0.0704256
0.0482988	0.086681	0.0738401	0.0850098
0.0573525	0.0447491	0.0461685	0.0410367
0.056685	0.0675622	0.038529	0.089908
0.0832762	0.0534925	0.0956611	0.0500685
0.0828594	0.0583273	0.0752449	0.086675
0.0895779	0.0816409	0.0725266	0.0633197
0.100704	0.0643701	0.0501997	0.0502531
0.0508093	0.0865764	0.0444261	0.0465818
0.0874803	0.0844435	0.039367	0.0426617
0.0884235	0.0447329	0.0442729	0.122699
0.0907222	0.0800867	0.0781394	0.0822839
0.102354	0.0746804	0.0464827	0.0564402
0.0826296	0.042415	0.0795864	0.0594939
0.0933389	0.0808397	0.0555896	0.0858699
0.0593636	0.0996125	0.0644119	0.0686183
0.0836641	0.0626771	0.0459199	0.109622
0.0495745	0.0811511	0.080639	0.0985846
0.0491576	0.0556722	0.0846306	0.0795283
0.0538828	0.0840106	0.0708755	0.0890692
0.0490313	0.0505745	0.0739925	0.0829692
0.0937531	0.0709455	0.071234	0.0806436
0.0487204	0.0872642	0.0688737	0.0863032
0.0528713	0.0654639	0.0441631	0.0752834
0.0586329	0.0406091	0.0875495	0.0523371
0.0574111	0.0541654	0.0451852	0.0447195
0.0839386	0.0902858	0.0476581	0.0537505
0.0360038	0.0576626	0.0428699	0.0491618
0.0482992	0.0912471	0.0682745	0.0970138
0.057809	0.0482498	0.0411277	0.0491569
0.0727057	0.0952102	0.0839534	0.0496806
0.0492731	0.0446981	0.0391585	0.0449909
0.0511099	0.0731815	0.084684	0.0884496
0.0514134	0.0724098	0.047826	0.041127
0.0464455	0.0447673	0.0697777	0.0546852
0.0884521	0.0499945	0.0851253	0.0480067
0.0520539	0.0505606	0.0560788	0.0443963
0.0524905	0.0550056	0.0431924	0.0548476
0.0467046	0.0554343	0.0718096	0.0722833
0.0483785	0.0541261	0.0413709	0.0537622
0.0404991	0.0584335	0.0455026	0.078738
0.0451403	0.0573644	0.0490341	0.0437862
0.0525008	0.0823326	0.0673318	0.0756494
0.0593569	0.0873366	0.0399233	0.0683556
0.0438164	0.0877417	0.0454939	0.0762928
0.0475389	0.0782226	0.0492612	0.0544289
0.0527432	0.0729427	0.089168	0.0472218
0.0687121	0.0668249	0.0447649	0.0846869
0.0650238	0.0799929	0.0469044	0.097285
0.0565929	0.0939396	0.082282	0.0795557
0.043917	0.0486325	0.0735563	0.0677114
0.0521632	0.0392571	0.0722515	0.0598624
0.0776119	0.0747121	0.0686213	0.0840963
0.0427473	0.0813052	0.0430091	0.0400082
0.0509083	0.0721743	0.0804977	0.0442613
0.0967814	0.0500449	0.0492984	0.0725377
0.0840672	0.0632537	0.0430175	0.0558567
0.0511408	0.0456449	0.0450083	0.0411738
0.0474839	0.0551874	0.0438726	0.0562544
0.0530199	0.054188	0.0406533	0.0695799
0.0690699	0.0775248	0.0456102	0.0672396
0.043476	0.0550108	0.0512326	0.0621034
0.054344	0.0628315	0.0414487	0.0643288
0.0601667	0.0473399	0.0416984	0.0712819
0.0686959	0.0707425	0.0662147	0.0649658
0.0610628	0.0855637	0.0450028	0.0469001
0.045539	0.0977853	0.0449694	0.0582753
0.0556851	0.0902729	0.0823247	0.0397165
0.0469046	0.0440064	0.0849247	0.0680969
0.0497555	0.0641892	0.0383854	0.0716819
0.0780537	0.0520924	0.0389411	0.0542542
0.0576307	0.0546383	0.0449245	0.0537863
0.0495703	0.0758145	0.0460975	0.0630794
0.0500702	0.0984735	0.0434182	0.0807376
0.043037	0.0797142	0.037116	0.0762629
0.0544457	0.0464302	0.0836546	0.0832004
0.0551581	0.050028	0.0449534	0.079346
0.0514159	0.0353067	0.0448559	0.0411735
0.0447926	0.062724	0.0680359	0.0712789
0.0845544	0.0428848	0.0456516	0.0398755
0.0438053	0.120955	0.0451101	0.0708679
0.0491646	0.0462359	0.041603	0.0718093
0.0494477	0.0521445	0.0375514	0.073018
0.0423476	0.0497005	0.0728475	0.0433341
0.0507514	0.0494368	0.0576833	0.0412871
0.0662039	0.0494803	0.0472335	0.0716584
0.0429937	0.0499548	0.06393	0.0573967
0.0774695	0.0437579	0.0655462	0.0750941
0.0471027	0.103667	0.0420171	0.0872238
0.047614	0.0491614	0.0441183	0.0829825
0.0407739	0.0446778	0.0450451	0.0838333
0.0873584	0.0583963	0.0667733	0.045656
0.0440022	0.0889291	0.0468408	0.077952
0.0530998	0.0502796	0.0410352	0.0566391
0.0760222	0.0488269	0.0396731	0.0778991
0.0506187	0.0535633	0.0453722	0.0850121
0.0470734	0.0566621	0.0430098	0.0848797
0.073473	0.0417682	0.040153	0.0458583
0.0553828	0.0476717	0.0611749	0.0800567
0.0508195	0.0507812	0.0474453	0.0692693
0.0490686	0.0492736	0.0415028	0.047938
0.0440385	0.0441597	0.0864435	0.0502827
0.0911974	0.0456257	0.0716888	0.0505949
0.0551912	0.0683177	0.0473455	0.11433
0.0813651	0.0376299	0.0572268	0.0805228
0.0438928	0.047543	0.0444866	0.102258
0.094379	0.0486208	0.0409901	0.0556108
0.0507408	0.0477139	0.0372999	0.0647149
0.0451641	0.0449428	0.0709491	0.0807439
0.0533086	0.0663461	0.036329	0.0432934
0.0521176	0.0867715	0.0763381	0.0847785
0.0528176	0.0540078	0.0765489	0.0682287
0.0611394	0.0528099	0.0446523	0.0845434
0.0580623	0.0431739	0.0613196	0.0933198
0.0582167	0.0824164	0.0412319	0.062807
0.0479441	0.0495431	0.0482069	0.0561065
0.0449431	0.0437003	0.0791658	0.0720462
0.0587747	0.0515156	0.0400297	0.0704144
0.0391186	0.0478004	0.0399326	0.0427197
0.0542777	0.0469078	0.0472178	0.0743536
0.0478323	0.0496514	0.0894581	0.0402755
0.0571232	0.0466099	0.0422739	0.0536665
0.0790655	0.072096	0.0519168	0.051939
0.065148	0.0479961	0.0478964	0.0443824
0.0632023	0.0853985	0.0451893	0.0450453
0.043045	0.0425832	0.0501384	0.0678265
0.0463844	0.035583	0.0497531	0.0990502
0.064678	0.0487904	0.084827	0.0445609
0.051318	0.046616	0.0550518	0.0946152
0.0868674	0.0428058	0.057399	0.077338
0.0834239	0.0494057	0.0469011	0.0811371
0.0499543	0.055102	0.0338599	0.0786203
0.0395522	0.0734836	0.0433042	0.0602406
0.0535783	0.0515216	0.0491849	0.0890956
0.0447695	0.0500046	0.0466555	0.0836146
0.0510068	0.0497946	0.0418262	0.074225
0.05083	0.0438373	0.0698763	0.0958308
0.0906654	0.0408382	0.0425675	0.0953287
0.0974939	0.0366264	0.0407944	0.0569454
0.0540552	0.0902756	0.0429167	0.0758182
0.0481526	0.111883	0.0373975	0.0779108
0.0809058	0.0462405	0.039096	0.0666865
0.0549317	0.0484526	0.0482283	0.117215
0.0746885	0.0399427	0.078267	0.0485154
0.053109	0.0483405	0.045949	0.0493806
0.0853899	0.0584568	0.0784777	0.0718482
0.0946932	0.0353598	0.0484268	0.046307
0.0511337	0.0568929	0.041616	0.0789595
0.0482614	0.040134	0.0403595	0.0843552
0.0559039	0.0750141	0.0737233	0.0540019
0.0439276	0.0540419	0.0450232	0.0638054
0.0504282	0.0579512	0.0796496	0.0671904
0.057894	0.0524945	0.0516237	0.0655124
0.0525485	0.0776203	0.0467375	0.102497
0.0929971	0.0406824	0.0461592	0.10183
0.0755104	0.0908961	0.0487223	0.0651025
0.0848074	0.0439813	0.0525821	0.0668183
0.0512593	0.0407153	0.0783843	0.0511553
0.0497817	0.0766538	0.0409957	0.0878595
0.0601356	0.0626996	0.0385577	0.0827002
0.0455763	0.0373592	0.0445407	0.0622161
0.0663966	0.0379548	0.0445549	0.0775907
0.0896894	0.0475758	0.0426015	0.0447528
0.0521921	0.044882	0.0423394	0.0831792
0.0499556	0.0474178	0.0414676	0.0344163
0.0779571	0.0737283	0.0650523	0.0744962
0.0910488	0.0731972	0.0330922	0.0702767
0.04983	0.0375583	0.0811691	0.0973144
0.0503467	0.0495851	0.0435784	0.0441718
0.0854196	0.0405541	0.0449667	0.0731242
0.0924206	0.0798303	0.0698336	0.0848833
0.0515268	0.0971136	0.0448344	0.0916001
0.0449229	0.085001	0.0450836	0.0482014
0.0322436	0.0748978	0.0702232	0.0762076
0.0332062	0.0464767	0.0524014	0.088148
0.0620754	0.109598	0.0546748	0.0664571
0.0334562	0.0474423	0.0497898	0.0515122
0.0385796	0.0832517	0.0466867	0.0804768
0.0497541	0.04771	0.0423793	0.0756593
0.0381804	0.0312001	0.0527809	0.0740374
0.0359347	0.102463	0.046977	0.0453113
0.0471686	0.0494951	0.0424569	0.0715213
0.0418171	0.0449846	0.0452549	0.0456758
0.0376668	0.060427	0.065229	0.0779882
0.0297368	0.0389407	0.0753562	0.0726756
0.0321933	0.0318665	0.0427113	0.0367914
0.0586238	0.0320806	0.0404954	0.0352661
0.040795	0.0429138	0.0453227	0.0460918
0.0537527	0.0337024	0.0621316	0.0801675
0.031307	0.0340609	0.045945	0.0718536
0.0365887	0.0464176	0.0526997	0.0483539
0.0280282	0.0881862	0.119384	0.0763641
0.0852236	0.101991	0.0977922	0.0730147
0.0378366	0.0587667	0.11651	0.0679461
0.0771523	0.0580823	0.0548248	0.0809262
0.0719261	0.113506	0.104771	0.0673554
0.0317539	0.0492569	0.112079	0.077815
0.036645	0.0483085	0.0926917	0.064633
0.0486445	0.0990845	0.0661407	0.0830576
0.0335479	0.0570023	0.0782848	0.0715196
0.0551245	0.0846535	0.0683722	0.0612996
0.06132	0.112348	0.0699793	0.0554626
0.0470161	0.0324977	0.0604233	0.06309
0.0342504	0.0436445	0.0576905	0.0838209
0.0335178	0.0428767	0.0862528	0.0415095
0.0431151	0.0510451	0.0838127	0.0794987
0.0311659	0.0349297	0.0789817	0.0718576
0.0289605	0.0369368	0.0524953	0.0917993
0.037921	0.0455602	0.0560096	0.0658622
0.0268425	0.0340596	0.0628016	0.0341506
0.0460671	0.0401211	0.0536627	0.0643892
0.0706588	0.0494366	0.0948894	0.0344499
0.0488161	0.0569823	0.0556487	0.0705668
0.0293256	0.0541974	0.0499049	0.0461569
0.0438925	0.0488459	0.0549971	0.0463008
0.0317018	0.0423937	0.0918861	0.0369915
0.0515249	0.0444374	0.0784242	0.0342913
0.0834306	0.0998034	0.0511232	0.0924536
0.0699922	0.0547175	0.0706303	0.0740009
0.0326829	0.0477538	0.0992434	0.0705018
0.0532443	0.047014	0.0536437	0.0903641
0.0302615	0.0523533	0.0850621	0.0606343
0.0275391	0.100464	0.0575709	0.0790259
0.0622966	0.034261	0.0826335	0.067563
0.0615492	0.0329499	0.136367	0.0869078
0.0566172	0.0499584	0.103673	0.07823
0.0472456	0.0510874	0.108285	0.064307
0.0623348	0.045049	0.0910772	0.046654
0.0584466	0.0326429	0.0571571	0.0737806
0.0394665	0.0470557	0.0931196	0.0701635
0.0391066	0.0536619	0.0494549	0.0863727
0.0383674	0.0582876	0.0795732	0.0889081
0.0493657	0.0449077	0.0752507	0.0744439
0.0901411	0.0522591	0.0832349	0.0549131
0.0273258	0.100542	0.0524807	0.0848443
0.0441149	0.0420553	0.0587256	0.0452422
0.0723961	0.0455959	0.0550363	0.0576345
0.0443315	0.0803421	0.0610095	0.0779123
0.0446029	0.0633208	0.0403647	0.0628946
0.057673	0.0352245	0.0567563	0.0598342
0.0447488	0.0318688	0.0597275	0.0645697
0.0518227	0.088155	0.103506	0.0843842
0.0376814	0.0452629	0.0573984	0.0487299
0.048722	0.0720225	0.0562307	0.0847963
0.0271732	0.0366181	0.0542814	0.051212
0.0265756	0.0989628	0.0734184	0.0731162
0.0515633	0.0503195	0.0523855	0.0600663
0.0521752	0.0376063	0.0545107	0.0535075
0.0500448	0.0426668	0.0749999	0.0523416
0.0613354	0.0566934	0.0523334	0.0830296
0.076362	0.0495935	0.0512968	0.0811628
0.0528637	0.0472325	0.0671229	0.058889
0.032028	0.0455922	0.0837511	0.0464668
0.0896812	0.039989	0.0518576	0.0901407
0.0529212	0.109883	0.0635385	0.0837113
0.0477458	0.0510106	0.0792525	0.0693509
0.058321	0.0594181	0.0491546	0.0670955
0.0511487	0.0436194	0.0442302	0.0704246
0.0555301	0.0372586	0.0765693	0.0558207
0.0470425	0.045441	0.0851112	0.0632526
0.0410911	0.0355145	0.050519	0.0819175
0.0421404	0.0383125	0.0872674	0.0413789
0.0454765	0.0823507	0.0525637	0.0540747
0.0436134	0.0408649	0.0514461	0.0462033
0.0743227	0.0655856	0.100234	0.0710724
0.0401469	0.0456109	0.0694739	0.0511332
0.0422438	0.0811223	0.0513381	0.0519443
0.0381334	0.105379	0.0530023	0.0894342
0.0513088	0.0855027	0.039469	0.0404343
0.0416742	0.0587099	0.069297	0.0708109
0.051714	0.0463446	0.0392896	0.0410004
0.042951	0.0900396	0.0515089	0.0482803
0.07608	0.0540225	0.110319	0.044347
0.0534907	0.089944	0.0415791	0.0621423
0.0298642	0.0496364	0.0896959	0.0669072
0.040381	0.0363947	0.0831817	0.0478902
0.0425711	0.047232	0.0900963	0.0337892
0.0477091	0.067833	0.074181	0.0597968
0.0503884	0.0485771	0.0738953	0.0553626
0.0525115	0.0853741	0.0398019	0.085173
0.0478933	0.0947863	0.0613805	0.0677278
0.0414314	0.0643643	0.0516904	0.0659552
0.0482613	0.0679107	0.0431264	0.0692267
0.0857413	0.0462461	0.0802667	0.0313566
0.0396352	0.0380946	0.0676254	0.0817174
0.0440069	0.0436639	0.0364714	0.0334905
0.0456266	0.0507846	0.0454931	0.0353083
0.0495001	0.0824889	0.0613686	0.0876942
0.0719255	0.0519471	0.0500164	0.0821331
0.0447827	0.0501849	0.0584364	0.0916952
0.0388923	0.0959351	0.0453229	0.0485048
0.0446551	0.0576289	0.0712026	0.0615918
0.0433358	0.0537434	0.0348627	0.0798712
0.0407641	0.0520069	0.0950474	0.0691561
0.056198	0.0453538	0.048666	0.058925
0.03577	0.0814238	0.0434814	0.078601
0.0437953	0.0392531	0.0412937	0.0794889
0.0480906	0.0732964	0.0748726	0.0658938
0.0380238	0.0629731	0.0468604	0.0385794
0.0425197	0.0582367	0.0866186	0.0862887
0.0435088	0.0909532	0.0648459	0.0881926
0.0454862	0.0700276	0.045866	0.0772328
0.0628561	0.0555638	0.0401717	0.0379064
0.0440506	0.0615956	0.072631	0.0728069
0.0424282	0.046879	0.0429863	0.0909855
0.0310213	0.0378206	0.0749066	0.0673434
0.0289001	0.0435391	0.0407716	0.0819191
0.0431997	0.063597	0.0781425	0.0862612
0.0530903	0.0454768	0.0836393	0.0852162
0.0269137	0.050513	0.0484456	0.0960058
0.0404294	0.0537621	0.0599026	0.0895781
0.0459541	0.0887744	0.0419458	0.0825469
0.0435285	0.0449471	0.0661562	0.0357148
0.054436	0.0582934	0.0586986	0.0859475
0.0425022	0.054178	0.0642792	0.0838572
0.0513763	0.0805329	0.0712759	0.043597
0.0372237	0.106441	0.0493	0.0848992
0.0671933	0.0482294	0.0384782	0.0875029
0.0470915	0.0527565	0.0414481	0.0836889
0.0534424	0.0381728	0.0432236	0.100124
0.0446826	0.083007	0.0591316	0.107769
0.0813904	0.0398263	0.108041	0.0687638
0.0558168	0.0418641	0.0460064	0.0858086
0.0488262	0.0503174	0.0435499	0.0691351
0.0457157	0.0519486	0.0639868	0.0813299
0.0604854	0.0410577	0.0812189	0.0860149
0.0437536	0.0730615	0.0593058	0.0421936
0.0390171	0.0883656	0.0592418	0.0862126
0.0499821	0.0364079	0.0605486	0.0457076
0.0576667	0.0358323	0.0549333	0.0384969
0.060775	0.0381565	0.0552093	0.0821416
0.0488423	0.062389	0.0620894	0.0670252
0.0702561	0.052499	0.0642242	0.0760003
0.0424005	0.0371435	0.0727269	0.0588825
0.071141	0.0759287	0.0860467	0.0786001
0.0518351	0.0813508	0.0724501	0.0836378
0.0406214	0.073578	0.0555568	0.0842484
0.0330668	0.0532075	0.0520592	0.0743507
0.0445532	0.037943	0.0812381	0.110589
0.0554167	0.0392541	0.0859969	0.0857882
0.0423369	0.0347604	0.0471469	0.0734926
0.0675018	0.0454509	0.0530666	0.0840424
0.0499124	0.0482378	0.0473575	0.0500789
0.0411457	0.0507776	0.0557586	0.077431
0.0436745	0.0506685	0.0557214	0.0488388
0.0462784	0.0920872	0.0461227	0.0431033
0.0474708	0.0459305	0.0478142	0.0487135
0.04294	0.0363577	0.0436801	0.0525324
0.0429959	0.0348651	0.0614732	0.0449092
0.0475683	0.0397914	0.0405122	0.0830201
0.0443274	0.0650298	0.045851	0.0893729
0.0420743	0.0321259	0.0616287	0.0486004
0.0440031	0.0495069	0.0830754	0.0631282
0.0474902	0.0500741	0.0412313	0.0491055
0.0486977	0.0407528	0.0680142	0.0496528
0.0390677	0.0558962	0.0425967	0.0629226
0.0609462	0.037979	0.0441224	0.0522579
0.041565	0.0842652	0.0386406	0.0539185
0.0647332	0.0875453	0.0453817	0.0901728
0.0523865	0.077391	0.0725524	0.101354
0.0374812	0.0833775	0.0591157	0.0417946
0.0729219	0.0610173	0.0402827	0.0753676
0.0524009	0.0871371	0.0468844	0.0486285
0.0416009	0.0507316	0.051457	0.0650113
0.0789535	0.0423844	0.0754207	0.0610343
0.0451345	0.0875995	0.0805176	0.0485592
0.065086	0.0764756	0.0735462	0.0551506
0.0466101	0.051403	0.06549	0.053861
0.0642328	0.0822208	0.0413554	0.0842911
0.0453954	0.0657936	0.0705605	0.0683024
0.0687916	0.0655861	0.0548312	0.054095
0.0414125	0.0650759	0.0779397	0.0624222
0.0385623	0.0784177	0.0520118	0.0488838
0.0387724	0.0918299	0.0788995	0.0489257
0.040977	0.0448433	0.0532589	0.0477091
0.046498	0.0571005	0.0595468	0.0506553
0.045339	0.0513849	0.0367507	0.0483486
0.0308535	0.0411817	0.0850389	0.0485871
0.0643039	0.101063	0.0752886	0.0469788
0.0420785	0.0518616	0.0426593	0.0665738
0.0453386	0.0755165	0.0658501	0.04722
0.041741	0.0376433	0.0796631	0.0523771
0.0441279	0.0420447	0.0763278	0.0541626
0.055217	0.0531596	0.0396391	0.0511692
0.045783	0.0450227	0.0583462	0.0841737
0.0652489	0.0451839	0.0477975	0.0467289
0.0445785	0.0770216	0.048372	0.0613236
0.0682047	0.0546671	0.04308	0.045207
0.0462811	0.0456032	0.0422035	0.0498067
0.0504501	0.0482424	0.03903	0.038327
0.0410838	0.0442131	0.0459577	0.0613835
0.0281757	0.0796203	0.0874543	0.048657
0.0379654	0.0567177	0.0826903	0.076946
0.0486312	0.0844764	0.0567766	0.0500803
0.0410716	0.0699837	0.0771021	0.0379625
0.0388171	0.0585715	0.0525632	0.0456369
0.0456626	0.0505196	0.0420627	0.0641842
0.0454852	0.0651036	0.0825672	0.0495412
0.0853232	0.0510024	0.0491685	0.0545723
0.0876723	0.0738005	0.0397079	0.0501067
0.0567107	0.0726083	0.0829986	0.0512594
0.0606382	0.0681648	0.045139	0.0438389
0.0396695	0.0558976	0.0583899	0.0792963
0.0453818	0.0534918	0.0748793	0.0556461
0.0463994	0.054292	0.037559	0.0593989
0.0350446	0.0464203	0.043458	0.0538123
0.0558784	0.0580638	0.048028	0.0500122
0.0407378	0.0439819	0.0463474	0.0809192
0.0415016	0.0666661	0.0516982	0.0728499
0.0948973	0.0532636	0.0521163	0.0728403
0.105215	0.069352	0.0560956	0.0459384
0.061428	0.0613458	0.0717371	0.0504841
0.085959	0.0371839	0.0770694	0.0848215
0.0473319	0.0711558	0.0533904	0.0578459
0.0489895	0.0712319	0.0574758	0.0637852
0.044653	0.0722585	0.049388	0.0665944
0.046915	0.0786019	0.068435	0.060507
0.0872329	0.0808047	0.0352636	0.0461047
0.0811873	0.0668617	0.0600313	0.0613757
0.0451587	0.044087	0.049508	0.0568438
0.0384965	0.076293	0.056319	0.0891498
0.0763691	0.0953704	0.0462024	0.052102
0.0442207	0.0605909	0.0674181	0.0405674
0.0555528	0.08128	0.0443059	0.0371688
0.0354485	0.0425881	0.0582094	0.0705135
0.0772845	0.076181	0.0849085	0.0473318
0.0570704	0.0423433	0.0429801	0.0911292
0.0943268	0.0359474	0.0497056	0.0413026
0.0859029	0.0653633	0.0652059	0.0435395
0.0454064	0.0868295	0.0632855	0.0505625
0.0655729	0.0499897	0.0709782	0.0594544
0.098274	0.0731087	0.0613141	0.0530898
0.0696567	0.0434771	0.0560483	0.106574
0.059166	0.0512116	0.0671701	0.104534
0.0838975	0.0674693	0.0627832	0.0980335
0.0537122	0.045034	0.0734464	0.0513466
0.0576282	0.0684997	0.0522291	0.0627853
0.0697307	0.0447272	0.0783821	0.0519224
0.0549469	0.0674807	0.0457989	0.0964303
0.0644649	0.0463529	0.0343325	0.0635256
0.0584423	0.0379944	0.0950002	0.0970813
0.0520298	0.082751	0.0366663	0.0857993
0.0514701	0.0454401	0.0508848	0.0932413
0.0740149	0.0778652	0.0726148	0.0762662
0.0484856	0.0431489	0.0372312	0.114538
0.101599	0.0565697	0.0468025	0.097844
0.0536759	0.0565596	0.0505436	0.105144
0.047232	0.0700506	0.0453394	0.0853585
0.0532367	0.0685296	0.0692067	0.0567916
0.0809202	0.0669143	0.0642157	0.0877889
0.0876996	0.0476498	0.0520629	0.0730485
0.0594686	0.0613834	0.0394744	0.0589452
0.0500031	0.0627	0.0546418	0.0459534
0.0853305	0.0471589	0.0525237	0.0852065
0.0848372	0.0652974	0.0445937	0.0740906
0.102881	0.0505057	0.064822	0.0627952
0.0476933	0.0796653	0.0862601	0.097116
0.0468339	0.0584956	0.099488	0.0729273
0.0417361	0.0758004	0.0840471	0.0886677
0.0463995	0.0607669	0.104028	0.0915035
0.0761922	0.0832006	0.0963588	0.101221
0.116982	0.0776378	0.121182	0.0598771
0.0511276	0.0526932	0.135307	0.0496151
0.09586	0.0432185	0.146833	0.0679563
0.0918826	0.0780283	0.138798	0.087959
0.0546606	0.0799714	0.09393	0.0928103
0.0407633	0.063312	0.105924	0.0575355
0.0577618	0.0349202	0.125442	0.0734124
0.099455	0.0460275	0.105057	0.0675988
0.0387498	0.0423009	0.117702	0.054817
0.0543599	0.0743388	0.0599148	0.0583507
0.0497274	0.0484823	0.111263	0.0434033
0.0548923	0.0332729	0.0817099	0.0912845
0.0618712	0.0667707	0.0523372	0.0815232
0.0502614	0.0731734	0.052322	0.0947517
0.0569441	0.0413168	0.0534335	0.0881245
0.0584391	0.0867953	0.0517886	0.0422439
0.0922387	0.0411442	0.101499	0.104834
0.0454681	0.0438158	0.0865191	0.055504
0.0817279	0.0674354	0.0560413	0.091419
0.060285	0.0670477	0.0759214	0.0557395
0.0554294	0.0406553	0.0624107	0.0777917
0.0509883	0.0457342	0.0524087	0.0986052
0.0818245	0.0499185	0.118945	0.0664805
0.069891	0.0544895	0.112302	0.0898092
0.049281	0.0389012	0.107329	0.093453
0.0470717	0.0551062	0.0946039	0.077003
0.048699	0.0956729	0.109328	0.0871589
0.0595279	0.0497593	0.0968329	0.0763635
0.0541108	0.0452624	0.0979228	0.0576292
0.0625172	0.0957398	0.116353	0.0840389
0.0908117	0.0973177	0.103669	0.106576
0.10176	0.0791591	0.10942	0.0872816
0.0503295	0.0423272	0.114488	0.0957887
0.0916879	0.0627719	0.109317	0.104166
0.0623701	0.0848765	0.100403	0.0849881
0.0914612	0.0686602	0.0717315	0.0867544
0.0607482	0.05691	0.118552	0.0778896
0.0861196	0.0432821	0.128521	0.0863528
0.0504058	0.0900111	0.108751	0.0945136
0.0506763	0.0962014	0.0502458	0.0960922
0.103803	0.0668862	0.0884861	0.108338
0.0517727	0.0518807	0.0724162	0.108123
0.0505879	0.0634302	0.100908	0.0991372
0.0567268	0.0913271	0.108529	0.115818
0.0747987	0.0607035	0.103498	0.0935393
0.0941137	0.0592408	0.0493913	0.0685392
0.0826855	0.0466254	0.044985	0.102355
0.0555022	0.0617614	0.0441882	0.0757717
0.100039	0.103294	0.0413005	0.0730859
0.0528912	0.0495745	0.0512387	0.121938
0.0560498	0.0763599	0.0566947	0.092751
0.0546077	0.086907	0.0792071	0.0854971
0.0547717	0.0838031	0.060295	0.0788709
0.0460707	0.0553406	0.0710488	0.101601
0.0477724	0.0777392	0.0582738	0.0990728
0.0535381	0.0735596	0.05027	0.0657041
0.0512497	0.0497267	0.0521727	0.10502
0.0532792	0.0557863	0.0916208	0.0574106
0.0834696	0.0546515	0.106357	0.118892
0.0558348	0.0460778	0.0830129	0.0923912
0.0843825	0.0538812	0.0516563	0.0802654
0.0666662	0.088359	0.0658249	0.0965719
0.060361	0.0536452	0.0463538	0.0610983
0.0554757	0.0440395	0.0482519	0.0454887
0.0504068	0.0900577	0.0503362	0.0770443
0.0516184	0.10534	0.0403123	0.0440225
0.0969924	0.0557543	0.0963524	0.050327
0.0462993	0.0800624	0.0479161	0.0478498
0.0541112	0.0957207	0.0479235	0.0472365
0.107157	0.083713	0.0822104	0.0378662
0.0572456	0.0899968	0.101036	0.0558377
0.0993389	0.0458031	0.0577441	0.0708582
0.0412653	0.0481674	0.0460593	0.0937634
0.0787936	0.128973	0.0868049	0.0382455
0.0498166	0.0457524	0.0618435	0.048261
0.0628129	0.0729347	0.095877	0.0616446
0.0757422	0.0960742	0.0568152	0.0458598
0.108479	0.106027	0.0461578	0.086889
0.0493483	0.0541527	0.0951377	0.0585415
0.0865268	0.0961983	0.0468191	0.0553406
0.0466447	0.052308	0.0502758	0.0503772
0.0510774	0.039832	0.0586167	0.0544102
0.080253	0.0663379	0.048581	0.0522411
0.0563312	0.090125	0.0875313	0.0454569
0.0464677	0.0513482	0.0543307	0.0483295
0.064741	0.083872	0.0851388	0.0688401
0.0430034	0.0816622	0.0915291	0.0411407
0.0827931	0.0712733	0.0447875	0.0500804
0.0473223	0.069103	0.0503254	0.0498185
0.0568491	0.0507115	0.100285	0.0435103
0.0542668	0.092239	0.0514299	0.0314308
0.0505688	0.0449577	0.0516438	0.0454577
0.0438295	0.0382505	0.0643747	0.0894519
0.0455197	0.072627	0.061749	0.0858912
0.0490944	0.0517323	0.0501026	0.0434675
0.0887085	0.0547917	0.0538327	0.0540677
0.0997846	0.0371755	0.0572677	0.0570142
0.0593784	0.0841535	0.0767018	0.0916378
0.0637732	0.0526029	0.0529703	0.0750024
0.051012	0.0636702	0.0504075	0.067387
0.0894244	0.0761001	0.063466	0.0595648
0.0523368	0.0568245	0.0349467	0.0626078
0.074722	0.0757671	0.0533378	0.0490696
0.0855962	0.0787895	0.0650326	0.0369252
0.0385445	0.0743393	0.071545	0.0357062
0.0484022	0.0679355	0.0704332	0.0515213
0.111257	0.0868343	0.0466914	0.0794499
0.0532632	0.0603022	0.0412211	0.0592943
0.0560086	0.0886102	0.0811159	0.0590293
0.0478909	0.0525416	0.0644241	0.0515557
0.0497906	0.0558235	0.0654688	0.0451193
0.0527923	0.0473543	0.0603272	0.0516007
0.0501876	0.0840628	0.0495351	0.0584548
0.0577456	0.0508414	0.0798734	0.0780732
0.0476005	0.0941554	0.0991583	0.0402409
0.0589244	0.0545391	0.0853304	0.045689
0.0594084	0.0843063	0.0563657	0.0501016
0.087919	0.0497931	0.0460748	0.047448
0.0585376	0.0777097	0.0559632	0.0585133
0.0501514	0.0457187	0.105464	0.0576977
0.0588585	0.0510477	0.0584126	0.0564685
0.0488461	0.0479639	0.0518018	0.0496362
0.107527	0.0853215	0.0737167	0.0474036
0.0549998	0.0476866	0.0718802	0.0875749
0.047814	0.0740618	0.10092	0.0478294
0.0569841	0.0702725	0.0572061	0.065009
0.0951666	0.0706697	0.109362	0.0758333
0.0570259	0.0652844	0.0915572	0.0555487
0.0585193	0.10718	0.111065	0.0420347
0.0973215	0.08437	0.0920439	0.0870524
0.0520427	0.0401821	0.059203	0.0788363
0.0457246	0.0899138	0.0621105	0.0534921
0.0472247	0.0748704	0.0917749	0.0404556
0.0643612	0.0680983	0.0444309	0.0442036
0.0490473	0.0687509	0.0814074	0.085111
0.053947	0.0835396	0.0409954	0.0369177
0.0343743	0.0440286	0.0994518	0.0481253
0.0403484	0.0697921	0.051251	0.0456954
0.0335329	0.0417609	0.0463192	0.0712873
0.0351103	0.0733081	0.047442	0.0545955
0.0712033	0.0829936	0.0549876	0.0764154
0.047625	0.0557701	0.034402	0.0445628
0.0388835	0.0368572	0.0580784	0.0889902
0.0453852	0.0680903	0.0515074	0.0762333
0.0546638	0.0460896	0.0507119	0.0430089
0.0455015	0.0541529	0.0827278	0.0798271
0.0651626	0.0464452	0.0839033	0.0660507
0.0520435	0.0432447	0.0563612	0.0638792
0.047266	0.0511446	0.0509866	0.0583154
0.0545395	0.0427798	0.0816219	0.058028
0.0490802	0.0452394	0.0559688	0.0505971
0.0529626	0.0501412	0.107004	0.0261761
0.0611306	0.0476268	0.0549998	0.057487
0.0767254	0.0466627	0.0432979	0.064465
0.0570602	0.047595	0.0398115	0.0606367
0.0504597	0.0565454	0.0721179	0.0256588
0.0452971	0.0605212	0.0598593	0.0268525
0.0949925	0.0595588	0.0975123	0.026257
0.0451031	0.0549368	0.084326	0.0688442
0.0575391	0.0702348	0.0968988	0.0609912
0.0486921	0.0575011	0.0494904	0.0792147
0.0584827	0.0547823	0.0546116	0.0615508
0.0576794	0.0478515	0.0949023	0.0597605
0.0536591	0.088047	0.052376	0.0622829
0.0504064	0.0544733	0.0814317	0.0662928
0.0524706	0.0677174	0.0766227	0.0751755
0.0602514	0.0444772	0.0529793	0.0697577
0.0435237	0.0460628	0.0500756	0.0608614
0.0555006	0.0583131	0.0478109	0.0499815
0.0512051	0.0471719	0.0789847	0.060345
0.0498321	0.0421709	0.116768	0.057442
0.0656493	0.100512	0.0679568	0.0529794
0.111382	0.0846705	0.0826374	0.0505925
0.0554494	0.0947788	0.0456421	0.0254543
0.0489076	0.085058	0.0796929	0.0660393
0.0755788	0.0936215	0.0502913	0.0559657
0.0520065	0.0421562	0.0828115	0.0590009
0.0470088	0.10443	0.0450792	0.0529429
0.106545	0.0439543	0.0632853	0.0642315
0.0622003	0.051268	0.112128	0.0533568
0.0624129	0.0874744	0.104821	0.0569664
0.109071	0.0391864	0.0826042	0.064015
0.116926	0.0495519	0.0455315	0.0448837
0.0463329	0.0536589	0.0499437	0.0504629
0.0576778	0.0710064	0.0562445	0.0532035
0.048462	0.0667102	0.0457508	0.0566685
0.0398407	0.0533798	0.0566445	0.0802437
0.101704	0.0503192	0.0656672	0.064974
0.0866281	0.086497	0.0481966	0.086213
0.0812909	0.0987005	0.0547167	0.0619825
0.0914842	0.0511576	0.0704528	0.0623154
0.0500718	0.0756986	0.0527683	0.0519959
0.068888	0.0866979	0.0440963	0.0756948
0.0500271	0.0539242	0.0435229	0.0582407
0.0574104	0.0530422	0.0529632	0.0369764
0.0573688	0.050324	0.0457194	0.105178
0.05327	0.0897757	0.0945441	0.0917063
0.0588512	0.0543846	0.101631	0.0492838
0.0631711	0.0734464	0.0475503	0.0589341
0.0576564	0.107302	0.0582465	0.0603275
0.0523793	0.0504332	0.0763544	0.052761
0.0641035	0.0490457	0.0703991	0.05696
0.0870908	0.0509733	0.0603016	0.0710155
0.0503134	0.0588833	0.115146	0.108312
0.0647967	0.0534413	0.0494417	0.111137
0.0523778	0.0904745	0.0613187	0.0493562
0.0670601	0.0369727	0.0569391	0.0624449
0.0634422	0.0371108	0.0982674	0.0502877
0.0488155	0.0948143	0.0606301	0.0932413
0.0545048	0.0508509	0.0496362	0.0477683
0.101659	0.0457249	0.0593659	0.0532541
0.0592096	0.050098	0.0968166	0.0838451
0.0437592	0.0368084	0.0961798	0.0881981
0.041381	0.0941344	0.0779531	0.0537687
0.0362985	0.0527379	0.0644883	0.0545769
0.10607	0.0449029	0.109661	0.0839686
0.050214	0.04526	0.0607712	0.0878854
0.0530739	0.0575951	0.0491434	0.0493089
0.106702	0.0422775	0.046535	0.0553489
0.0406303	0.0907067	0.0568777	0.0467108
0.0461258	0.06629	0.108816	0.0477316
0.0433524	0.0571399	0.0896169	0.0412526
0.125283	0.0728099	0.0512184	0.0983343
0.0456312	0.0741069	0.0477786	0.0828281
0.0528974	0.0512709	0.102206	0.0545783
0.0534165	0.101897	0.0496549	0.056022
0.0447589	0.0514922	0.1009	0.101403
0.0412916	0.0836591	0.0724932	0.0351391
0.0490548	0.107066	0.0941044	0.0571296
0.0947765	0.0786371	0.094651	0.0546887
0.0631059	0.090978	0.106393	0.0565389
0.0520961	0.0515727	0.0533327	0.0516957
0.0518449	0.0501845	0.0485841	0.0910208
0.0509064	0.0664092	0.0470925	0.0742066
0.0526233	0.0503873	0.0923514	0.0983473
0.0458279	0.130189	0.0502581	0.0948486
0.0573009	0.104197	0.0925068	0.111549
0.0599866	0.0708505	0.107835	0.0919898
0.107807	0.0411651	0.0495907	0.0607056
0.0509196	0.0925878	0.0468402	0.0553919
0.0941798	0.0898196	0.0521561	0.0673556
0.101502	0.11378	0.0893168	0.0755327
0.051544	0.109031	0.0440664	0.0639416
	0.0979638	0.0491947	0.0523995
	0.0461118	0.0472721	0.0538735
	0.042334	0.0394018	0.0608365
	0.0614947	0.0513728	0.0532679
	0.0842213	0.0381734	0.0699557
	0.0625627	0.0455108	0.102608
	0.0919929	0.0963635	0.0558422
	0.0527159	0.0949314	0.0572131
	0.10317	0.0930592	0.106705
	0.0511664	0.0952764	0.0654464
	0.058554	0.0917295	0.0794859
	0.049112	0.0818133	0.0588361
	0.0987841	0.0907195	0.0641528
	0.0722311	0.0716972	0.091923
	0.0447294	0.0660343	0.0565269
	0.087221	0.0497745	0.0591484
	0.0580181	0.0682295	0.0584667
	0.053056	0.0732282	0.06994
	0.119363	0.0813769	0.0826496
	0.0907429	0.0608605	0.0547752
	0.0959628	0.0890863	0.0887405
	0.0552165	0.0809168	0.0443562
	0.0494074	0.0886089	0.0275646
	0.0789243	0.0740145	0.0309465
	0.0495438	0.0816418	0.0570726
	0.0643761	0.0719654	0.0429891
	0.105721	0.0474041	0.0438928
	0.055393		0.0362297
	0.0419353		0.0430558
			0.0417948
			0.0447758
			0.0397639
			0.0448384
			0.0435326
			0.0377231
			0.0385267
			0.0513455
			0.0310739
			0.0361456
			0.0409262
			0.0874527
			0.0446073
			0.0431677
			0.0424814
			0.0407854
			0.0562826
			0.0778955
			0.0480837
			0.0463753
			0.040567
			0.0567471
			0.0386165
			0.0408599
			0.0487469
			0.0382112
			0.0821102
			0.0336468
			0.0474882
			0.0424747
			0.046232
			0.0419072
			0.0413252
			0.0438968
			0.0430709
			0.0450341
			0.0457582
			0.045554
			0.0472312
			0.0435058
			0.0559565
			0.0312467
			0.0387636
			0.0538049
			0.0429702
			0.0685381
			0.0693054
			0.0379148
			0.0450726
			0.0480867
			0.0710724
			0.0459965
			0.0485494
			0.0454899
			0.0502769
			0.0528124
			0.0384224
			0.0660191
			0.0451078
			0.0390243
			0.0388421
			0.0665487
			0.0410968
			0.0436721
			0.0403171
			0.0418953
			0.0452649
			0.0426105
			0.0425962
			0.0409011
			0.0411885
			0.0345429
			0.0432371
			0.0394783
			0.0488315
			0.0366289
			0.0461027
			0.0416132
			0.0381468
			0.0405237
			0.0641844

## Sheet: ExtDataFig9d
CTRL	IFNy
9.81818	30.2387
24.0088	34.8837
28.7879	39.1691
20.2128	42.4893

## Sheet: ExtDataFig9e
CTRL	IFNy
106.886	91.8164
97.4306	94.6108
99.075	76.6467
96.6084	93.014
99.8004	69.8869
108.583	88.7975
100.998	81.3977
90.6188	86.742
