# Supplementary material for: DNA damage burden causes selective CUX2 neuron loss in neuroinflammation
Source: Nature. 2026 Apr 1;653(8115):809–18. doi: 10.1038/s41586-026-10310-3 (PMC13190333; doi:10.1038/s41586-026-10310-3)
Supplement: Supplementary file 15 — Source Data Extended Data Fig. 10 [file 41586_2026_10310_MOESM15_ESM.xlsx]

## Sheet: ExtDataFig10b
CTRL L5	AS-IFNy L5	CTRL L6	AS-IFNy L6
47	47	139	140
41	47	142	128
42	40	134	127
49	38	150	129

## Sheet: ExtDataFig10c
CTRL CALB	AS-IFNy CALB	CTRL CALR	AS-IFNy CALR
78	71	16	12
65	60	14	15
73	66	13	17
70	62	19	16

## Sheet: ExtDataFig10d
CTRL PVALB	AS-IFNy PVALB
57	52
48	55
52	48
55	45

## Sheet: ExtDataFig10e
L1 CTRL	L1 AS-IFNy	L2/3/4 CTRL	L2/3/4 AS-IFNy	L5 CTRL	L5 AS-IFNy	L6 CTRL	L6 AS-IFNy
9	20	6	46	8	18	13	26
7	21	7	50	12	21	14	27
8	18	8	42	14	23	21	25
9	23	11	55	9	29	15	35

## Sheet: ExtDataFig10f
CTRL L1	CTRL L2/3/4	CTRL L5	CTRL L6	AS-IFNy L1	AS-IFNy L2/3/4	AS-IFNy L5	AS-IFNy L6
10	34	27	30	17	68	52	57
9	35	26	27	16	61	43	50
8	33	25	28	16	63	47	52
8	31	29	27	18	65	48	55
